# Supplementary material for: Transcriptomic insights on the virulence-controlling CsrA, BadR, RpoN, and RpoS regulatory networks in the Lyme disease spirochete
Source: PLoS One. 2018 Aug 30;13(8):e0203286. doi: 10.1371/journal.pone.0203286 (PMC6117026; doi:10.1371/journal.pone.0203286)
Supplement: S5 Table — Contains the differential expression testing results for the csrA mutant compared to wild-type. The first column is the gene information, for the ncRNAs it contains the location relative to other genes and for predicted or known genes it contains gene name. The second column contains the CDS/custom transcript ID which is the transcript ID for all coding sequences obtained from the NCBI Gene file format file or the transcript ID given to ncRNAs. RefSeq entries are further separated by the character “_”. The first portion gives the genetic element from which it is derived, the second describes the type of element (CDS), the third provides RefSeq ID, and the fourth provides a number indicating the particular entries ordered number in the RefSeq entry. The remaining columns describe the various metrics of expression of each impacted transcript including, base mean (average library size normalized counts across all samples), log2FC (Fold change estimate), lfcSE (uncertainty of the log fold change estimate), stat (Wald statistic), pvalue, padj (pvalue following Benjamini-Hochberg adjustment). ORFs and ncRNAs are listed according to the numerical order assigned to genes and replicons by the initial genome sequencing of B. burgdorferi strain B31 (13, 69). (XLSX) [file pone.0203286.s006.xlsx]

## Sheet: Table_S19_WT-2_CsrA-.total
Supplemental Table S6: Total differential testing results of ∆csrA vs. wild-type
Gene Name	RefSeq CDS/Custom Transcript ID	baseMean	log2FoldChange	lfcSE	stat	pvalue	padj
dsrA	NA	249.305	-0.397824	0.403289	-0.986448	0.323913	0.486491
ncRNA0001	PI-(BB_0003,BB_0003/BB_0004)	968.821	-0.676384	0.278739	-2.42658	0.0152417	0.0496302
ncRNA0002	AI-(BB_0004,BB_0004/BB_0005)	3041.86	-1.36714	0.248794	-5.49508	3.90535e-08	7.55774e-07
ncRNA0003	AA-(BB_0005,BB_0006)	1243.58	-1.54533	0.311574	-4.95977	7.05777e-07	1.0273e-05
ncRNA0004	AIA-(BB_0006,BB_0006/BB_0007,BB_0007)	1053.22	-0.248429	0.361913	-0.686433	0.49244	0.648021
ncRNA0005	A-(BB_0011)	1830.45	-0.699869	0.405984	-1.72388	0.0847287	0.179692
ncRNA0006	A-(BB_0013)	3033.89	-1.6087	0.339633	-4.73659	2.17349e-06	2.74182e-05
ncRNA0007	A-(BB_0014)	214.853	-1.21565	0.481871	-2.52277	0.0116435	0.0401934
ncRNA0009	I-(BB_t25/BB_0050)	812.653	-0.357314	0.345512	-1.03416	0.301062	0.4619
ncRNA0010	I-ssrA	236912	-0.488626	0.411017	-1.18882	0.234509	0.385491
ncRNA0011	AIA-(BB_0070,BB_0070/BB_0071,BB_0071)	213.524	-0.152165	0.439468	-0.346248	0.729157	0.826734
ncRNA0012	A-(BB_0072)	248.001	-0.798218	0.599428	-1.33163	0.182981	0.321254
ncRNA0013	A-(BB_0077)	11.9046	-0.304594	0.515919	-0.590392	0.554928	0.70184
ncRNA0014	A-(BB_0084)	380.546	-1.3579	0.388753	-3.49295	0.000477707	0.00288488
ncRNA0015	A-(BB_0123)	210.918	-0.305468	0.857353	-0.356292	0.721622	0.819828
ncRNA0016	A-(BB_0123)	537.233	-0.545879	0.199501	-2.73623	0.00621484	0.0239454
ncRNA0017	A-(BB_0128)	441.869	-0.575697	0.84097	-0.684564	0.493619	0.648021
ncRNA0018	p-(BB_0140)	890.845	-0.647317	0.157704	-4.10464	4.04944e-05	0.000346542
ncRNA0019	p-(BB_0140)	700.635	-0.511885	0.263012	-1.94625	0.0516253	0.123307
ncRNA0020	A-(BB_0151)	198.413	0.545348	0.56583	0.963803	0.335145	0.497714
ncRNA0021	A-(BB_0167)	46.9714	0	0.738297	0	1	1
ncRNA0022	A-(BB_0175)	327.096	-0.595289	0.833161	-0.714494	0.474922	0.632965
ncRNA0023	A-(BB_0180)	45.9434	-0.142749	0.516809	-0.276212	0.782386	0.864642
ncRNA0024	A-(BB_0181)	470.308	0.263828	0.482801	0.546452	0.584755	0.721175
ncRNA0025	AA-(BB_0181,BB_0182)	824.448	-0.224522	0.231368	-0.970411	0.331842	0.494424
ncRNA0026	AI-(BB_0187,BB_0187/BB_0188)	10077.5	0.367982	0.405459	0.90757	0.364105	0.52772
ncRNA0027	I-ssrS	58685.5	-0.654251	0.534927	-1.22307	0.221305	0.369854
ncRNA0028	A-(BB_0194)	393.328	-0.437605	0.827983	-0.528519	NA	NA
ncRNA0029	A-(BB_0196)	340.13	0.0296718	0.260116	0.114071	0.909181	0.944107
ncRNA0030	A-(BB_0198)	326.846	0.630345	0.247962	2.5421	0.0110189	0.0383056
ncRNA0031	AA-(BB_0198,BB_0199)	400.713	-1.33223	0.373955	-3.56255	0.000367274	0.00236025
ncRNA0032	A-(BB_0203)	123.229	-0.398685	0.532058	-0.749325	0.453661	0.614809
ncRNA0033	AI-(BB_0203,BB_0203/BB_0204)	718.624	-0.209233	0.267172	-0.783138	0.433546	0.596871
ncRNA0034	A-(BB_0205)	12.0075	0	0.841375	0	1	1
ncRNA0035	A-(BB_0208)	510.911	-1.07338	0.291109	-3.68721	0.00022673	0.00152617
ncRNA0036	A-(BB_0210)	112.187	-0.425471	0.85732	-0.49628	0.619697	0.746882
ncRNA0037	A-(BB_0211)	1238.77	-1.3693	0.314592	-4.35262	1.34519e-05	0.000134756
ncRNA0038	A-(BB_0217)	899.747	-0.713203	0.329305	-2.16579	0.0303276	0.0833031
ncRNA0039	A-(BB_0221)	423.095	-0.646079	0.329464	-1.961	0.0498787	0.120146
ncRNA0040	A-(BB_0226)	238.724	-0.488909	0.848688	-0.576076	0.564563	0.708513
ncRNA0042	A-(BB_0240)	2021.46	-1.87999	0.349111	-5.38509	7.24087e-08	1.32594e-06
ncRNA0043	A-(BB_0244)	577.796	-1.25665	0.403869	-3.11154	0.00186114	0.00902998
ncRNA0044	A-(BB_0248)	46.2244	0	0.82463	0	1	1
ncRNA0045	A-(BB_0250)	32.0485	1.01718	0.605406	1.68015	0.0929274	0.192377
ncRNA0046	A-(BB_0250)	3729.2	0.854916	0.213844	3.99786	6.39185e-05	0.00050395
ncRNA0047	AI-(BB_0250,BB_0250/BB_0251)	111.743	0.31065	0.42089	0.738079	0.460466	0.619901
ncRNA0048	A-(BB_0257)	1779.62	-0.565581	0.284201	-1.99008	0.0465826	0.113817
ncRNA0049	A-(BB_0258)	211.401	-0.647574	0.858096	-0.754663	0.450451	0.613694
ncRNA0050	AIA-(BB_0269,BB_0269/BB_0270,BB_0270)	1285.3	-1.69651	0.556126	-3.05059	0.00228392	0.0106855
ncRNA0051	AA-(BB_0287,BB_0288)	114.989	-0.615158	0.553094	-1.11221	0.266047	0.42423
ncRNA0052	A-(BB_0289)	461.433	-0.824563	0.844567	-0.976315	NA	NA
ncRNA0053	A-(BB_0318)	180.833	-0.415665	0.826701	-0.5028	NA	NA
ncRNA0054	A-(BB_0332)	1382.4	0.591631	0.298697	1.98071	0.047624	0.115532
ncRNA0055	A-(BB_0335)	1900.34	0.211209	0.66102	0.319519	0.749333	0.842319
ncRNA0056	A-(BB_0347)	28.2878	-0.97295	0.859148	-1.13246	0.257442	0.413607
ncRNA0057	A-(BB_0347)	34.5126	-1.88774	0.548599	-3.44101	0.000579543	0.00336847
ncRNA0058	A-(BB_0359)	85.0106	-0.0102875	0.808279	-0.0127276	0.989845	0.997223
ncRNA0059	A-(BB_0361)	12.4149	0.85444	0.855162	0.999157	0.317719	0.479252
ncRNA0060	A-(BB_0361)	151.835	-0.34033	0.323759	-1.05118	0.293175	0.453888
ncRNA0061	A-(BB_0374)	321.081	-0.20266	0.29057	-0.697456	0.485518	0.641456
ncRNA0062	A-(BB_0378)	50.1178	-0.22537	0.799448	-0.281907	0.778015	0.863831
ncRNA0063	A-(BB_0381)	391.055	-1.63583	0.433066	-3.77733	0.000158519	0.00112016
ncRNA0064	AA-(BB_0392,BB_0393)	796.003	0.689033	0.312717	2.20338	0.0275683	0.0778588
ncRNA0065	I-(BB_0398/BB_0399)	357.162	-0.63923	0.274634	-2.32757	0.0199348	0.0598892
ncRNA0066	A-(BB_0404)	119.178	0	0.76934	0	1	1
ncRNA0067	pA-(BB_0411,BB_0412)	376.562	-0.69702	0.260011	-2.68073	0.00734621	0.0274958
ncRNA0068	AI-(BB_0437,BB_0437/BB_0438)	278.275	-0.676223	0.471715	-1.43354	0.151703	0.282659
ncRNA0069	I-(BB_0437/BB_0438)	125.98	0.254674	0.442984	0.574906	0.565355	0.708983
ncRNA0070	A-(BB_0446)	529.317	-1.78518	0.312674	-5.70938	1.13391e-08	2.54085e-07
ncRNA0071	A-(BB_0450)	65.2809	-4.68307	0.697311	-6.71589	1.86921e-11	7.76405e-10
ncRNA0072	A-(BB_0454)	396.651	2.956	0.659455	4.48249	7.37779e-06	8.15868e-05
ncRNA0073	I-(BB_t06/BB_0461)	2784.93	1.30508	0.230041	5.67324	1.40121e-08	3.09904e-07
ncRNA0074	I-srp	19149.5	-0.512542	0.561409	-0.912957	0.361265	0.524497
ncRNA0075	A-(BB_0461)	85.5645	-0.510668	0.798028	-0.639912	0.52223	0.675803
ncRNA0076	AA-(BB_0465,BB_0466)	1466.2	-0.857284	0.258433	-3.31723	0.000909137	0.00494652
ncRNA0077	A-(BB_0498)	90.6402	0.306679	0.675984	0.453678	0.650061	0.770502
ncRNA0078	AIA-(BB_0500,BB_0500/BB_0501,BB_0501)	1447.36	-0.318231	0.245117	-1.29828	0.19419	0.333709
ncRNA0080	p-(BB_0522)	879.813	-1.66871	0.235879	-7.07443	1.50061e-12	6.72511e-11
ncRNA0081	I-bsrW	36179.7	0.343983	0.242825	1.41659	0.156603	0.288944
ncRNA0082	A-(BB_0553)	787.76	-0.226596	0.455396	-0.497581	0.61878	0.746825
ncRNA0083	AI-(BB_0556,BB_0556/BB_0557)	349.182	-0.901604	0.267984	-3.36439	0.00076713	0.00430129
ncRNA0084	A-(BB_0581)	87.5294	-1.86383	0.465311	-4.00556	6.18714e-05	0.000490079
ncRNA0085	A-(BB_0583)	346.521	-0.378657	0.846327	-0.447412	0.654578	0.773592
ncRNA0086	A-(BB_0588)	148.656	-0.920218	0.551421	-1.66881	0.0951545	0.195474
ncRNA0087	A-(BB_0588)	1536.16	-1.98302	0.709181	-2.79621	0.00517061	0.0209158
ncRNA0088	A-(BB_0605)	188.441	-0.792552	0.283827	-2.79237	0.00523229	0.0209661
ncRNA0089	A-(BB_0607)	90.4143	-0.899801	0.758839	-1.18576	0.235717	0.38673
ncRNA0090	AI-(BB_0607,BB_0607/BB_0608)	245.061	-0.296691	0.186055	-1.59464	0.110793	0.220678
ncRNA0091	AIA-(BB_0611,BB_0611/BB_0612,BB_0612)	1820.49	-0.229102	0.116203	-1.97157	0.0486585	0.117707
ncRNA0092	AA-(BB_0612,BB_0613)	547.082	-0.743592	0.183148	-4.06006	4.90604e-05	0.000405238
ncRNA0093	A-(BB_0613)	359.23	-0.345392	0.776083	-0.445045	0.656287	0.774415
ncRNA0094	A-(BB_0614)	75.958	0.223776	0.83315	0.26859	0.788245	0.869418
ncRNA0096	A-(BB_0622)	398.713	-0.645286	0.669533	-0.963786	0.335153	0.497714
ncRNA0097	A-(BB_0623)	189.237	-1.09226	0.582246	-1.87594	0.0606642	0.139798
ncRNA0098	AI-(BB_0630,BB_0630/BB_0631)	2024.87	0.371253	0.364944	1.01729	0.309018	0.469453
ncRNA0099	A-(BB_0633)	150.864	-2.11214	0.596786	-3.5392	0.000401347	0.00253146
ncRNA0100	p-(BB_0634)	138.109	-0.399432	0.272948	-1.4634	0.143357	0.270662
ncRNA0101	A-(BB_0649)	128.819	-0.373383	0.855232	-0.436587	0.662411	0.778527
ncRNA0102	A-(BB_0649)	1035.14	-0.0974037	0.827836	-0.117661	0.906337	0.942302
ncRNA0103	A-(BB_0650)	2075.78	-0.28052	0.753751	-0.372166	NA	NA
ncRNA0104	A-(BB_0656)	15.7264	0.197614	0.853729	0.231472	0.816948	0.885591
ncRNA0105	A-(BB_0660)	99.2736	-1.58882	0.754941	-2.10457	0.0353291	0.0929915
ncRNA0106	A-(BB_0660)	101.38	-0.178024	0.492344	-0.361585	0.717662	0.817511
ncRNA0107	A-(BB_0663)	9.2495	1.05256	0.76766	1.37112	0.170336	0.30407
ncRNA0108	A-(BB_0680)	61.1548	-0.229487	0.830863	-0.276203	0.782392	0.864642
ncRNA0110	A-(BB_0697)	1608.78	-0.988821	0.256259	-3.85869	0.000113998	0.000840428
ncRNA0111	A-(BB_0709)	22.3107	0.259409	0.656162	0.395343	0.69259	0.798025
ncRNA0112	I-(BB_0713/BB_0714)	19675.4	0.319819	0.432539	0.7394	0.459664	0.61931
ncRNA0113	I-rnpB	5183.46	0.142435	0.486404	0.292832	0.769651	0.85836
ncRNA0114	IA-(BB_0713/BB_0714,BB_0714)	12236.7	0.0548327	0.392629	0.139655	0.888932	0.932341
ncRNA0115	A-(BB_0720)	194.766	0.46226	0.793698	0.582413	0.560289	0.704186
ncRNA0116	A-(BB_0729)	129.321	0.909841	0.507543	1.79264	0.0730306	0.160686
ncRNA0117	A-(BB_0747)	270.28	-0.337322	0.471492	-0.715434	0.474341	0.632965
ncRNA0118	A-(BB_0765)	55.129	0.994409	0.722253	1.37682	0.168569	0.302501
ncRNA0119	A-(BB_0768)	821.792	-0.837295	0.351038	-2.3852	0.0170698	0.0534191
ncRNA0120	A-(BB_0770)	269.047	-0.283856	0.277993	-1.02109	0.307212	0.467127
ncRNA0122	A-(BB_0780)	441.312	0.610203	0.30739	1.98511	0.0471323	0.11483
ncRNA0123	A-(BB_0794)	22.0262	0.575773	0.856561	0.672192	0.501461	0.654899
ncRNA0124	A-(BB_0794)	97.9284	-0.637594	0.847427	-0.752388	NA	NA
ncRNA0125	AIA-(BB_0794,BB_0794/BB_0795,BB_0795)	2242.04	-1.5138	0.260264	-5.8164	6.01275e-09	1.42218e-07
ncRNA0126	A-(BB_0797)	407.837	-0.0669345	0.238657	-0.280463	0.779122	0.863831
ncRNA0127	A-(BB_0797)	305.605	-0.857064	0.853058	-1.0047	0.315043	0.476513
ncRNA0128	AA-(BB_0800,BB_0801)	892.329	0.220416	0.302652	0.728281	0.466442	0.626459
ncRNA0129	A-(BB_0809)	132.776	-0.286505	0.425834	-0.67281	0.501068	0.654888
ncRNA0130	A-(BB_0833)	198.683	0.00669912	0.634559	0.0105571	0.991577	0.998023
ncRNA0132	pI-(BB_0845a,BB_0845a/BB_0845b)	211.255	-1.88231	0.534541	-3.52136	0.000429346	0.00264919
ncRNA0133	A-(BB_B03)	471.628	-1.01768	0.245634	-4.1431	3.42648e-05	0.000299246
ncRNA0134	AI-(BB_B03,BB_B03/BB_B04)	130.504	0.425926	0.382206	1.11439	0.265113	0.423534
ncRNA0135	I-(BB_B03/BB_B04)	1218.81	0.823003	0.297114	2.76999	0.00560584	0.0220822
ncRNA0136	AI-(BB_B09,BB_B09/BB_B10)	476.37	-1.31493	0.352213	-3.73333	0.000188967	0.00130288
ncRNA0137	I-(BB_B13/BB_B14)	1108.64	0.368977	0.468363	0.787801	0.430813	0.59455
ncRNA0138	IA-(BB_B22/BB_B23,BB_B23)	96.4433	0.00881243	0.512029	0.0172108	0.986268	0.995622
ncRNA0141	AI-(BB_B23,BB_B23/BB_B24)	55.4014	0.146059	0.39424	0.370482	0.711023	0.811609
ncRNA0142	A-(BB_B27)	77.5439	-0.00711238	0.796707	-0.00892722	0.992877	0.998742
ncRNA0143	IA-(ORIG/BB_P01,BB_P01)	54.3343	1.14376	0.770331	1.48477	0.137606	0.262515
ncRNA0144	AIA-(BB_P01,BB_P01/BB_P02,BB_P02)	5.38658	-2.40525	0.855088	-2.81287	0.00491022	0.0201496
ncRNA0145	A-(BB_P02)	45.4457	-1.12214	0.73098	-1.53512	NA	NA
ncRNA0146	A-(BB_P17)	447.014	-0.819951	0.436594	-1.87806	0.0603723	0.139534
ncRNA0147	AIA-(BB_P20,BB_P20/BB_P21,BB_P21)	34.8462	-0.337438	0.743283	-0.453983	0.649841	0.770502
ncRNA0148	A-(BB_P21)	93.0963	-1.05797	0.420039	-2.51875	0.0117772	0.0401934
ncRNA0149	A-(BB_P29)	6.60827	-0.777368	0.852705	-0.911649	0.361953	0.525048
ncRNA0150	I-(BB_P29/BB_P30)	412.499	0.74128	0.448501	1.65279	0.098373	0.200874
ncRNA0151	A-(BB_P30)	1276.66	-0.916245	0.45995	-1.99205	0.0463651	0.113598
ncRNA0152	IA-(BB_P32/BB_P33,BB_P33)	276.352	2.1673	0.364939	5.93882	2.87086e-09	7.63919e-08
ncRNA0153	AIA-(BB_P35,BB_P35/BB_P36,BB_P36)	34.0177	-1.98207	0.798737	-2.48151	0.0130827	0.0436861
ncRNA0154	A-(BB_S11)	104.526	-0.809716	0.473959	-1.70841	0.0875607	0.183867
ncRNA0155	I-(BB_S31/BB_S33)	4295.91	0.38922	0.521711	0.746046	0.45564	0.615837
ncRNA0156	IA-(BB_S31/BB_S33,BB_S33)	4718.93	-0.297577	0.325113	-0.915306	0.360031	0.523151
ncRNA0157	AIA-(BB_S38,BB_S38/BB_S39,BB_S39)	29.5751	-1.44305	0.741188	-1.94695	0.051541	0.1233
ncRNA0158	IA-(ORIG/BB_R01,BB_R01)	51.5627	-0.903731	0.818461	-1.10418	0.269514	0.428213
ncRNA0159	AIp-(BB_R01,BB_R01/BB_R02,BB_R02)	20.2077	-1.15039	0.68086	-1.68961	0.0911021	0.189898
ncRNA0160	A-(BB_R05)	18.069	-0.911487	0.65595	-1.38957	0.16466	0.298315
ncRNA0161	A-(BB_R17)	293.426	-0.921591	0.515139	-1.78901	0.0736125	0.161549
ncRNA0162	AIA-(BB_R20,BB_R20/BB_R21,BB_R21)	34.8462	-0.337438	0.743283	-0.453983	0.649841	0.770502
ncRNA0163	A-(BB_R21)	23.4726	-0.0854277	0.834698	-0.102346	0.918482	0.950289
ncRNA0164	I-(BB_R29/BB_R31)	1001.62	0.502275	0.520951	0.964149	0.334971	0.497714
ncRNA0165	p-(BB_R35)	205.887	-0.661784	0.22574	-2.93162	0.00337198	0.0146509
ncRNA0166	AIA-(BB_R36,BB_R36/BB_R37,BB_R37)	102.746	-0.903231	0.612766	-1.47402	0.140475	0.266402
ncRNA0167	IA-(BB_R38/BB_R41,BB_R41)	43.0818	-0.533616	0.652633	-0.817635	0.413566	0.579801
ncRNA0168	A-(BB_R43)	73.0591	-1.33932	0.462584	-2.8953	0.00378793	0.0161271
ncRNA0169	A-(BB_R45)	7.66515	-0.374461	0.77748	-0.481633	0.630066	0.757236
ncRNA0170	IA-(ORIG/BB_M01,BB_M01)	65.1219	0.51428	0.488079	1.05368	0.292028	0.452936
ncRNA0172	AIA-(BB_M01,BB_M01/BB_M02,BB_M02)	42.649	0.287599	0.695172	0.413708	0.679088	0.78995
ncRNA0173	A-(BB_M11)	32.8011	0.205601	0.749619	0.274274	0.783874	0.865719
ncRNA0174	AA-(BB_M25,BB_M26)	137.916	-0.0152431	0.461657	-0.0330183	0.97366	0.986808
ncRNA0175	A-(BB_M29)	87.53	-0.973628	0.54916	-1.77294	0.0762384	0.166028
ncRNA0176	A-(BB_M29)	5.80649	-1.45422	0.838579	-1.73415	0.0828913	0.177788
ncRNA0177	I-(BB_M29/BB_M30)	1641.64	0.504709	0.479952	1.05158	0.292991	0.453888
ncRNA0178	IA-(BB_M29/BB_M30,BB_M30)	5170.12	-0.955768	0.364508	-2.62208	0.00873956	0.0315328
ncRNA0180	IA-(ORIG/BB_O01,BB_O01)	99.3186	-0.00723367	0.367	-0.0197103	0.984274	0.994199
ncRNA0181	AIA-(BB_O01,BB_O01/BB_O02,BB_O02)	30.0029	-0.456277	0.79308	-0.575322	NA	NA
ncRNA0182	AA-(BB_O16,BB_O17)	19.4336	-1.55796	0.704514	-2.21139	0.0270086	0.077011
ncRNA0184	AI-(BB_O27,BB_O27/BB_O28)	406.026	-0.0185223	0.235856	-0.0785324	0.937405	0.962847
ncRNA0185	I-(BB_O29/BB_O30)	1573.02	1.54399	0.47773	3.23193	0.00122958	0.00640358
ncRNA0186	AIA-(BB_O32,BB_O32/BB_O33,BB_O33)	90.758	1.56315	0.325703	4.79931	1.59212e-06	2.06172e-05
ncRNA0187	A-(BB_O36)	30.4266	-1.80347	0.72033	-2.50366	0.0122915	0.0414028
ncRNA0188	A-(BB_O36)	23.5788	-1.35492	0.728009	-1.86113	0.062726	0.143386
ncRNA0189	AIA-(BB_O36,BB_O36/BB_O37,BB_O37)	40.0807	0.708738	0.809916	0.875076	0.381533	0.54785
ncRNA0190	A-(BB_O39)	6.48846	-0.370062	0.805282	-0.459543	0.645844	0.770219
ncRNA0191	A-(BB_O44)	8.70865	-2.53078	0.797617	-3.17293	0.0015091	0.00751464
ncRNA0192	IA-(ORIG/BB_L01,BB_L01)	112.961	-0.963112	0.7229	-1.33229	0.182765	0.321254
ncRNA0193	A-(BB_L01)	10.227	-0.502289	0.849688	-0.591145	0.554424	0.70184
ncRNA0194	AIA-(BB_L01,BB_L01/BB_L02,BB_L02)	50.3251	0.0898898	0.719303	0.124968	0.900549	0.939152
ncRNA0195	A-(BB_L11)	18.9049	-1.01321	0.647848	-1.56396	0.117828	0.232515
ncRNA0196	A-(BB_L11)	79.481	0.231202	0.759408	0.304451	0.760784	0.851705
ncRNA0197	AIA-(BB_L14,BB_L14/BB_L15,BB_L15)	14.458	-1.07861	0.653053	-1.65164	0.0986071	0.201111
ncRNA0198	AIA-(BB_L20,BB_L20/BB_L21,BB_L21)	331.843	-0.153197	0.554018	-0.27652	0.782149	0.864642
ncRNA0199	I-(BB_L29/BB_L30)	101.389	-0.114985	0.54049	-0.212742	0.831528	0.892125
ncRNA0200	IA-(BB_L29/BB_L30,BB_L30)	867.045	-1.76368	0.352134	-5.00855	5.48428e-07	8.1215e-06
ncRNA0202	pIA-(BB_L34,BB_L34/BB_L35,BB_L35)	111.359	-0.629344	0.437463	-1.43862	0.150257	0.280887
ncRNA0203	A-(BB_L35)	261.997	-0.785658	0.328454	-2.39199	0.0167574	0.0529461
ncRNA0204	A-(BB_L35)	27.0031	0.415582	0.796897	0.521501	0.602018	0.734277
ncRNA0205	A-(BB_L36)	27.9746	-1.62774	0.736934	-2.2088	0.0271889	0.0771712
ncRNA0206	IA-(BB_L36/BB_L37,BB_L37)	6.17407	-0.479308	0.604336	-0.793115	0.427711	0.593153
ncRNA0207	A-(BB_L43)	21.0282	-1.56738	0.686175	-2.28423	0.022358	0.0660871
ncRNA0208	IA-(ORIG/BB_N01,BB_N01)	50.2609	-0.13008	0.508998	-0.25556	0.79829	0.873162
ncRNA0209	A-(BB_N01)	4.48041	-1.7739	0.855948	-2.07244	0.0382249	0.0983338
ncRNA0210	A-(BB_N04)	19.8817	1.04191	0.762855	1.3658	0.172001	0.305122
ncRNA0212	p-(BB_N05)	18.3354	-0.0488265	0.708275	-0.0689373	0.94504	0.968936
ncRNA0213	A-(BB_N17)	154.845	-0.351644	0.506347	-0.694474	0.487385	0.643424
ncRNA0214	AI-(BB_N20,BB_N20/BB_N23)	18.0067	-1.3422	0.759636	-1.7669	0.0772442	0.166726
ncRNA0215	I-(BB_N20/BB_N23)	44.287	0.144481	0.627172	0.230369	0.817805	0.885934
ncRNA0216	I-(BB_N29/BB_N30)	401.251	0.473437	0.500875	0.94522	0.344546	0.50846
ncRNA0217	A-(BB_N31)	12.6042	-0.236077	0.849547	-0.277886	0.7811	0.864642
ncRNA0218	IA-(BB_N32/BB_N33,BB_N33)	29.8614	2.06059	0.516857	3.98676	6.69811e-05	0.000525662
ncRNA0219	AI-(BB_N34,BB_N34/BB_N35)	15.7283	-1.45046	0.724961	-2.00074	0.0454203	0.112103
ncRNA0220	A-(BB_N35)	52.0754	-1.05881	0.573025	-1.84776	0.064637	0.146574
ncRNA0221	AIA-(BB_N35,BB_N35/BB_N36,BB_N36)	99.31	-0.554242	0.600013	-0.923716	0.355634	0.518088
ncRNA0223	A-(BB_N39)	46.6559	0.971601	0.774188	1.25499	0.209481	0.355325
ncRNA0224	A-(BB_N39)	244.268	1.02477	0.846657	1.21038	0.226135	0.375349
ncRNA0225	I-(BB_D04/BB_D05a)	86.5789	-0.853937	0.530272	-1.61038	0.107316	0.21501
ncRNA0226	P-(BB_D05a)	56.8286	-5.38102	0.679635	-7.91751	2.42322e-15	1.2896e-13
ncRNA0227	IAI-(BB_D05a/BB_D0027,BB_D0027,BB_D0027/BB_D09)	90.8648	-0.993408	0.507396	-1.95786	0.0502468	0.120521
ncRNA0228	AI-(BB_D13,BB_D13/BB_D14)	4816.94	-0.603402	0.265613	-2.27174	0.0231024	0.0673688
ncRNA0229	I-(BB_D18/BB_D20)	117.853	-1.45064	0.345423	-4.19961	2.67376e-05	0.000248821
ncRNA0230	I-(BB_D18/BB_D20)	119.134	-2.32797	0.6315	-3.68642	NA	NA
ncRNA0231	p-(BB_D20)	3348.6	-1.3101	0.387511	-3.3808	0.000722758	0.00408923
ncRNA0232	I-(BB_D22/BB_D23)	141.501	-1.09254	0.252137	-4.33312	1.4701e-05	0.000146408
ncRNA0233	p-(BB_D23)	46.4498	-2.61541	0.750704	-3.48395	0.000494074	0.00297317
ncRNA0234	I-(BB_U02/BB_U04)	134.947	0.246765	0.350671	0.703693	0.481624	0.636806
ncRNA0235	A-(BB_U05)	138.263	-2.07943	0.858927	-2.42096	0.0154796	0.0501175
ncRNA0236	p-(BB_E02)	92.3709	-0.678362	0.449608	-1.50878	0.131354	0.25305
ncRNA0237	I-(BB_E02/BB_E05)	312.094	-0.972058	0.352956	-2.75405	0.00588623	0.0229388
ncRNA0238	A-(BB_E09)	16.7162	-0.73159	0.715398	-1.02263	0.306481	0.466849
ncRNA0239	A-(BB_E09)	1464.22	-2.3632	0.428193	-5.51901	3.40923e-08	6.91181e-07
ncRNA0240	A-(BB_E09)	74.8375	-2.9915	0.853438	-3.50523	0.000456206	0.00276484
ncRNA0241	AA-(BB_E19,BB_E20)	147.232	-0.0149467	0.45967	-0.0325161	0.974061	0.986808
ncRNA0242	I-(BB_E23b/BB_E29a)	107.05	-1.83201	0.592484	-3.09208	0.00198757	0.00953472
ncRNA0243	IP-(BB_E23b/BB_E29a,BB_E29a)	8.15416	-1.65043	0.70804	-2.33099	0.0197538	0.059859
ncRNA0244	I-(BB_E31/BB_E33)	5.4491	-1.2194	0.853143	-1.4293	0.152918	0.284611
ncRNA0245	I-(BB_E31/BB_E33)	314.761	-1.87552	0.485353	-3.86424	0.000111435	0.000825107
ncRNA0246	I-(BB_E31/BB_E33)	124.516	-1.36783	0.432304	-3.16405	0.00155592	0.00772517
ncRNA0247	A-(BB_F03)	1699	-3.04305	0.293977	-10.3513	4.12693e-25	5.40627e-23
ncRNA0248	AIP-(BB_F03,BB_F03/BB_F05,BB_F05)	239.228	-1.69134	0.556098	-3.04145	0.00235446	0.0109853
ncRNA0249	pI-(BB_F05,BB_F05/BB_F06)	9.679	-2.37442	0.741159	-3.20366	0.00135693	0.00693191
ncRNA0250	PI-(BB_F11a,BB_F11a/BB_F12)	15.6088	-2.95591	0.733796	-4.02824	5.61957e-05	0.000453887
ncRNA0251	I-(BB_F11a/BB_F12)	727.745	-3.62895	0.253865	-14.2948	2.35854e-46	1.00415e-43
ncRNA0252	Ip-(BB_F14/BB_F14a,BB_F14a)	58.8631	-1.38969	0.459183	-3.02643	0.0024746	0.0115143
ncRNA0253	pIp-(BB_F14a,BB_F14a/BB_F16,BB_F16)	16.146	-1.98672	0.793617	-2.50337	0.0123017	0.0414028
ncRNA0255	I-(BB_F0040/BB_F32)	49.4284	-2.20005	0.637669	-3.45014	0.000560297	0.00327899
ncRNA0256	I-(BB_G02/BB_G05)	73.1296	-0.310986	0.466167	-0.667114	0.5047	0.65804
ncRNA0257	PI-(BB_G05,BB_G05/BB_G06)	56.2339	-3.0857	0.78871	-3.91233	9.14083e-05	0.000694948
ncRNA0258	p-(BB_G06)	426.135	-0.0811154	0.3821	-0.212288	0.831882	0.892125
ncRNA0259	AA-(BB_G07,BB_G08)	88.1497	1.5071	0.26069	5.78118	7.41779e-09	1.70709e-07
ncRNA0260	AI-(BB_G09,BB_G09/BB_G10)	246.031	0.800522	0.355663	2.25079	0.0243988	0.0704258
ncRNA0261	IA-(BB_G10/BB_G12,BB_G12)	44.4643	-1.16332	0.706848	-1.64579	0.0998065	0.203071
ncRNA0262	A-(BB_G12)	9.60265	-1.0055	0.847692	-1.18617	NA	NA
ncRNA0263	IA-(BB_G28/BB_G29,BB_G29)	24.0789	-1.66874	0.650242	-2.56633	0.0102781	0.0362393
ncRNA0264	A-(BB_G31)	15.0487	-1.78002	0.853765	-2.0849	NA	NA
ncRNA0265	AI-(BB_H02,BB_H02/BB_H04)	34.8023	-0.36962	0.814706	-0.453685	0.650055	0.770502
ncRNA0266	A-(BB_H09)	21.0913	-1.13656	0.710572	-1.59949	0.109711	0.218894
ncRNA0267	A-(BB_H09)	9.14874	-1.34743	0.855382	-1.57524	0.115201	0.228124
ncRNA0268	p-(BB_H18)	168.488	-0.761109	0.562684	-1.35264	NA	NA
ncRNA0269	AA-(BB_H27,BB_H28)	63.1077	-0.0976194	0.623	-0.156692	0.875487	0.922621
ncRNA0270	I-(BB_H29/BB_H30)	475.071	-0.753345	0.305293	-2.46761	0.0136018	0.045242
ncRNA0271	P-(BB_H30)	22.3892	-1.7672	0.655616	-2.69548	0.0070288	0.0263657
ncRNA0272	I-(BB_H34/BB_H36a)	49.1004	-0.595271	0.593694	-1.00266	0.316026	0.477544
ncRNA0273	P-(BB_H36b)	29.6039	0.265914	0.619258	0.429407	0.667627	0.781422
ncRNA0274	A-(BB_I06)	361.624	-4.39715	0.799747	-5.49818	3.83729e-08	7.51138e-07
ncRNA0275	I-(BB_I16/BB_I18)	155.648	-5.5232	0.659385	-8.37628	5.46258e-17	3.44547e-15
ncRNA0276	I-(BB_I26/BB_I28)	28.6537	-3.73046	0.77293	-4.82639	1.39033e-06	1.86436e-05
ncRNA0277	I-(BB_I28/BB_I29)	282.402	-6.64605	0.711583	-9.33982	9.65017e-21	9.13013e-19
ncRNA0278	I-(BB_I29/BB_I31)	84.1466	-5.8981	0.662966	-8.89652	5.76238e-19	4.67301e-17
ncRNA0279	Ip-(BB_K01/BB_K02a,BB_K02a)	162.045	0.368706	0.463468	0.795538	0.426301	0.591679
ncRNA0280	I-(BB_K02a/BB_K07)	96.4796	-3.23907	0.678406	-4.77454	NA	NA
ncRNA0281	IpI-(BB_K09/BB_K10,BB_K10,BB_K10/BB_K12)	166.248	-1.67274	0.505578	-3.30857	0.000937727	0.00505363
ncRNA0282	P-(BB_K12)	206.665	-0.553006	0.299603	-1.8458	0.0649219	0.146829
ncRNA0283	PI-(BB_K12,BB_K12/BB_K13)	2644.25	-0.894634	0.281361	-3.17966	0.00147447	0.00738534
ncRNA0284	A-(BB_K17)	123.827	-2.27394	0.296721	-7.66354	1.80873e-14	8.80077e-13
ncRNA0285	A-(BB_K19)	59.4692	-1.71066	0.51499	-3.32174	0.000894585	0.00488294
ncRNA0286	A-(BB_K19)	219.942	-1.50018	0.498015	-3.01233	0.00259254	0.0118768
ncRNA0287	I-(BB_K55/BB_K56)	86.5607	-2.02386	0.572689	-3.53396	0.00040939	0.0025632
ncRNA0288	A-(BB_K32)	118.2	-1.75444	0.539654	-3.25105	NA	NA
ncRNA0289	AIA-(BB_K33,BB_K33/BB_K34,BB_K34)	54.0182	-1.71061	0.416989	-4.10228	4.09104e-05	0.000348352
ncRNA0290	A-(BB_K45)	2236.43	-0.531901	0.418581	-1.27072	0.203827	0.34677
ncRNA0291	A-(BB_K50)	350.481	-0.704315	0.586192	-1.20151	0.229554	0.380653
ncRNA0292	A-(BB_K52)	705.738	-1.30949	0.639655	-2.04718	NA	NA
ncRNA0293	I-(BB_J05/BB_J08)	31.2665	-0.0129893	0.547078	-0.0237431	0.981058	0.992126
ncRNA0294	A-(BB_J08)	1474.69	0.42093	0.250509	1.6803	0.0928995	0.192377
ncRNA0295	IpI-(BB_J09/BB_J10,BB_J10,BB_J10/BB_J11)	507.135	0.83537	0.330081	2.5308	0.0113803	0.0393914
ncRNA0297	A-(BB_J18)	206.524	-2.30714	0.688145	-3.35269	0.000800295	0.00443942
ncRNA0298	A-(BB_J19)	45.0004	0	0.842099	0	1	1
ncRNA0299	I-(BB_J20/BB_J0058)	119.127	-1.7131	0.322708	-5.30853	1.10514e-07	1.90107e-06
ncRNA0300	I-(BB_J20/BB_J0058)	169.443	-1.62217	0.547959	-2.96038	0.00307263	0.0136866
ncRNA0301	I-(BB_J31/BB_J34)	346.589	-0.585362	0.247258	-2.36741	0.0179129	0.0553641
ncRNA0302	A-(BB_J34)	95.1551	-0.611448	0.752876	-0.81215	0.416706	0.582158
ncRNA0303	A-(BB_J36)	253.985	0.333454	0.304383	1.09551	0.273294	0.431344
ncRNA0304	I-(BB_J37/BB_J41)	103.28	-1.32101	0.482437	-2.7382	0.00617764	0.0239103
ncRNA0305	I-(BB_J37/BB_J41)	85.3999	-0.702353	0.492861	-1.42505	0.154142	0.28533
ncRNA0306	I-(BB_J37/BB_J41)	3515.79	1.0396	0.355673	2.92291	0.00346777	0.0149509
ncRNA0307	IA-(BB_J37/BB_J41,BB_J41)	1187.11	1.02844	0.375323	2.74014	0.00614132	0.0238239
ncRNA0308	I-(BB_J50/BB_J51)	893.058	-5.42145	0.49484	-10.956	6.22087e-28	1.05941e-25
ncRNA0309	I-(BB_J50/BB_J51)	21.8704	-0.120081	0.602292	-0.199374	0.841971	0.897294
ncRNA0310	Ip-(BB_J50/BB_J51,BB_J51)	106.492	-1.60068	0.607456	-2.63505	0.00841252	0.0308097
ncRNA0311	A-(BB_A04)	361.981	1.92915	0.411398	4.68926	2.7419e-06	3.35932e-05
ncRNA0312	A-(BB_A09)	153.342	-0.564018	0.472324	-1.19413	0.232426	0.383176
ncRNA0313	A-(BB_A09)	330.075	-0.192393	0.421847	-0.456074	0.648337	0.770502
ncRNA0314	A-(BB_A10)	73.5366	0.00128479	0.823658	0.00155986	0.998755	1
ncRNA0315	AA-(BB_A12,BB_A13)	40.2401	0.182162	0.581537	0.313243	0.754096	0.844885
ncRNA0316	I-(BB_A16/BB_A18)	147.343	-0.151328	0.441253	-0.34295	0.731636	0.828441
ncRNA0317	I-(BB_A16/BB_A18)	934.05	-0.217424	0.291942	-0.744751	0.456422	0.615917
ncRNA0318	IP-(BB_A16/BB_A18,BB_A18)	1800.38	-2.0479	0.566677	-3.61387	0.000301663	0.00198352
ncRNA0319	I-(BB_A25/BB_A30)	134.904	0.427755	0.277155	1.54338	0.122738	0.23982
ncRNA0320	I-(BB_A25/BB_A30)	538.27	-0.106955	0.276447	-0.386891	0.698837	0.801967
ncRNA0321	AA-(BB_A30,BB_A31)	71.5087	-0.428683	0.502022	-0.853913	0.393153	0.561223
ncRNA0322	I-(BB_A37/BB_A38)	2507.45	-1.93472	0.464555	-4.16467	3.11801e-05	0.000276561
ncRNA0323	A-(BB_A60)	287.264	-0.41418	0.47256	-0.87646	0.38078	0.54723
ncRNA0324	I-(BB_A60/BB_A61)	241.045	-0.80528	0.36423	-2.21091	0.027042	0.077011
ncRNA0325	A-(BB_A66)	457.929	-1.54003	0.33922	-4.53991	5.6277e-06	6.34701e-05
ncRNA0326	I-(BB_A66/BB_A68)	456.3	1.3979	0.367272	3.80618	0.000141127	0.00101409
ncRNA0327	I-(BB_A68/BB_A69)	288.569	1.13475	0.411546	2.7573	0.00582811	0.0227644
ncRNA0328	I-(BB_A73/BB_A74)	55.6836	-1.57915	0.646464	-2.44275	0.014576	0.0479207
ncRNA0329	Ip-(ORIG/BB_Q01,BB_Q01)	126.732	-0.998901	0.421435	-2.37024	0.0177766	0.055143
ncRNA0330	p-(BB_Q04)	720.362	-0.876933	0.39837	-2.20131	0.0277144	0.0780125
ncRNA0331	p-(BB_Q04)	52.7137	-0.647533	0.742084	-0.872588	NA	NA
ncRNA0332	IA-(BB_Q06/BB_Q07,BB_Q07)	163.004	0.217552	0.41641	0.522447	0.601359	0.734277
ncRNA0333	A-(BB_Q07)	307.496	-0.0757667	0.30788	-0.246092	0.805611	0.876319
ncRNA0335	A-(BB_Q18)	11.8356	1.72649	0.81975	2.10612	0.035194	0.0927793
ncRNA0336	AIA-(BB_Q27,BB_Q27/BB_Q28,BB_Q28)	34.7858	-0.337431	0.743358	-0.453928	0.64988	0.770502
ncRNA0337	I-(BB_Q37/BB_Q38)	248.204	0.997246	0.424301	2.35033	0.0187568	0.0577627
ncRNA0339	A-(BB_Q42)	72.5269	-1.13596	0.773144	-1.46927	0.14176	0.268241
ncRNA0340	AIA-(BB_Q43,BB_Q43/BB_Q44,BB_Q44)	33.3685	-1.57586	0.804452	-1.95892	0.0501219	0.120391
ncRNA0341	A-(BB_Q47)	22.154	0.0416509	0.854561	0.0487396	0.961127	0.978917
ncRNA0342	Ip-(BB_Q50/BB_Q51,BB_Q51)	43.1217	0.533265	0.544323	0.979685	0.327242	0.489282
ncRNA0344	A-(BB_Q52)	10.9329	-2.49207	0.858939	-2.90133	0.00371584	0.0158598
ncRNA0345	A-(BB_Q67)	5.04302	0.443274	0.722522	0.613509	0.53954	0.689817
ncRNA0347	I-(BB_Q74/BB_Q79)	6.36299	-1.25458	0.836445	-1.49989	0.133642	0.256877
ncRNA0348	I-(BB_Q74/BB_Q79)	4.56844	-0.19813	0.851929	-0.232566	0.816099	0.885233
ncRNA0349	Ip-(BB_Q74/BB_Q79,BB_Q79)	103.017	-0.280768	0.475798	-0.590098	0.555125	0.70184
ncRNA0350	p-(BB_Q80)	72.2592	-0.0988455	0.600066	-0.164724	0.869161	0.919939
ncRNA0351	I-(BB_Q82/BB_Q0091)	450.075	0.0268847	0.376577	0.0713924	0.943085	0.967515
ncRNA0352	I-(BB_Q82/BB_Q0091)	87.595	-0.375524	0.481773	-0.779463	0.435707	0.599361
ncRNA0353	IA-(BB_Q85/BB_Q88,BB_Q88)	66.8912	-1.4993	0.616919	-2.4303	0.0150865	0.049219
rna0	BB_t25	899.775	-0.834696	0.471725	-1.76945	0.076818	0.166311
rna1	tRNA-Cys-1	1420.28	-0.371812	0.455162	-0.816879	0.413998	0.579801
rna10	23S_rrlB	15906.3	-0.183522	0.454564	-0.403732	0.68641	0.794668
rna11	tRNA-Ile-1	3677.25	-0.859998	0.431835	-1.9915	0.0464263	0.113598
rna12	tRNA-Ala-1	4639.96	-0.869691	0.459325	-1.89341	0.0583032	0.136201
rna13	16S	59646.3	-0.189918	0.504587	-0.376384	0.706632	0.80824
rna14	BB_t19	3039.92	-0.331697	0.395909	-0.837811	0.402137	0.569276
rna15	BB_t20	2102.81	-0.914228	0.389703	-2.34596	0.0189782	0.0583392
rna16	BB_t21	377.174	-0.221927	0.364995	-0.608026	0.54317	0.692379
rna17	tRNA-Ser-3	1126.61	-0.427427	0.435797	-0.980792	0.326695	0.488894
rna18	BB_t22	1769.25	-0.710307	0.457409	-1.55289	0.120448	0.236046
rna19	BB_t23	2280.75	-0.351717	0.407018	-0.864131	0.387516	0.55364
rna2	BB_t30	125.335	-0.439116	0.546309	-0.803786	0.421521	0.586958
rna20	tRNA-Lys-2	882.916	-0.253028	0.410747	-0.616019	0.537882	0.68925
rna21	BB_t24	275.038	-0.507857	0.515782	-0.984635	0.324803	0.486491
rna22	tRNA-His-1	3156.33	-0.493358	0.424603	-1.16193	0.245265	0.3997
rna23	BB_t26	806.617	0.33421	0.298934	1.11801	0.263565	0.421852
rna24	BB_t27	1052.13	-0.837433	0.368057	-2.27529	0.0228888	0.0670907
rna25	tRNA-Gly-2	1306.96	-0.61197	0.441555	-1.38594	0.165764	0.299499
rna26	BB_t28	1550.62	-0.730784	0.484072	-1.50966	0.131131	0.25305
rna27	tRNA-Met-3	1290.46	-0.983679	0.542534	-1.81312	0.0698135	0.156027
rna28	tRNA-Asn-1	625.955	-0.640115	0.423121	-1.51284	0.13032	0.251912
rna29	tRNA-Asp-1	1478.92	-0.698844	0.499171	-1.40001	0.16151	0.295437
rna3	tRNA-Phe-2	251.757	-0.492914	0.530823	-0.928586	0.353104	0.515283
rna30	tRNA-Val-1	1090.42	-0.470982	0.433785	-1.08575	0.27759	0.436909
rna31	tRNA-Thr-2	5.70434	0.367863	0.73865	0.498021	0.618469	0.746825
rna32	BB_t29	4324.59	-0.865137	0.430874	-2.00786	0.0446577	0.110702
rna33	tRNA-Pro-1	633.858	-0.802195	0.48924	-1.63968	0.101073	0.205157
rna34	tRNA-Arg-3	1221.23	-0.427618	0.431194	-0.991709	0.32134	0.484284
rna35	tRNA-Leu-4	454.534	-0.574852	0.400595	-1.435	0.151288	0.282428
rna36	tRNA-Gln-1	2815.21	-0.845978	0.383481	-2.20605	0.0273807	0.0775861
rna4	BB_t31	151.291	-0.912334	0.528545	-1.72612	0.0843249	0.179059
rna5	tRNA-Trp-1	1443.36	-0.909183	0.315465	-2.88204	0.00395114	0.0166554
rna6	BB_t33	490.71	-0.413084	0.324531	-1.27286	0.203066	0.345822
rna7	BB_r01	18927.7	-1.08157	0.571837	-1.8914	0.0585716	0.136405
rna8	23S_rrlA	485379	-0.00275133	0.446227	-0.00616576	0.99508	0.999778
rna9	5S_rrlB	18927.7	-1.08161	0.571827	-1.8915	0.0585581	0.136405
lcl|NC_001318.1_cds_NP_212135.1_1	BB_0001	360.089	0.194539	0.177463	1.09622	0.272982	0.431344
lcl|NC_001318.1_cds_NP_212136.1_2	BB_0002	1332.37	-0.292366	0.188233	-1.55322	0.120371	0.236046
lcl|NC_001318.1_cds_NP_212138.2_3	BB_0004	3213.61	-1.01184	0.350191	-2.8894	0.00385975	0.0163106
lcl|NC_001318.1_cds_NP_212139.2_4	trpS	1131.57	0.0485879	0.216917	0.223993	0.822762	0.887375
lcl|NC_001318.1_cds_NP_212140.2_5	BB_0006	4276.67	0.0960254	0.266109	0.36085	0.718212	0.81759
lcl|NC_001318.1_cds_NP_212141.1_6	BB_0007	1973.69	-0.658268	0.268994	-2.44714	0.0143993	0.0476156
lcl|NC_001318.1_cds_NP_212142.2_7	cdaA	904.702	-0.726266	0.150643	-4.82112	1.42758e-06	1.89935e-05
lcl|NC_001318.1_cds_NP_212143.1_8	BB_0009	594.937	-0.1928	0.235874	-0.817385	0.413708	0.579801
lcl|NC_001318.1_cds_NP_212144.1_9	BB_0010	909.552	-0.760584	0.245001	-3.10441	0.00190659	0.00919806
lcl|NC_001318.1_cds_NP_212145.1_10	BB_0011	2098.28	-0.19906	0.187403	-1.0622	0.288143	0.448545
lcl|NC_001318.1_cds_NP_212146.1_11	truA	1160.15	-0.0279897	0.231774	-0.120763	0.903879	0.940321
lcl|NC_001318.1_cds_NP_212147.1_12	BB_0013	1211.5	-0.541951	0.29921	-1.81127	0.0700989	0.1563
lcl|NC_001318.1_cds_NP_212148.1_13	priA	2192.46	-0.302088	0.154176	-1.95938	0.0500688	0.120391
lcl|NC_001318.1_cds_NP_212149.2_14	udk	1969.29	0.410323	0.137529	2.98353	0.00284948	0.012906
lcl|NC_001318.1_cds_NP_212150.2_15	BB_0016	3731.17	-0.389317	0.226971	-1.71527	0.0862955	0.181658
lcl|NC_001318.1_cds_NP_212151.2_16	BB_0017	599.526	-0.0285593	0.173023	-0.165061	0.868896	0.919939
lcl|NC_001318.1_cds_YP_008686553.1_17	BB_0018	1436.71	-0.575119	0.211293	-2.72191	0.00649058	0.0247281
lcl|NC_001318.1_cds_NP_212153.1_18	BB_0019	2485.89	0.11142	0.347637	0.320508	0.748583	0.842033
lcl|NC_001318.1_cds_YP_008686554.1_19	BB_0020	6544	0.111392	0.28237	0.394488	0.69322	0.798211
lcl|NC_001318.1_cds_NP_212156.1_20	ruvB	2074.86	-1.07657	0.202077	-5.32751	9.95708e-08	1.74814e-06
lcl|NC_001318.1_cds_NP_212157.1_21	ruvA	1097.97	-0.980817	0.150954	-6.49744	8.16985e-11	2.86702e-09
lcl|NC_001318.1_cds_NP_212158.1_22	BB_0024	4360.4	-0.335359	0.241128	-1.39079	0.164289	0.298018
lcl|NC_001318.1_cds_NP_212159.1_23	BB_0025	1796.68	-0.371299	0.278155	-1.33487	0.18192	0.320383
lcl|NC_001318.1_cds_NP_212160.1_24	BB_0026	1860.32	-0.699429	0.181644	-3.85055	0.000117853	0.000865103
lcl|NC_001318.1_cds_NP_212161.1_25	BB_0027	9710.09	-1.78806	0.337436	-5.29896	1.16463e-07	1.96373e-06
lcl|NC_001318.1_cds_NP_212162.1_26	BB_0028	4957.26	0.0611672	0.252167	0.242566	0.808342	0.877778
lcl|NC_001318.1_cds_NP_212163.1_27	BB_0029	1105.41	-0.202585	0.372755	-0.543481	0.586799	0.722051
lcl|NC_001318.1_cds_NP_212164.1_28	lepB	1064.08	-0.212453	0.226107	-0.939614	0.347416	0.508823
lcl|NC_001318.1_cds_NP_212165.1_29	lepB	2014.12	-0.428806	0.112905	-3.79793	0.000145908	0.00104404
lcl|NC_001318.1_cds_NP_212166.1_30	BB_0032	2081.62	-0.295431	0.163119	-1.81114	0.0701192	0.1563
lcl|NC_001318.1_cds_NP_212167.1_31	smpB	4877.2	-0.780138	0.276619	-2.82026	0.00479841	0.0198342
lcl|NC_001318.1_cds_NP_212168.1_32	BB_0034	22076	-0.335402	0.280719	-1.1948	0.232167	0.38312
lcl|NC_001318.1_cds_NP_212169.1_33	BB_0035	2717.91	1.11041	0.214694	5.17204	2.31549e-07	3.65118e-06
lcl|NC_001318.1_cds_NP_212170.1_34	BB_0036	3639.4	0.760142	0.181595	4.18592	2.84011e-05	0.00025591
lcl|NC_001318.1_cds_NP_212171.1_35	BB_0037	3644.55	0.604966	0.236163	2.56165	0.0104176	0.0366553
lcl|NC_001318.1_cds_YP_008686555.1_36	BB_0038	3809.45	0.881206	0.163579	5.38704	7.16272e-08	1.32588e-06
lcl|NC_001318.1_cds_NP_212173.1_37	BB_0039	5308.75	0.455961	0.222301	2.0511	0.0402575	0.102174
lcl|NC_001318.1_cds_NP_212174.1_38	cheR	2192.92	-0.906558	0.187532	-4.83416	1.33708e-06	1.82164e-05
lcl|NC_001318.1_cds_NP_212176.1_39	phoU	1187.32	-0.0219552	0.168631	-0.130196	0.896411	0.937132
lcl|NC_001318.1_cds_NP_212177.1_40	BB_0043	1712.63	-0.567657	0.225342	-2.51909	0.011766	0.0401934
lcl|NC_001318.1_cds_NP_212178.1_41	BB_0044	765.379	-0.563082	0.210868	-2.6703	0.00757833	0.0281174
lcl|NC_001318.1_cds_NP_212179.2_42	BB_0045	1346.94	-0.408369	0.24276	-1.68219	0.0925315	0.192172
lcl|NC_001318.1_cds_NP_212180.1_43	rnhB	8412.18	-0.974045	0.364698	-2.67082	0.00756656	0.0281174
lcl|NC_001318.1_cds_NP_212181.2_44	BB_0047	3523.32	-0.0487131	0.128007	-0.38055	0.703537	0.805732
lcl|NC_001318.1_cds_NP_212184.1_45	BB_0050	859.341	-0.141023	0.255549	-0.551842	0.581057	0.720714
lcl|NC_001318.1_cds_NP_212185.2_46	BB_0051	1088.07	-0.235432	0.166275	-1.41592	0.156798	0.288991
lcl|NC_001318.1_cds_NP_212186.1_47	BB_0052	734.388	-0.651003	0.19189	-3.39258	0.000692369	0.00394349
lcl|NC_001318.1_cds_NP_212187.1_48	ung	4878.03	0.0115917	0.298325	0.0388561	0.969005	0.984028
lcl|NC_001318.1_cds_NP_212188.2_49	BB_0054	5813.89	-0.0963324	0.226888	-0.424581	0.671142	0.784144
lcl|NC_001318.1_cds_NP_212189.1_50	tpiA	4891.62	0.14476	0.233111	0.620992	0.534605	0.686601
lcl|NC_001318.1_cds_NP_212190.1_51	pgk	11034.9	0.0323184	0.202266	0.159781	0.873053	0.921916
lcl|NC_001318.1_cds_NP_212191.1_52	gap	11754.9	-0.337693	0.145052	-2.32808	0.0199081	0.0598892
lcl|NC_001318.1_cds_NP_212192.1_53	BB_0058	3650.39	0.0981456	0.187208	0.52426	0.600098	0.734172
lcl|NC_001318.1_cds_NP_212193.1_54	BB_0059	2101.99	0.101074	0.213762	0.472835	0.636331	0.762612
lcl|NC_001318.1_cds_NP_212194.1_55	BB_0060	4194.38	-0.386289	0.230558	-1.67545	0.0938453	0.193251
lcl|NC_001318.1_cds_NP_212195.1_56	trx	3705.32	-0.641466	0.200263	-3.20311	0.00135952	0.00693191
lcl|NC_001318.1_cds_NP_212196.1_57	BB_0062	1963.63	-0.109522	0.240407	-0.455569	0.6487	0.770502
lcl|NC_001318.1_cds_NP_212197.2_58	BB_0063	3108.07	-0.46596	0.109954	-4.23775	2.25767e-05	0.000213601
lcl|NC_001318.1_cds_NP_212198.1_59	fmt	2823.36	0.387527	0.225018	1.7222	0.0850327	0.179782
lcl|NC_001318.1_cds_NP_212199.2_60	def	2720.92	0.411842	0.193463	2.12879	0.0332719	0.0893723
lcl|NC_001318.1_cds_NP_212200.1_61	BB_0066	2198.09	-0.33779	0.328143	-1.0294	0.303292	0.463651
lcl|NC_001318.1_cds_YP_008686556.1_62	BB_0067	15671.6	-0.201373	0.138122	-1.45793	0.144859	0.272591
lcl|NC_001318.1_cds_NP_212202.1_63	BB_0068	2979.25	-0.277671	0.132111	-2.1018	0.035571	0.0933397
lcl|NC_001318.1_cds_NP_212203.1_64	BB_0069	4580.23	-0.00869704	0.281732	-0.0308699	0.975373	0.987551
lcl|NC_001318.1_cds_NP_212204.1_65	BB_0070	2726.56	0.106303	0.368028	0.288845	0.7727	0.860969
lcl|NC_001318.1_cds_YP_008686557.1_66	BB_0071	3342.88	-0.169318	0.34001	-0.497979	0.618499	0.746825
lcl|NC_001318.1_cds_NP_212206.1_67	BB_0072	3796.89	0.0302712	0.23654	0.127975	0.898169	0.937243
lcl|NC_001318.1_cds_NP_212207.1_68	BB_0073	613.419	-0.198291	0.165924	-1.19507	0.232061	0.38312
lcl|NC_001318.1_cds_NP_212208.2_69	prfB	3936.54	-0.213375	0.217953	-0.978996	0.327582	0.489361
lcl|NC_001318.1_cds_NP_212209.1_70	BB_0075	1983.98	-0.00776142	0.19928	-0.0389474	0.968932	0.984028
lcl|NC_001318.1_cds_NP_212210.1_71	ftsY	723.283	0.289579	0.166891	1.73514	0.0827162	0.177636
lcl|NC_001318.1_cds_YP_008686558.1_72	BB_0077	1007.87	0.336962	0.220088	1.53103	0.125762	0.244768
lcl|NC_001318.1_cds_NP_212214.2_73	BB_0080	299.333	-0.269623	0.290664	-0.927611	0.35361	0.51558
lcl|NC_001318.1_cds_NP_212215.1_74	BB_0081	718.493	-0.143227	0.108743	-1.31711	0.187801	0.326686
lcl|NC_001318.1_cds_NP_212216.1_75	BB_0082	2752.42	0.143385	0.108761	1.31835	0.187387	0.326298
lcl|NC_001318.1_cds_NP_212217.2_76	BB_0083	751.015	-0.258779	0.233504	-1.10824	0.267758	0.42616
lcl|NC_001318.1_cds_NP_212218.1_77	BB_0084	3698.77	0.709805	0.385487	1.84132	0.0655744	0.147843
lcl|NC_001318.1_cds_NP_212219.1_78	BB_0085	529.283	0.104366	0.19817	0.526649	0.598437	0.733193
lcl|NC_001318.1_cds_NP_212220.1_79	BB_0086	5067.02	-0.272386	0.307857	-0.884781	0.376275	0.542128
lcl|NC_001318.1_cds_NP_212221.1_80	BB_0087	5728.14	0.0263395	0.230464	0.114289	0.909009	0.944107
lcl|NC_001318.1_cds_NP_212222.1_81	BB_0088	9061.9	-0.35865	0.167012	-2.14745	0.0317575	0.0863298
lcl|NC_001318.1_cds_NP_212223.1_82	BB_0089	6518.49	0.0702525	0.335038	0.209685	0.833914	0.892618
lcl|NC_001318.1_cds_NP_212224.1_83	BB_0090	2908.09	0.0784971	0.274692	0.285764	0.775059	0.862132
lcl|NC_001318.1_cds_YP_008686559.1_84	BB_0091	12418.7	-0.18136	0.194847	-0.930779	0.351968	0.514066
lcl|NC_001318.1_cds_NP_212226.2_85	BB_0092	1591.98	0.687055	0.23093	2.97516	0.00292834	0.013228
lcl|NC_001318.1_cds_NP_212227.1_86	BB_0093	6016.17	0.529566	0.220528	2.40136	0.0163343	0.0518978
lcl|NC_001318.1_cds_YP_008686560.1_87	BB_0094	5358.47	0.312312	0.153503	2.03456	0.0418954	0.105544
lcl|NC_001318.1_cds_NP_212229.1_88	BB_0095	1779.93	0.35309	0.175541	2.01144	0.0442788	0.110083
lcl|NC_001318.1_cds_NP_212230.2_89	BB_0096	3142.27	0.630279	0.176208	3.57691	0.000347677	0.00224278
lcl|NC_001318.1_cds_NP_212231.1_90	BB_0097	4066.14	0.50065	0.198738	2.51914	0.0117642	0.0401934
lcl|NC_001318.1_cds_NP_212232.1_91	BB_0098	1078.57	-0.0441614	0.165301	-0.267157	0.789348	0.869725
lcl|NC_001318.1_cds_NP_212233.1_92	rsgA	1095.71	0.328756	0.23798	1.38145	0.167142	0.300665
lcl|NC_001318.1_cds_NP_212234.1_93	murI	2555.46	-0.217428	0.184171	-1.18058	0.237771	0.38935
lcl|NC_001318.1_cds_NP_212235.2_94	asnS	1680.99	-0.482179	0.133792	-3.60396	0.000313406	0.00205281
lcl|NC_001318.1_cds_NP_212236.1_95	BB_0102	2627.96	-0.184029	0.366465	-0.502172	0.615546	0.746635
lcl|NC_001318.1_cds_NP_212237.1_96	BB_0103	880.184	-0.0225476	0.293113	-0.0769248	0.938683	0.963579
lcl|NC_001318.1_cds_NP_212238.2_97	BB_0104	8976.25	0.299168	0.230887	1.29574	0.195066	0.334877
lcl|NC_001318.1_cds_NP_212239.1_98	map	2347.19	0.245469	0.249156	0.985201	0.324525	0.486491
lcl|NC_001318.1_cds_NP_212240.2_99	BB_0106	3588.67	0.390294	0.12724	3.06739	0.00215936	0.0102434
lcl|NC_001318.1_cds_NP_212241.2_100	nusB	1652.78	0.0620789	0.244424	0.253981	0.799511	0.873162
lcl|NC_001318.1_cds_NP_212242.1_101	BB_0108	4268.8	0.141732	0.159945	0.886127	0.375549	0.541541
lcl|NC_001318.1_cds_NP_212243.1_102	BB_0109	2924.31	0.61958	0.248028	2.49803	0.0124887	0.0418666
lcl|NC_001318.1_cds_NP_212244.1_103	BB_0110	2390	-0.0161961	0.14889	-0.108779	0.913378	0.947887
lcl|NC_001318.1_cds_NP_212245.1_104	dnaB	5119.87	-0.0886466	0.224168	-0.395447	0.692513	0.798025
lcl|NC_001318.1_cds_NP_212246.1_105	rplI	2952.08	-0.0209353	0.261433	-0.0800792	0.936174	0.962163
lcl|NC_001318.1_cds_NP_212247.1_106	rpsR	782.922	0.242301	0.262919	0.921578	0.356749	0.519267
lcl|NC_001318.1_cds_NP_212248.1_107	BB_0114	3004.17	-0.00636119	0.228195	-0.0278761	0.977761	0.98938
lcl|NC_001318.1_cds_NP_212249.1_108	BB_0115	4323.07	-0.431699	0.202754	-2.12917	0.03324	0.0893723
lcl|NC_001318.1_cds_NP_212250.2_109	BB_0116	2173.58	-0.695022	0.189601	-3.6657	0.000246661	0.00165379
lcl|NC_001318.1_cds_NP_212251.1_110	BB_0117	767.741	-0.371396	0.169182	-2.19525	0.0281458	0.0788816
lcl|NC_001318.1_cds_NP_212252.2_111	rseP	4755.1	-0.222857	0.299218	-0.744798	0.456394	0.615917
lcl|NC_001318.1_cds_NP_212254.1_112	uppS	4636.06	-0.134164	0.280503	-0.4783	0.632437	0.758479
lcl|NC_001318.1_cds_NP_212255.1_113	frr	3288.31	0.0449529	0.20283	0.221628	0.824604	0.888797
lcl|NC_001318.1_cds_NP_212256.1_114	tsf	5072.89	-0.0452099	0.214823	-0.210452	0.833315	0.892538
lcl|NC_001318.1_cds_NP_212257.1_115	rpsB	4020.15	-0.302028	0.220666	-1.36871	0.171089	0.304604
lcl|NC_001318.1_cds_NP_212258.1_116	BB_0124	1808.71	-0.29858	0.345084	-0.865236	0.386909	0.553238
lcl|NC_001318.1_cds_NP_212259.1_117	BB_0125	3454.26	0.119135	0.280765	0.424324	0.67133	0.784144
lcl|NC_001318.1_cds_NP_212260.1_118	BB_0126	3377.57	0.235597	0.198442	1.18724	0.235134	0.386145
lcl|NC_001318.1_cds_NP_212261.2_119	BB_0127	6835.31	-0.0027256	0.187001	-0.0145753	0.988371	0.996564
lcl|NC_001318.1_cds_NP_212262.1_120	cmk	2162.19	-0.137377	0.182513	-0.752697	0.451632	0.61383
lcl|NC_001318.1_cds_NP_212263.1_121	BB_0129	1235.73	0.0825003	0.21241	0.388402	0.697719	0.801224
lcl|NC_001318.1_cds_NP_212264.1_122	BB_0130	2065.48	0.722479	0.191817	3.76651	0.000165546	0.00116498
lcl|NC_001318.1_cds_NP_212265.1_123	recA	4596.9	0.555686	0.27646	2.01	0.0444309	0.1103
lcl|NC_001318.1_cds_NP_212266.1_124	BB_0132	9788.28	0.42523	0.186819	2.27616	0.0228365	0.0670528
lcl|NC_001318.1_cds_NP_212267.1_125	BB_0133	8496.05	-0.0573181	0.177597	-0.322742	0.746891	0.840684
lcl|NC_001318.1_cds_NP_212268.2_126	BB_0134	2799.01	0.036336	0.191633	0.189613	0.849613	0.904054
lcl|NC_001318.1_cds_NP_212269.2_127	hisS	3145.08	0.115592	0.286069	0.404068	0.686162	0.794668
lcl|NC_001318.1_cds_NP_212270.1_128	BB_0136	3385.07	-0.178012	0.199516	-0.892218	0.372276	0.537732
lcl|NC_001318.1_cds_NP_212271.1_129	BB_0137	10882.9	0.268159	0.122374	2.19131	0.0284293	0.0794992
lcl|NC_001318.1_cds_NP_212272.1_130	BB_0138	747.968	0.563741	0.340473	1.65576	0.097771	0.199885
lcl|NC_001318.1_cds_NP_212273.2_131	BB_0139	1560.04	0.103572	0.252642	0.409954	0.681839	0.792069
lcl|NC_001318.1_cds_NP_212275.2_132	BB_0141	2288.49	0.0638142	0.308979	0.206532	0.836375	0.893568
lcl|NC_001318.1_cds_NP_212276.2_133	BB_0142	2105.84	-0.0446406	0.267596	-0.166821	0.867511	0.919618
lcl|NC_001318.1_cds_NP_212277.1_134	BB_0143	1028.69	-0.36305	0.296278	-1.22537	0.220436	0.369127
lcl|NC_001318.1_cds_NP_212278.1_135	BB_0144	3084.3	-0.149586	0.279886	-0.534453	0.593028	0.728138
lcl|NC_001318.1_cds_NP_212279.1_136	BB_0145	4479.47	-0.195622	0.229875	-0.850995	0.394772	0.563063
lcl|NC_001318.1_cds_NP_212280.1_137	BB_0146	2311.66	-0.64435	0.157439	-4.09269	4.26398e-05	0.000357712
lcl|NC_001318.1_cds_NP_212281.1_138	BB_0147	48257.6	0.418979	0.302908	1.38319	0.166607	0.300246
lcl|NC_001318.1_cds_YP_008686561.1_139	BB_0149	7335.58	-0.774633	0.119248	-6.49598	8.2492e-11	2.86702e-09
lcl|NC_001318.1_cds_NP_212285.1_140	nagA	1620.26	0.014344	0.117194	0.122395	0.902586	0.93955
lcl|NC_001318.1_cds_NP_212286.1_141	nagB	2452.39	0.0883086	0.327925	0.269295	0.787702	0.869383
lcl|NC_001318.1_cds_NP_212287.2_142	BB_0153	2096.29	0.213696	0.315517	0.677288	0.498223	0.65217
lcl|NC_001318.1_cds_NP_212288.1_143	secA	12548.4	0.681592	0.192066	3.54874	0.000387082	0.00245971
lcl|NC_001318.1_cds_NP_212289.1_144	BB_0155	2185.37	-0.296175	0.154566	-1.91617	0.0553433	0.130902
lcl|NC_001318.1_cds_NP_212290.1_145	BB_0156	471.695	-0.249995	0.203205	-1.23026	0.218598	0.367133
lcl|NC_001318.1_cds_NP_212291.2_146	BB_0157	1663.09	-0.625006	0.216305	-2.88947	0.0038589	0.0163106
lcl|NC_001318.1_cds_NP_212292.1_147	BB_0158	2290.42	-0.0992668	0.0903443	-1.09876	0.271872	0.430296
lcl|NC_001318.1_cds_NP_212293.1_148	BB_0159	1732.33	-0.416699	0.163261	-2.55235	0.0106998	0.0374163
lcl|NC_001318.1_cds_NP_212294.1_149	alr	1269.39	-0.214891	0.228304	-0.941249	0.346577	0.508823
lcl|NC_001318.1_cds_NP_212295.2_150	BB_0161	1748.31	-0.547653	0.104479	-5.24175	1.59062e-07	2.60463e-06
lcl|NC_001318.1_cds_NP_212296.1_151	BB_0162	1312.82	-0.464649	0.230921	-2.01215	0.0442038	0.110057
lcl|NC_001318.1_cds_NP_212297.1_152	BB_0163	5377.1	-0.396085	0.104823	-3.77859	0.00015772	0.00111916
lcl|NC_001318.1_cds_NP_212298.2_153	BB_0164	1583.86	0.542356	0.16493	3.28839	0.0010076	0.00537915
lcl|NC_001318.1_cds_NP_212299.1_154	BB_0165	1658.1	0.465743	0.200199	2.3264	0.0199971	0.0599561
lcl|NC_001318.1_cds_NP_212300.1_155	malQ	848.93	-0.0279031	0.321129	-0.0868906	0.930758	0.95815
lcl|NC_001318.1_cds_NP_212301.2_156	BB_0167	5695.57	0.223381	0.305808	0.730464	0.465107	0.625159
lcl|NC_001318.1_cds_NP_212302.1_157	BB_0168	2251.77	0.165886	0.269771	0.614911	0.538613	0.689668
lcl|NC_001318.1_cds_NP_212303.2_158	infA	884.219	-0.261467	0.17619	-1.484	0.137809	0.262515
lcl|NC_001318.1_cds_NP_212304.2_159	BB_0170	4494.91	0.0672573	0.134657	0.499471	0.617448	0.746825
lcl|NC_001318.1_cds_NP_212305.1_160	BB_0171	3652.3	-0.6902	0.171611	-4.02189	5.77338e-05	0.000463777
lcl|NC_001318.1_cds_NP_212306.2_161	BB_0172	2887.76	-1.21732	0.123743	-9.83751	7.7609e-23	8.81121e-21
lcl|NC_001318.1_cds_YP_008686562.1_162	BB_0173	2156.54	-0.244334	0.136514	-1.78981	0.0734843	0.161476
lcl|NC_001318.1_cds_NP_212308.1_163	BB_0174	2262.78	0.414484	0.25129	1.64943	0.0990605	0.201794
lcl|NC_001318.1_cds_NP_212309.1_164	BB_0175	1716	0.436202	0.253965	1.71757	0.0858755	0.180998
lcl|NC_001318.1_cds_NP_212310.2_165	BB_0176	2626.77	0.449193	0.155237	2.89359	0.00380867	0.016175
lcl|NC_001318.1_cds_NP_212311.1_166	gidB	526.13	0.133542	0.211339	0.631884	0.527463	0.680597
lcl|NC_001318.1_cds_NP_212312.2_167	gidA	3550.39	0.366108	0.131106	2.79245	0.00523098	0.0209661
lcl|NC_001318.1_cds_NP_212313.1_168	trmE	4426.77	-0.125678	0.22991	-0.546638	0.584628	0.721175
lcl|NC_001318.1_cds_NP_212314.1_169	BB_0180	1385.16	0.0234487	0.237068	0.0989113	0.921209	0.952531
lcl|NC_001318.1_cds_YP_008686563.1_170	flgK	6859.32	0.204228	0.196866	1.0374	0.299551	0.459996
lcl|NC_001318.1_cds_YP_008686564.1_171	flgL	4524.45	0.266507	0.320131	0.832493	0.405131	0.572562
lcl|NC_001318.1_cds_NP_212317.1_172	BB_0183	1078.45	-0.0238735	0.363332	-0.065707	0.947611	0.969821
lcl|NC_001318.1_cds_NP_212318.1_173	csrA	568.073	-7.89432	0.519315	-15.2014	3.4608e-52	1.96458e-49
lcl|NC_001318.1_cds_NP_212319.1_174	BB_0185	1345.32	1.34977	0.218739	6.17069	6.79926e-10	1.92986e-08
lcl|NC_001318.1_cds_NP_212320.1_175	BB_0186	975.627	0.401069	0.148555	2.69979	0.0069383	0.0261994
lcl|NC_001318.1_cds_NP_212321.1_176	BB_0187	1041.05	-0.0580414	0.255398	-0.227259	0.820223	0.886319
lcl|NC_001318.1_cds_YP_008686565.1_177	rplT	2879.48	0.457833	0.227441	2.01297	0.0441176	0.110003
lcl|NC_001318.1_cds_NP_212323.1_178	rpmI	1491.45	0.471664	0.22674	2.0802	0.0375074	0.0970745
lcl|NC_001318.1_cds_NP_212324.1_179	infC	5432.18	0.0187872	0.152379	0.123292	0.901876	0.93955
lcl|NC_001318.1_cds_NP_212326.2_180	BB_0192	584.884	-0.512529	0.166719	-3.0742	0.00211065	0.0100685
lcl|NC_001318.1_cds_NP_212327.1_181	BB_0193	1379.12	-0.262836	0.247409	-1.06235	0.288076	0.448545
lcl|NC_001318.1_cds_NP_212328.1_182	BB_0194	1823.03	0.165366	0.251899	0.656478	0.511517	0.664464
lcl|NC_001318.1_cds_NP_212329.1_183	BB_0195	3660.64	0.288746	0.130993	2.20429	0.0275043	0.077807
lcl|NC_001318.1_cds_YP_008686566.1_184	prfA	1102.67	-0.162106	0.193649	-0.837111	0.40253	0.56936
lcl|NC_001318.1_cds_NP_212331.1_185	BB_0197	1584.39	-0.789394	0.23222	-3.39934	0.000675475	0.00386018
lcl|NC_001318.1_cds_NP_212332.1_186	BB_0198	3287.82	-0.0227812	0.249428	-0.0913338	0.927227	0.957011
lcl|NC_001318.1_cds_YP_008686567.1_187	BB_0199	3494.89	-0.0258383	0.245802	-0.105118	0.916282	0.949743
lcl|NC_001318.1_cds_NP_212334.2_188	BB_0200	1534.03	0.0517099	0.240197	0.215281	0.829548	0.892073
lcl|NC_001318.1_cds_NP_212335.1_189	BB_0201	2521.32	-0.132329	0.152824	-0.865888	0.386552	0.553191
lcl|NC_001318.1_cds_NP_212336.1_190	BB_0202	2682.07	-0.0313041	0.0992192	-0.315504	0.752379	0.844574
lcl|NC_001318.1_cds_NP_212337.1_191	hflK	889.731	0.249412	0.190327	1.31044	0.190047	0.32858
lcl|NC_001318.1_cds_NP_212338.2_192	hflC	2227.84	-0.0675495	0.208617	-0.323797	0.746092	0.84034
lcl|NC_001318.1_cds_NP_212339.1_193	BB_0205	3148.3	0.042794	0.168331	0.254226	0.799321	0.873162
lcl|NC_001318.1_cds_NP_212340.2_194	BB_0206	1128.31	0.0864701	0.180548	0.47893	0.631988	0.758479
lcl|NC_001318.1_cds_YP_008686568.1_195	BB_0208	1655.23	0.128688	0.118117	1.0895	0.275932	0.434702
lcl|NC_001318.1_cds_NP_212343.1_196	BB_0209	2760.77	-0.0365572	0.196327	-0.186206	0.852283	0.905451
lcl|NC_001318.1_cds_YP_008686569.1_197	BB_0210	12785.4	0.166219	0.391731	0.424318	0.671334	0.784144
lcl|NC_001318.1_cds_NP_212345.1_198	BB_0211	2513.24	-0.0664759	0.274163	-0.242469	0.808417	0.877778
lcl|NC_001318.1_cds_NP_212346.1_199	BB_0212	2857.28	-0.86675	0.301942	-2.87058	0.00409716	0.0171859
lcl|NC_001318.1_cds_NP_212347.1_200	BB_0213	2726.89	-0.463547	0.292269	-1.58603	0.112733	0.224281
lcl|NC_001318.1_cds_NP_212348.1_201	efp	630.825	-0.27372	0.384038	-0.712742	0.476005	0.633046
lcl|NC_001318.1_cds_NP_212349.2_202	BB_0215	1751.94	-0.394969	0.223031	-1.77091	0.076575	0.166311
lcl|NC_001318.1_cds_NP_212350.1_203	pstC	3238.72	0.0492	0.193827	0.253834	0.799624	0.873162
lcl|NC_001318.1_cds_NP_212351.2_204	pstA	1864.22	-0.273006	0.131651	-2.07371	0.0381066	0.0981779
lcl|NC_001318.1_cds_NP_212352.1_205	pstB	3562.48	0.407721	0.227082	1.79548	0.0725771	0.159895
lcl|NC_001318.1_cds_NP_212353.1_206	BB_0219	7772.51	0.247511	0.160395	1.54314	0.122797	0.23982
lcl|NC_001318.1_cds_NP_212354.1_207	BB_0220	4631.51	0.379346	0.286401	1.32453	0.185328	0.323894
lcl|NC_001318.1_cds_NP_212355.2_208	BB_0221	1395.1	0.382649	0.129954	2.9445	0.00323479	0.0142347
lcl|NC_001318.1_cds_NP_212356.1_209	BB_0222	2046.32	0.0528898	0.144154	0.366899	0.713694	0.813535
lcl|NC_001318.1_cds_NP_212359.1_210	BB_0225	1023.97	0.0606642	0.210493	0.288201	0.773193	0.860969
lcl|NC_001318.1_cds_NP_212360.1_211	serS	2447.54	0.358039	0.145518	2.46045	0.0138765	0.0460656
lcl|NC_001318.1_cds_NP_212361.1_212	BB_0227	975.552	-0.225504	0.195763	-1.15192	0.249352	0.405584
lcl|NC_001318.1_cds_NP_212362.1_213	BB_0228	12191.5	0.195751	0.138469	1.41368	0.157456	0.289889
lcl|NC_001318.1_cds_NP_212363.1_214	rpmE	1368.9	-0.0847284	0.109143	-0.776309	0.437567	0.600464
lcl|NC_001318.1_cds_NP_212364.1_215	rho	6289.87	0.678864	0.203422	3.33721	0.000846236	0.00464884
lcl|NC_001318.1_cds_NP_212365.1_216	BB_0231	2085.97	0.3129	0.19814	1.57919	0.114293	0.226591
lcl|NC_001318.1_cds_NP_212366.1_217	hbb	3586.5	0.0995745	0.300402	0.33147	0.740289	0.834909
lcl|NC_001318.1_cds_NP_212367.2_218	rpsT	2284.68	-0.300776	0.184163	-1.6332	0.102426	0.20741
lcl|NC_001318.1_cds_NP_212368.1_219	BB_0234	3269.22	-0.440768	0.304418	-1.4479	0.147644	0.277525
lcl|NC_001318.1_cds_NP_212369.1_220	ychF	2347.64	0.126482	0.220343	0.574022	0.565953	0.709211
lcl|NC_001318.1_cds_NP_212370.1_221	BB_0236	9401.12	0.107571	0.177999	0.604338	0.545619	0.694981
lcl|NC_001318.1_cds_NP_212371.1_222	lnt	5125.02	-0.286991	0.274579	-1.04521	0.295928	0.457319
lcl|NC_001318.1_cds_NP_212372.2_223	BB_0238	8467.89	-0.298351	0.201323	-1.48195	0.138353	0.263258
lcl|NC_001318.1_cds_NP_212373.2_224	BB_0239	653.989	0.130071	0.236578	0.549802	0.582455	0.721175
lcl|NC_001318.1_cds_NP_212374.1_225	glpF	2634.82	-0.273504	0.214866	-1.27291	0.203051	0.345822
lcl|NC_001318.1_cds_NP_212375.1_226	glpK	5175.06	0.658017	0.337987	1.94687	0.0515502	0.1233
lcl|NC_001318.1_cds_NP_212376.1_227	BB_0242	990.146	0.424463	0.420036	1.01054	0.312237	0.473077
lcl|NC_001318.1_cds_NP_212377.1_228	glpD	6087.04	0.470244	0.236536	1.98804	0.046807	0.114201
lcl|NC_001318.1_cds_NP_212378.1_229	BB_0244	1201.48	0.252418	0.246613	1.02354	0.306052	0.466849
lcl|NC_001318.1_cds_NP_212379.1_230	BB_0245	1486.17	0.53477	0.263266	2.03129	0.0422252	0.106218
lcl|NC_001318.1_cds_NP_212380.1_231	BB_0246	5503.23	0.196537	0.276237	0.71148	0.476787	0.633361
lcl|NC_001318.1_cds_NP_212381.1_232	rdgB	386.907	-0.289956	0.145041	-1.99913	0.0455939	0.112368
lcl|NC_001318.1_cds_NP_212382.1_233	pepF	5877.4	0.215408	0.145112	1.48443	0.137696	0.262515
lcl|NC_001318.1_cds_NP_212383.1_234	BB_0249	1396.9	0.382406	0.198214	1.92926	0.0536991	0.128081
lcl|NC_001318.1_cds_NP_212384.1_235	BB_0250	1589.77	-0.117301	0.190172	-0.616814	0.537357	0.689096
lcl|NC_001318.1_cds_NP_212385.1_236	leuS	7267.61	0.45862	0.206897	2.21666	0.0266466	0.0762675
lcl|NC_001318.1_cds_YP_008686570.1_237	BB_0252	6619.27	0.221876	0.233618	0.949741	0.342244	0.506378
lcl|NC_001318.1_cds_NP_212387.1_238	lon	8002.46	-0.706088	0.153829	-4.59007	4.43098e-06	5.1333e-05
lcl|NC_001318.1_cds_NP_212388.1_239	recJ	3440.1	0.372752	0.136647	2.72785	0.00637488	0.0243965
lcl|NC_001318.1_cds_NP_212389.2_240	BB_0255	1423.64	-0.0828498	0.151109	-0.548277	0.583502	0.721175
lcl|NC_001318.1_cds_NP_212390.1_241	rpsU	5775.23	-0.150856	0.160291	-0.941138	0.346634	0.508823
lcl|NC_001318.1_cds_YP_008853940.1_242	BB_0257	2857.39	0.121881	0.222918	0.54675	0.584551	0.721175
lcl|NC_001318.1_cds_NP_212392.1_243	BB_0258	1002.64	0.757174	0.184808	4.09709	4.18383e-05	0.000352726
lcl|NC_001318.1_cds_NP_212393.2_244	BB_0259	4283.84	0.470991	0.23229	2.0276	0.0426006	0.106689
lcl|NC_001318.1_cds_NP_212394.1_245	BB_0260	6167.53	-0.452632	0.112369	-4.02807	5.62362e-05	0.000453887
lcl|NC_001318.1_cds_NP_212395.2_246	BB_0261	2634.98	-0.0747782	0.143518	-0.521039	0.60234	0.734277
lcl|NC_001318.1_cds_NP_212396.1_247	BB_0262	1128.41	-0.684418	0.19698	-3.47456	0.000511689	0.00304554
lcl|NC_001318.1_cds_NP_212397.3_248	lepB	843.615	0.025367	0.15931	0.159231	0.873487	0.921916
lcl|NC_001318.1_cds_NP_212398.2_249	BB_0264	2352.07	-0.0935131	0.202363	-0.462105	0.644006	0.769644
lcl|NC_001318.1_cds_NP_212399.1_250	BB_0265	877.889	0.00145975	0.236815	0.0061641	0.995082	0.999778
lcl|NC_001318.1_cds_NP_212400.2_251	BB_0266	1189.27	-0.123039	0.27189	-0.452533	0.650885	0.770832
lcl|NC_001318.1_cds_NP_212401.1_252	BB_0267	4600.49	-0.313303	0.257834	-1.21514	0.224314	0.373164
lcl|NC_001318.1_cds_NP_212402.1_253	hfq	4569.18	-0.172473	0.242081	-0.712463	0.476178	0.633046
lcl|NC_001318.1_cds_NP_212403.1_254	BB_0269	5619.17	-0.626353	0.186022	-3.36709	0.000759654	0.00428374
lcl|NC_001318.1_cds_NP_212404.1_255	BB_0270	1922.79	0.134453	0.261278	0.514596	0.606835	0.737119
lcl|NC_001318.1_cds_NP_212405.1_256	flhA	15282.9	-0.2823	0.175141	-1.61184	0.106996	0.214788
lcl|NC_001318.1_cds_NP_212406.1_257	flhB	7926.99	-0.473237	0.106637	-4.43781	9.08783e-06	9.7953e-05
lcl|NC_001318.1_cds_NP_212407.2_258	fliR	1203.98	0.0228582	0.217355	0.105165	0.916245	0.949743
lcl|NC_001318.1_cds_NP_212408.1_259	fliQ	466.985	0.316891	0.335898	0.943415	0.345469	0.508823
lcl|NC_001318.1_cds_NP_212409.1_260	fliP	3967	0.192459	0.215904	0.891408	0.37271	0.537903
lcl|NC_001318.1_cds_NP_212410.1_261	BB_0276	4005.95	-0.300253	0.356474	-0.842284	0.399629	0.567017
lcl|NC_001318.1_cds_NP_212411.1_262	BB_0277	1299.83	0.248397	0.306904	0.809363	0.418306	0.583382
lcl|NC_001318.1_cds_NP_212412.1_263	fliM	3943.41	0.11834	0.25559	0.463007	0.643359	0.76941
lcl|NC_001318.1_cds_NP_212413.1_264	fliL	1319.53	0.254371	0.184926	1.37553	0.168966	0.302576
lcl|NC_001318.1_cds_NP_212414.1_265	BB_0280	3365.3	0.0556878	0.248447	0.224144	0.822646	0.887375
lcl|NC_001318.1_cds_NP_212415.1_266	BB_0281	4251.7	-0.102281	0.258103	-0.396281	0.691898	0.798025
lcl|NC_001318.1_cds_NP_212416.1_267	BB_0282	909.975	-0.391844	0.346829	-1.12979	0.258566	0.41463
lcl|NC_001318.1_cds_NP_212417.1_268	BB_0283	5578.84	-0.0152034	0.228833	-0.0664386	0.947029	0.969807
lcl|NC_001318.1_cds_NP_212418.1_269	flgD	1413.14	-0.0577825	0.253596	-0.227853	0.819761	0.886319
lcl|NC_001318.1_cds_NP_212419.2_270	BB_0285	4139.08	-1.15495	0.317611	-3.63636	0.000276513	0.00183946
lcl|NC_001318.1_cds_NP_212420.2_271	BB_0286	1658.93	-0.115176	0.237189	-0.485588	0.627259	0.754875
lcl|NC_001318.1_cds_NP_212421.1_272	BB_0287	439.291	-0.488919	0.260755	-1.87502	0.0607905	0.1399
lcl|NC_001318.1_cds_NP_212422.1_273	fliI	4065.67	-0.295403	0.268217	-1.10136	0.27074	0.428902
lcl|NC_001318.1_cds_NP_212423.1_274	fliH	2836.6	-0.35205	0.257288	-1.36831	0.171215	0.304604
lcl|NC_001318.1_cds_NP_212424.1_275	fliG	5286.09	-0.442771	0.284899	-1.55413	0.120153	0.23601
lcl|NC_001318.1_cds_NP_212425.1_276	fliF	10737.2	-0.118401	0.252504	-0.468906	0.639137	0.765436
lcl|NC_001318.1_cds_NP_212426.1_277	fliE	1854.62	-0.184783	0.272737	-0.677513	0.49808	0.65217
lcl|NC_001318.1_cds_NP_212427.1_278	flgC	3309.73	-0.304553	0.20386	-1.49393	0.135193	0.259272
lcl|NC_001318.1_cds_NP_212428.1_279	flgB	999.151	-0.265126	0.213024	-1.24458	0.213285	0.359629
lcl|NC_001318.1_cds_NP_212429.2_280	hslU	2593.77	0.579369	0.206796	2.80164	0.00508438	0.0207056
lcl|NC_001318.1_cds_NP_212430.1_281	BB_0296	839.149	0.0114886	0.29282	0.0392344	0.968704	0.984028
lcl|NC_001318.1_cds_NP_212431.2_282	BB_0297	1645.78	0.15968	0.283011	0.564219	0.572605	0.713723
lcl|NC_001318.1_cds_NP_212432.1_283	BB_0298	1816.52	0.0433167	0.299532	0.144614	0.885015	0.930359
lcl|NC_001318.1_cds_NP_212433.2_284	ftsZ	4993.2	-0.0155571	0.279946	-0.0555718	0.955683	0.975152
lcl|NC_001318.1_cds_NP_212434.1_285	ftsA	8141.31	0.0727298	0.127288	0.571377	0.567744	0.710932
lcl|NC_001318.1_cds_NP_212435.1_286	BB_0301	1481.03	-0.530274	0.210262	-2.52197	0.0116701	0.0401934
lcl|NC_001318.1_cds_NP_212436.2_287	ftsW	3168.98	-0.364253	0.166619	-2.18615	0.0288047	0.0801543
lcl|NC_001318.1_cds_NP_212437.1_288	mraY	1928.13	0.373354	0.144971	2.57536	0.0100135	0.0356012
lcl|NC_001318.1_cds_NP_212438.1_289	BB_0304	1151.15	0.596983	0.176547	3.38143	0.00072109	0.00408923
lcl|NC_001318.1_cds_NP_212439.1_290	BB_0305	205.777	0.777655	0.350661	2.21768	0.0265765	0.076195
lcl|NC_001318.1_cds_NP_212440.1_291	BB_0306	1127.42	0.52937	0.158403	3.34192	0.00083202	0.00460042
lcl|NC_001318.1_cds_NP_212441.1_292	BB_0307	902.04	0.528646	0.188407	2.80587	0.00501812	0.0204937
lcl|NC_001318.1_cds_NP_212442.1_293	BB_0308	686.406	0.248869	0.129304	1.92467	0.0542702	0.129072
lcl|NC_001318.1_cds_NP_212443.2_294	BB_0309	607.625	0.328736	0.154405	2.12904	0.0332506	0.0893723
lcl|NC_001318.1_cds_NP_212445.2_295	BB_0311	954.861	-0.180561	0.237677	-0.759691	0.447439	0.611548
lcl|NC_001318.1_cds_NP_212446.1_296	BB_0312	540.137	-0.24008	0.184672	-1.30004	0.193588	0.333347
lcl|NC_001318.1_cds_NP_212447.2_297	rrmJ	685.89	-0.393901	0.134559	-2.92735	0.00341865	0.0147766
lcl|NC_001318.1_cds_NP_212448.1_298	BB_0314	451.851	-0.295743	0.233232	-1.26802	0.204792	0.348064
lcl|NC_001318.1_cds_NP_212449.1_299	BB_0315	576.238	-0.26366	0.200516	-1.31491	0.18854	0.327302
lcl|NC_001318.1_cds_NP_212450.1_300	BB_0316	1281.96	0.0733314	0.292414	0.25078	0.801984	0.874379
lcl|NC_001318.1_cds_NP_212451.1_301	BB_0317	1739.39	0.454302	0.293892	1.54582	0.122149	0.239104
lcl|NC_001318.1_cds_NP_212452.1_302	BB_0318	2981.11	0.436649	0.263156	1.65928	0.0970598	0.198908
lcl|NC_001318.1_cds_NP_212453.1_303	BB_0319	2361.56	0.551807	0.30249	1.82421	0.0681196	0.152642
lcl|NC_001318.1_cds_NP_212455.1_304	BB_0321	716.808	0.517355	0.3428	1.50921	0.131246	0.25305
lcl|NC_001318.1_cds_NP_212456.1_305	BB_0322	5362.11	0.453735	0.0987019	4.59703	4.28562e-06	4.99891e-05
lcl|NC_001318.1_cds_NP_212457.1_306	BB_0323	8717.07	0.538797	0.235608	2.28684	0.0222053	0.0657663
lcl|NC_001318.1_cds_NP_212458.1_307	BB_0324	1406.5	-0.168061	0.253423	-0.663165	0.507225	0.659896
lcl|NC_001318.1_cds_NP_212459.1_308	BB_0325	3044.86	0.261224	0.242095	1.07901	0.280583	0.439588
lcl|NC_001318.1_cds_NP_212460.1_309	BB_0326	8295.88	0.837835	0.200095	4.18718	2.82441e-05	0.00025591
lcl|NC_001318.1_cds_NP_212461.1_310	BB_0327	5900.74	0.950602	0.194418	4.88948	1.01101e-06	1.39979e-05
lcl|NC_001318.1_cds_NP_212462.2_311	BB_0328	10336.9	-0.0901963	0.344493	-0.261823	0.793458	0.870656
lcl|NC_001318.1_cds_YP_008686571.1_312	BB_0329	7171.58	-0.811688	0.386714	-2.09894	0.0358224	0.0938548
lcl|NC_001318.1_cds_NP_212464.1_313	BB_0330	9233.48	1.14909	0.219007	5.2468	1.54764e-07	2.55887e-06
lcl|NC_001318.1_cds_NP_212465.1_314	BB_0331	360.854	0.846832	0.349536	2.42273	0.0154042	0.0500549
lcl|NC_001318.1_cds_NP_212466.1_315	BB_0332	2878.62	0.65247	0.14683	4.44372	8.84164e-06	9.59064e-05
lcl|NC_001318.1_cds_NP_212467.1_316	BB_0333	3986.84	0.874994	0.150618	5.80936	6.27105e-09	1.46296e-07
lcl|NC_001318.1_cds_NP_212468.1_317	BB_0334	3335.87	1.04932	0.157718	6.65313	2.86924e-11	1.13635e-09
lcl|NC_001318.1_cds_NP_212469.1_318	BB_0335	8090.69	0.138828	0.25742	0.539306	0.589676	0.725067
lcl|NC_001318.1_cds_YP_008686572.1_319	BB_0336	5016.95	-0.314515	0.152554	-2.06167	0.0392395	0.100489
lcl|NC_001318.1_cds_NP_212471.1_320	eno	6263.38	0.366317	0.22732	1.61146	0.107079	0.214788
lcl|NC_001318.1_cds_NP_212472.1_321	rpsI	3382.47	0.281515	0.173614	1.6215	0.104911	0.211186
lcl|NC_001318.1_cds_NP_212473.1_322	rplM	3676.19	-0.168896	0.134986	-1.25121	0.210857	0.356881
lcl|NC_001318.1_cds_NP_212474.1_323	BB_0340	1300.56	-0.160599	0.196391	-0.817752	0.413499	0.579801
lcl|NC_001318.1_cds_NP_212475.1_324	BB_0341	2305.27	-0.128369	0.187646	-0.684101	0.493911	0.648021
lcl|NC_001318.1_cds_NP_212476.2_325	BB_0342	2560	-0.500473	0.157538	-3.17684	0.00148887	0.00743564
lcl|NC_001318.1_cds_NP_212477.1_326	gatC	285.301	-0.932677	0.215416	-4.32965	1.49347e-05	0.00014787
lcl|NC_001318.1_cds_NP_212478.2_327	BB_0344	2601.69	0.0462904	0.244614	0.189239	0.849906	0.904054
lcl|NC_001318.1_cds_NP_212479.1_328	BB_0345	2841.73	-0.102724	0.302595	-0.339477	0.73425	0.830297
lcl|NC_001318.1_cds_NP_212480.1_329	BB_0346	1907.81	-0.253132	0.238894	-1.0596	0.289327	0.449976
lcl|NC_001318.1_cds_NP_212481.2_330	BB_0347	363.92	-0.323588	0.227835	-1.42027	0.155528	0.287583
lcl|NC_001318.1_cds_NP_212482.1_331	pyk	4599.4	-0.258475	0.187127	-1.38128	0.167193	0.300665
lcl|NC_001318.1_cds_NP_212483.1_332	BB_0349	4287.43	0.0170463	0.293824	0.0580155	0.953736	0.973749
lcl|NC_001318.1_cds_NP_212484.1_333	rpmB	854.26	0.612354	0.250475	2.44477	0.0144944	0.0477446
lcl|NC_001318.1_cds_NP_212485.2_334	BB_0351	10674.4	0.629404	0.197046	3.1942	0.00140221	0.00706499
lcl|NC_001318.1_cds_NP_212486.1_335	BB_0352	1699.71	-0.449162	0.292804	-1.534	0.125029	0.243621
lcl|NC_001318.1_cds_NP_212487.1_336	BB_0353	3972.4	-0.21653	0.297819	-0.727053	0.467194	0.626506
lcl|NC_001318.1_cds_NP_212488.2_337	BB_0354	16025.6	-0.131029	0.295836	-0.442912	0.657829	0.775283
lcl|NC_001318.1_cds_NP_212489.1_338	BB_0355	7795.91	0.0876363	0.215398	0.406857	0.684113	0.793865
lcl|NC_001318.1_cds_NP_212492.1_339	BB_0358	1867.95	0.232739	0.268516	0.866761	0.386073	0.552971
lcl|NC_001318.1_cds_YP_008686573.1_340	BB_0359	2070.94	0.170179	0.157191	1.08263	0.278974	0.437873
lcl|NC_001318.1_cds_NP_212494.1_341	BB_0360	1988.59	-0.906649	0.206446	-4.3917	1.12465e-05	0.000116786
lcl|NC_001318.1_cds_NP_212495.1_342	BB_0361	1557.48	-0.331666	0.236225	-1.40403	0.160311	0.294192
lcl|NC_001318.1_cds_NP_212496.1_343	lgt	2235.29	-0.25974	0.249666	-1.04035	0.298178	0.459532
lcl|NC_001318.1_cds_NP_212497.1_344	BB_0363	2977.7	-0.254639	0.276637	-0.92048	0.357322	0.519658
lcl|NC_001318.1_cds_NP_212498.1_345	mgsA	3019.35	1.74256	0.164754	10.5768	3.81894e-26	5.41972e-24
lcl|NC_001318.1_cds_NP_212499.1_346	la7	8401.75	1.81349	0.282332	6.42324	1.33404e-10	4.09206e-09
lcl|NC_001318.1_cds_NP_212500.1_347	BB_0366	7289.06	0.199548	0.267336	0.746429	0.455408	0.615837
lcl|NC_001318.1_cds_NP_212501.1_348	BB_0367	2167.41	0.264159	0.346366	0.762658	0.445667	0.610106
lcl|NC_001318.1_cds_NP_212502.2_349	BB_0368	2886.63	-0.178833	0.132664	-1.34802	0.177653	0.313841
lcl|NC_001318.1_cds_NP_212503.2_350	BB_0369	1927.74	0.551075	0.147931	3.72521	0.000195153	0.00133472
lcl|NC_001318.1_cds_NP_212504.1_351	tyrS	1576.75	0.303723	0.23026	1.31905	0.187153	0.326226
lcl|NC_001318.1_cds_NP_212505.1_352	glyS	1955.57	-0.0680121	0.261299	-0.260285	0.794644	0.870836
lcl|NC_001318.1_cds_NP_212506.1_353	gltX	1574.53	-0.276403	0.240499	-1.14929	0.250438	0.406573
lcl|NC_001318.1_cds_NP_212507.1_354	BB_0373	1711.33	-0.989446	0.241453	-4.09789	4.16933e-05	0.000352726
lcl|NC_001318.1_cds_NP_212508.1_355	BB_0374	4162.19	0.409625	0.139272	2.94118	0.00326967	0.0143512
lcl|NC_001318.1_cds_NP_212509.1_356	pfs	2643.46	0.850712	0.292923	2.90422	0.00368171	0.0157536
lcl|NC_001318.1_cds_NP_212510.1_357	metK	3414.27	0.823695	0.303263	2.71611	0.0066054	0.0251094
lcl|NC_001318.1_cds_NP_212511.2_358	luxS	1657.13	0.369118	0.38304	0.963654	0.335219	0.497714
lcl|NC_001318.1_cds_NP_212512.1_359	BB_0378	1894.9	0.143201	0.286556	0.499733	0.617263	0.746825
lcl|NC_001318.1_cds_NP_212513.2_360	BB_0379	510.132	0.370626	0.199233	1.86027	0.0628477	0.143471
lcl|NC_001318.1_cds_NP_212514.1_361	mgtE	5150.52	-0.498936	0.238216	-2.09447	0.0362183	0.0946008
lcl|NC_001318.1_cds_NP_212515.1_362	BB_0381	4825.34	0.563887	0.151642	3.71854	0.000200381	0.00136499
lcl|NC_001318.1_cds_NP_212516.1_363	bmpB	3198.92	0.790024	0.248257	3.18228	0.00146122	0.00734058
lcl|NC_001318.1_cds_NP_212517.1_364	bmpA	6284.43	0.255641	0.236031	1.08308	0.278772	0.437873
lcl|NC_001318.1_cds_NP_212518.1_365	bmpC	1557.44	-0.435159	0.122276	-3.55882	0.000372531	0.00238504
lcl|NC_001318.1_cds_NP_212519.2_366	bmpD	6199.88	-0.192898	0.372985	-0.517173	0.605036	0.736509
lcl|NC_001318.1_cds_NP_212520.1_367	rpsG	8703.92	-0.126211	0.152909	-0.8254	0.409145	0.576322
lcl|NC_001318.1_cds_NP_212521.1_368	rpsL	4278.57	-0.0899187	0.16449	-0.546651	0.584618	0.721175
lcl|NC_001318.1_cds_NP_212522.1_369	rpoC	23620.6	0.387173	0.271525	1.42592	0.15389	0.285175
lcl|NC_001318.1_cds_YP_008686574.1_370	rpoB	22226.4	0.384564	0.258887	1.48545	0.137424	0.262515
lcl|NC_001318.1_cds_NP_212524.1_371	rplL	2974.05	0.689139	0.293874	2.34502	0.0190263	0.0583815
lcl|NC_001318.1_cds_NP_212525.2_372	BB_0391	3158.1	0.820877	0.255561	3.21205	0.0013179	0.00676019
lcl|NC_001318.1_cds_NP_212526.1_373	rplA	6240.98	0.794531	0.239804	3.31326	0.000922166	0.00500143
lcl|NC_001318.1_cds_NP_212527.1_374	rplK	2369.65	0.144851	0.257211	0.563161	0.573325	0.713723
lcl|NC_001318.1_cds_NP_212528.1_375	nusG	8839.67	0.012612	0.215145	0.0586209	0.953254	0.973749
lcl|NC_001318.1_cds_NP_212529.1_376	secE	3352.15	0.537495	0.216122	2.48699	0.0128828	0.0431028
lcl|NC_001318.1_cds_NP_212530.1_377	rpmG	7700.52	-0.590678	0.225109	-2.62397	0.00869126	0.031467
lcl|NC_001318.1_cds_NP_212531.1_378	BB_0397	1321.21	-0.628501	0.204698	-3.07039	0.00213781	0.0101695
lcl|NC_001318.1_cds_NP_212532.1_379	BB_0398	1562.81	-0.635027	0.194046	-3.27256	0.0010658	0.00565437
lcl|NC_001318.1_cds_NP_212533.1_380	BB_0399	922.022	-0.340346	0.196595	-1.73121	0.0834147	0.178237
lcl|NC_001318.1_cds_NP_212534.1_381	BB_0400	1653.63	-0.552288	0.156789	-3.52249	0.000427516	0.00264749
lcl|NC_001318.1_cds_NP_212535.1_382	BB_0401	3655.37	-0.797882	0.227447	-3.50799	0.000451502	0.0027461
lcl|NC_001318.1_cds_NP_212536.1_383	proS	1952.26	-0.451686	0.244635	-1.84636	0.0648393	0.146829
lcl|NC_001318.1_cds_NP_212537.2_384	BB_0403	1300.99	-0.472229	0.151331	-3.12051	0.00180537	0.00878443
lcl|NC_001318.1_cds_NP_212538.1_385	BB_0404	320.171	-0.571626	0.245876	-2.32485	0.0200798	0.0599928
lcl|NC_001318.1_cds_NP_212539.1_386	BB_0405	930.089	-0.353135	0.196284	-1.79911	0.072002	0.159039
lcl|NC_001318.1_cds_NP_212540.1_387	BB_0406	1334.68	0.280493	0.213179	1.31576	0.188253	0.327138
lcl|NC_001318.1_cds_NP_212541.1_388	manA	2887.1	1.17975	0.1493	7.9019	2.74678e-15	1.4175e-13
lcl|NC_001318.1_cds_NP_212542.1_389	fruA1	6219.63	1.50125	0.222065	6.76041	1.376e-11	5.85832e-10
lcl|NC_001318.1_cds_NP_212543.1_390	BB_0409	576.817	0.147225	0.208795	0.705117	0.480737	0.636622
lcl|NC_001318.1_cds_NP_212546.1_391	BB_0412	878.282	0.0155271	0.179148	0.0866722	0.930932	0.95815
lcl|NC_001318.1_cds_NP_212547.2_392	BB_0413	1401.26	-0.142268	0.252546	-0.563333	0.573208	0.713723
lcl|NC_001318.1_cds_NP_212548.1_393	BB_0414	309.696	-0.338195	0.190149	-1.77858	0.0753093	0.164848
lcl|NC_001318.1_cds_NP_212549.1_394	BB_0415	1448.6	-1.23145	0.221933	-5.54874	2.87743e-08	5.97592e-07
lcl|NC_001318.1_cds_NP_212550.1_395	BB_0416	3083.5	0.301868	0.19939	1.51396	0.130037	0.251651
lcl|NC_001318.1_cds_NP_212551.1_396	BB_0417	1190.21	0.207219	0.218871	0.94676	0.343761	0.507741
lcl|NC_001318.1_cds_NP_212552.1_397	BB_0418	1805.09	0.391102	0.106036	3.68839	0.000225679	0.00152512
lcl|NC_001318.1_cds_NP_212553.1_398	BB_0419	1510.95	-0.56902	0.169143	-3.36414	0.000767817	0.00430129
lcl|NC_001318.1_cds_NP_212554.1_399	BB_0420	8086.03	-0.586606	0.116612	-5.03039	4.89473e-07	7.31204e-06
lcl|NC_001318.1_cds_NP_212555.1_400	BB_0421	1765.69	-0.231736	0.334141	-0.693525	0.48798	0.64371
lcl|NC_001318.1_cds_NP_212556.1_401	BB_0422	1394.1	-0.923536	0.283923	-3.25277	0.00114286	0.00598861
lcl|NC_001318.1_cds_NP_212560.2_402	BB_0426	10195.5	-0.597493	0.193564	-3.0868	0.00202321	0.00967843
lcl|NC_001318.1_cds_NP_212561.2_403	BB_0427	376.592	-0.961367	0.397567	-2.41812	0.0156008	0.0504139
lcl|NC_001318.1_cds_NP_212562.1_404	BB_0428	2667.65	-0.606107	0.213349	-2.84092	0.00449837	0.0187304
lcl|NC_001318.1_cds_NP_212563.1_405	BB_0429	2866.19	-0.712745	0.204999	-3.47682	0.000507407	0.00304266
lcl|NC_001318.1_cds_NP_212564.2_406	BB_0430	199.019	-0.96854	0.324049	-2.98887	0.00280012	0.0127163
lcl|NC_001318.1_cds_NP_212565.1_407	BB_0431	802.899	-0.178628	0.214921	-0.831133	0.405899	0.573172
lcl|NC_001318.1_cds_YP_008686575.1_408	BB_0432	429.611	0.195758	0.16079	1.21748	0.223423	0.372299
lcl|NC_001318.1_cds_NP_212568.1_409	BB_0434	410.655	-1.02624	0.305759	-3.35635	0.000789774	0.00440979
lcl|NC_001318.1_cds_NP_212569.1_410	gyrA	32335.4	0.308176	0.261219	1.17976	0.238095	0.389505
lcl|NC_001318.1_cds_NP_212570.2_411	gyrB	14311	0.199454	0.196463	1.01522	0.31	0.470526
lcl|NC_001318.1_cds_NP_212571.1_412	dnaA	2814.23	-0.371255	0.192698	-1.92662	0.0540272	0.128683
lcl|NC_001318.1_cds_NP_212572.1_413	dnaN	2098.35	-0.263857	0.155434	-1.69755	0.0895928	0.187441
lcl|NC_001318.1_cds_NP_212573.1_414	BB_0439	869.956	-0.350982	0.235495	-1.4904	0.136119	0.260754
lcl|NC_001318.1_cds_NP_212574.1_415	rpmH	1315.25	-0.678415	0.180765	-3.75303	0.000174709	0.0012244
lcl|NC_001318.1_cds_NP_212575.1_416	rnpA	3319.29	-0.274255	0.133761	-2.05034	0.0403311	0.102208
lcl|NC_001318.1_cds_YP_008686576.1_417	BB_0442	12949.2	0.210579	0.116942	1.80072	0.0717465	0.158681
lcl|NC_001318.1_cds_NP_212577.1_418	BB_0443	4009.29	0.646603	0.261525	2.47243	0.0134199	0.0447243
lcl|NC_001318.1_cds_NP_212578.1_419	BB_0444	6795.23	0.608439	0.235362	2.58512	0.00973445	0.0346815
lcl|NC_001318.1_cds_NP_212579.1_420	fbaA	5628.24	-0.23524	0.16478	-1.42761	0.153405	0.284895
lcl|NC_001318.1_cds_NP_212580.2_421	aspS	2650.26	-0.484466	0.146723	-3.30192	0.000960249	0.00514247
lcl|NC_001318.1_cds_NP_212581.1_422	BB_0447	3619.24	0.595393	0.130836	4.55066	5.3477e-06	6.08842e-05
lcl|NC_001318.1_cds_NP_212582.1_423	BB_0448	1455.49	0.468268	0.221263	2.11634	0.034316	0.0909999
lcl|NC_001318.1_cds_NP_212583.1_424	BB_0449	973.872	0.271057	0.265249	1.0219	0.306831	0.466964
lcl|NC_001318.1_cds_NP_212584.1_425	rpoN	1371.15	0.491634	0.0998666	4.92291	8.52668e-07	1.21008e-05
lcl|NC_001318.1_cds_NP_212585.1_426	BB_0451	435.991	1.06529	0.208991	5.09729	3.44557e-07	5.33437e-06
lcl|NC_001318.1_cds_NP_212586.2_427	BB_0452	789.056	0.611567	0.189748	3.22304	0.00126836	0.00654552
lcl|NC_001318.1_cds_NP_212587.1_428	BB_0453	2736.74	-0.212812	0.136376	-1.56047	0.118648	0.233863
lcl|NC_001318.1_cds_NP_212588.1_429	BB_0454	2730.89	-0.720779	0.184129	-3.91454	9.05764e-05	0.000691711
lcl|NC_001318.1_cds_NP_212589.1_430	BB_0455	1266.27	-0.284508	0.20696	-1.3747	0.169224	0.302718
lcl|NC_001318.1_cds_NP_212590.1_431	BB_0456	532.532	-0.127289	0.249581	-0.510013	0.610042	0.740486
lcl|NC_001318.1_cds_NP_212591.2_432	uvrC	2703.21	-0.547231	0.202979	-2.696	0.00701778	0.0263657
lcl|NC_001318.1_cds_YP_008686577.1_433	BB_0458	6635.5	-0.470107	0.188113	-2.49906	0.0124522	0.0418266
lcl|NC_001318.1_cds_NP_212593.1_434	BB_0459	3255.2	-0.0324751	0.245788	-0.132126	0.894884	0.936686
lcl|NC_001318.1_cds_NP_212594.1_435	BB_0460	4236.92	-0.358451	0.160195	-2.23759	0.0252476	0.0726296
lcl|NC_001318.1_cds_NP_212595.1_436	BB_0461	4069.35	0.628	0.192488	3.26255	0.00110415	0.0058216
lcl|NC_001318.1_cds_NP_212596.2_437	efbC	630.49	0.717114	0.258934	2.76948	0.00561456	0.0220822
lcl|NC_001318.1_cds_NP_212597.1_438	BB_0463	1677.08	0.470726	0.158743	2.96534	0.00302353	0.0135146
lcl|NC_001318.1_cds_NP_212598.1_439	BB_0464	1854.67	-0.0166275	0.192437	-0.0864051	0.931144	0.95815
lcl|NC_001318.1_cds_NP_212599.1_440	BB_0465	2885.55	-0.736747	0.230387	-3.19787	0.00138447	0.00700565
lcl|NC_001318.1_cds_NP_212600.2_441	BB_0466	1354.8	-0.301675	0.187502	-1.60892	0.107634	0.215395
lcl|NC_001318.1_cds_NP_212601.1_442	BB_0467	620.584	-0.652262	0.179682	-3.6301	0.000283314	0.00187737
lcl|NC_001318.1_cds_NP_212602.1_443	BB_0468	1937.24	-0.150201	0.177185	-0.847703	0.396603	0.564729
lcl|NC_001318.1_cds_NP_212603.1_444	lspA	2431.11	0.21433	0.213338	1.00465	0.315064	0.476513
lcl|NC_001318.1_cds_NP_212605.1_445	BB_0471	1654.35	-0.129191	0.163452	-0.790392	0.429299	0.593422
lcl|NC_001318.1_cds_NP_212606.2_446	murA	1337.8	0.445296	0.211805	2.10239	0.035519	0.0933397
lcl|NC_001318.1_cds_NP_212607.1_447	BB_0473	978.391	0.172234	0.204592	0.841844	0.399875	0.567017
lcl|NC_001318.1_cds_NP_212609.2_448	BB_0475	488.923	-0.489834	0.312554	-1.5672	0.117069	0.231286
lcl|NC_001318.1_cds_NP_212610.2_449	tuf	17901.9	0.465552	0.131243	3.54724	0.000389286	0.00246452
lcl|NC_001318.1_cds_NP_212611.1_450	rpsJ	4269.11	0.577637	0.163537	3.53216	0.000412177	0.0025712
lcl|NC_001318.1_cds_NP_212612.1_451	rplC	9301.02	0.458994	0.241146	1.90338	0.0569909	0.133685
lcl|NC_001318.1_cds_NP_212613.1_452	rplD	7562.59	0.646801	0.22924	2.8215	0.00477994	0.0198059
lcl|NC_001318.1_cds_NP_212614.2_453	rplW	2317.38	0.608366	0.23417	2.59797	0.00937763	0.0334803
lcl|NC_001318.1_cds_NP_212615.1_454	rplB	9059.64	0.661827	0.161092	4.10837	3.98457e-05	0.000342713
lcl|NC_001318.1_cds_NP_212616.1_455	rpsS	2471.39	0.767517	0.216179	3.55038	0.000384679	0.00245359
lcl|NC_001318.1_cds_NP_212617.1_456	rplV	2416.9	0.679939	0.207539	3.27621	0.00105212	0.00559924
lcl|NC_001318.1_cds_NP_212618.1_457	rpsC	4847.53	0.77213	0.226899	3.40297	0.00066658	0.00382218
lcl|NC_001318.1_cds_NP_212619.1_458	rplP	2538.55	0.832013	0.254344	3.27121	0.00107087	0.00566366
lcl|NC_001318.1_cds_NP_212620.2_459	rpmC	492.183	1.00774	0.202337	4.98052	6.34143e-07	9.30988e-06
lcl|NC_001318.1_cds_NP_212621.1_460	rpsQ	2218.95	0.722023	0.27723	2.60442	0.00920294	0.032995
lcl|NC_001318.1_cds_NP_212622.2_461	rplN	1387.47	0.768922	0.366654	2.09713	0.0359817	0.0941273
lcl|NC_001318.1_cds_NP_212623.1_462	rplX	2516.93	0.624737	0.24313	2.56956	0.0101828	0.0359779
lcl|NC_001318.1_cds_NP_212624.1_463	BB_0490	4060.17	0.532142	0.173718	3.06325	0.00218949	0.0103003
lcl|NC_001318.1_cds_NP_212625.2_464	rpsN	1505.1	0.662531	0.230588	2.87322	0.00406308	0.017085
lcl|NC_001318.1_cds_NP_212626.1_465	rpsH	3198.77	0.679814	0.233892	2.90653	0.00365467	0.0157126
lcl|NC_001318.1_cds_NP_212627.1_466	BB_0493	4950.26	0.772361	0.18526	4.16906	3.05858e-05	0.00027271
lcl|NC_001318.1_cds_NP_212628.1_467	rplR	2474.75	0.567893	0.238936	2.37676	0.0174654	0.0544301
lcl|NC_001318.1_cds_NP_212629.1_468	rpsE	2618.66	0.360682	0.300656	1.19965	0.230276	0.38086
lcl|NC_001318.1_cds_NP_212630.1_469	BB_0496	1546.26	0.537878	0.271057	1.98437	0.0472145	0.114866
lcl|NC_001318.1_cds_NP_212631.1_470	rplO	2154.39	0.621863	0.166876	3.7265	0.000194158	0.00133327
lcl|NC_001318.1_cds_NP_212632.1_471	BB_0498	14142.6	0.477134	0.161346	2.95722	0.00310431	0.0137385
lcl|NC_001318.1_cds_NP_212633.1_472	rpmJ	1111.18	-0.139043	0.194672	-0.714241	0.475078	0.632965
lcl|NC_001318.1_cds_NP_212634.1_473	rpsM	2845.31	-0.0833753	0.133502	-0.624526	0.532282	0.684134
lcl|NC_001318.1_cds_NP_212635.2_474	rpsK	2910.09	0.430589	0.308941	1.39376	0.163391	0.297281
lcl|NC_001318.1_cds_NP_212636.2_475	rpoA	7240.12	0.406919	0.271627	1.49808	0.134112	0.257489
lcl|NC_001318.1_cds_NP_212637.1_476	rplQ	3226.44	0.50756	0.294867	1.72132	0.085193	0.179782
lcl|NC_001318.1_cds_NP_212638.1_477	BB_0504	9234.17	0.488227	0.229738	2.12515	0.0335744	0.0896193
lcl|NC_001318.1_cds_NP_212639.1_478	BB_0505	2903.44	0.651697	0.235159	2.7713	0.00558325	0.0220609
lcl|NC_001318.1_cds_YP_008686578.1_479	BB_0506	1649.48	0.197826	0.313733	0.630555	0.528332	0.680597
lcl|NC_001318.1_cds_NP_212641.2_480	BB_0507	1567.85	-0.247036	0.176318	-1.40108	0.16119	0.295168
lcl|NC_001318.1_cds_NP_212642.1_481	engA	6643.58	0.602246	0.14816	4.06482	4.80686e-05	0.000399321
lcl|NC_001318.1_cds_NP_212643.1_482	BB_0509	8232.92	-2.9255	0.365732	-7.99904	1.25395e-15	6.88866e-14
lcl|NC_001318.1_cds_NP_212646.1_483	BB_0512	4409.32	0.451184	0.169091	2.66829	0.00762389	0.0281637
lcl|NC_001318.1_cds_YP_008686579.1_484	BB_0513	2345.98	0.65161	0.149475	4.35934	1.30458e-05	0.000131461
lcl|NC_001318.1_cds_NP_212648.1_485	pheT	2969.69	0.274507	0.0989353	2.77461	0.00552675	0.0218885
lcl|NC_001318.1_cds_YP_008686580.1_486	trxB	2297.67	-0.114286	0.275356	-0.415046	0.678108	0.78935
lcl|NC_001318.1_cds_NP_212651.1_487	dnaJ	922.57	0.598906	0.221037	2.70953	0.00673782	0.0255557
lcl|NC_001318.1_cds_NP_212652.1_488	dnaK	5264.98	1.17822	0.199042	5.91943	3.23053e-09	8.21133e-08
lcl|NC_001318.1_cds_NP_212653.1_489	grpE	1470.22	-0.604412	0.55827	-1.08265	0.278963	0.437873
lcl|NC_001318.1_cds_NP_212658.1_490	BB_0524	952.83	0.0997961	0.19381	0.514917	0.606611	0.737119
lcl|NC_001318.1_cds_NP_212659.1_491	BB_0525	2866.2	-0.147846	0.3517	-0.420375	0.674211	0.786011
lcl|NC_001318.1_cds_NP_212660.1_492	BB_0526	3580.33	0.304565	0.148819	2.04655	0.0407028	0.102997
lcl|NC_001318.1_cds_NP_212661.2_493	BB_0527	471.506	0.0479978	0.182095	0.263587	0.792098	0.869725
lcl|NC_001318.1_cds_NP_212662.1_494	BB_0528	988.735	-0.379631	0.18579	-2.04333	0.0410195	0.103491
lcl|NC_001318.1_cds_YP_008853941.1_495	BB_0531	1206.23	0.311026	0.259306	1.19946	0.23035	0.38086
lcl|NC_001318.1_cds_NP_212667.1_496	BB_0533	5644.78	-0.9595	0.106802	-8.98394	2.61248e-19	2.22453e-17
lcl|NC_001318.1_cds_NP_212668.1_497	xth	620.074	-0.509157	0.209177	-2.43409	0.0149293	0.0487996
lcl|NC_001318.1_cds_NP_212669.1_498	BB_0535	388.744	-0.76229	0.205294	-3.71316	0.000204684	0.00138875
lcl|NC_001318.1_cds_NP_212670.1_499	BB_0536	3704.7	-0.811785	0.15315	-5.30059	1.15431e-07	1.96373e-06
lcl|NC_001318.1_cds_NP_212671.1_500	BB_0537	1848.25	1.23238	0.238276	5.17209	2.31493e-07	3.65118e-06
lcl|NC_001318.1_cds_NP_212672.1_501	BB_0538	967.745	1.12146	0.23907	4.69092	2.71976e-06	3.35634e-05
lcl|NC_001318.1_cds_NP_212673.1_502	BB_0539	7878.8	0.749121	0.252048	2.97213	0.00295742	0.013324
lcl|NC_001318.1_cds_NP_212674.1_503	fusA	18852.1	0.394371	0.122205	3.22713	0.00125039	0.00649213
lcl|NC_001318.1_cds_YP_008686581.1_504	BB_0542	3639.44	0.1206	0.212403	0.567787	0.57018	0.711889
lcl|NC_001318.1_cds_NP_212677.2_505	BB_0543	8778.76	-0.829741	0.163733	-5.06764	4.02786e-07	6.12451e-06
lcl|NC_001318.1_cds_NP_212678.1_506	BB_0544	4461.63	0.142187	0.201449	0.705819	0.4803	0.636538
lcl|NC_001318.1_cds_NP_212679.1_507	BB_0545	2786.06	-0.073848	0.212427	-0.34764	0.728111	0.826098
lcl|NC_001318.1_cds_NP_212680.1_508	BB_0546	3064.37	0.0817346	0.249379	0.327752	0.743099	0.837523
lcl|NC_001318.1_cds_NP_212681.1_509	coaE	491.225	-0.0482046	0.258377	-0.186567	0.852	0.905451
lcl|NC_001318.1_cds_NP_212682.1_510	polA	3075.6	0.676649	0.253155	2.67286	0.00752072	0.0280258
lcl|NC_001318.1_cds_NP_212683.1_511	BB_0549	658.925	-0.00737573	0.210853	-0.0349804	0.972095	0.985991
lcl|NC_001318.1_cds_NP_212684.1_512	fliS	968.957	0.0517541	0.144819	0.357371	0.720814	0.819457
lcl|NC_001318.1_cds_NP_212685.2_513	BB_0551	571.143	-0.504771	0.216874	-2.32748	0.0199396	0.0598892
lcl|NC_001318.1_cds_NP_212686.1_514	ligA	1500.69	-0.111245	0.189467	-0.587147	0.557105	0.703658
lcl|NC_001318.1_cds_YP_008853942.1_515	BB_0553	6391.21	0.0704945	0.251026	0.280825	0.778844	0.863831
lcl|NC_001318.1_cds_NP_212688.2_516	BB_0554	2467.55	0.308906	0.171945	1.79654	0.072408	0.159729
lcl|NC_001318.1_cds_NP_212689.1_517	BB_0555	501.562	0.545181	0.239867	2.27285	0.0230352	0.0672882
lcl|NC_001318.1_cds_NP_212690.1_518	BB_0556	622.146	-0.277497	0.173519	-1.59923	0.109769	0.218894
lcl|NC_001318.1_cds_NP_212691.1_519	BB_0557	1294.04	0.217766	0.205746	1.05842	0.289863	0.450398
lcl|NC_001318.1_cds_NP_212692.1_520	ptsP	11729.7	0.307653	0.215603	1.42694	0.153596	0.284939
lcl|NC_001318.1_cds_NP_212693.1_521	BB_0559	3767.01	0.300731	0.215898	1.39293	0.163641	0.297417
lcl|NC_001318.1_cds_NP_212694.2_522	BB_0560	13071.6	0.372522	0.18663	1.99605	0.0459285	0.112866
lcl|NC_001318.1_cds_NP_212695.1_523	gnd	5184.91	0.79928	0.198878	4.01894	5.84605e-05	0.00046741
lcl|NC_001318.1_cds_NP_212696.1_524	BB_0562	1222.61	1.19559	0.147029	8.13164	4.23508e-16	2.48701e-14
lcl|NC_001318.1_cds_NP_212697.2_525	BB_0563	438.802	0.425317	0.193765	2.19502	0.0281621	0.0788816
lcl|NC_001318.1_cds_NP_212698.1_526	BB_0564	424.976	-0.697393	0.292322	-2.3857	0.0170467	0.0534191
lcl|NC_001318.1_cds_NP_212699.1_527	BB_0565	648.715	0.424171	0.260057	1.63107	0.102876	0.207826
lcl|NC_001318.1_cds_NP_212700.1_528	BB_0566	245.655	0.774448	0.28718	2.69673	0.00700237	0.0263657
lcl|NC_001318.1_cds_NP_212701.1_529	BB_0567	2057.59	0.886292	0.21503	4.12171	3.76066e-05	0.000326756
lcl|NC_001318.1_cds_NP_212702.1_530	BB_0568	2034.6	-0.534013	0.19967	-2.67447	0.00748474	0.0279529
lcl|NC_001318.1_cds_NP_212703.1_531	BB_0569	2978.59	-0.0863355	0.243557	-0.354477	0.722981	0.820825
lcl|NC_001318.1_cds_NP_212704.1_532	BB_0570	2706.46	-0.480021	0.233895	-2.0523	0.0401408	0.10203
lcl|NC_001318.1_cds_NP_212705.1_533	BB_0571	1219.01	0.381287	0.138704	2.74893	0.00597897	0.023247
lcl|NC_001318.1_cds_NP_212706.1_534	BB_0572	5388.45	0.311861	0.129684	2.40477	0.0161825	0.0515166
lcl|NC_001318.1_cds_YP_008686582.1_535	BB_0573	2523.73	0.832876	0.200415	4.15575	3.24218e-05	0.000286085
lcl|NC_001318.1_cds_NP_212708.1_536	BB_0574	3833.89	0.554552	0.275265	2.01461	0.0439451	0.109734
lcl|NC_001318.1_cds_NP_212709.1_537	pyrG	2362.74	0.946176	0.24772	3.81953	0.000133706	0.000964835
lcl|NC_001318.1_cds_NP_212710.2_538	BB_0576	1127.07	0.0986108	0.103993	0.948247	0.343004	0.507062
lcl|NC_001318.1_cds_NP_212711.1_539	BB_0577	1867.12	-1.43804	0.222937	-6.45042	1.11543e-10	3.5927e-09
lcl|NC_001318.1_cds_NP_212712.1_540	BB_0578	3233.5	-0.368094	0.158071	-2.32866	0.0198773	0.0598892
lcl|NC_001318.1_cds_NP_212713.1_541	BB_0579	8104.51	-0.384806	0.192652	-1.99741	0.0457806	0.112665
lcl|NC_001318.1_cds_NP_212714.1_542	BB_0580	2536.25	-0.388077	0.265581	-1.46124	0.143951	0.271481
lcl|NC_001318.1_cds_NP_212715.1_543	recG	3646.62	-0.241809	0.270911	-0.892575	0.372085	0.537732
lcl|NC_001318.1_cds_NP_212716.1_544	BB_0582	2199.49	0.0529534	0.184	0.287791	0.773507	0.860969
lcl|NC_001318.1_cds_NP_212717.1_545	BB_0583	6491.18	0.194357	0.255567	0.760492	0.44696	0.611384
lcl|NC_001318.1_cds_NP_212718.2_546	BB_0584	3239.57	0.511082	0.232673	2.19657	0.0280513	0.0788306
lcl|NC_001318.1_cds_NP_212719.1_547	murD	1915.98	-0.181942	0.130411	-1.39514	0.162973	0.296838
lcl|NC_001318.1_cds_NP_212720.1_548	BB_0586	1191.78	0.669094	0.237693	2.81496	0.0048784	0.0200674
lcl|NC_001318.1_cds_NP_212721.1_549	metG	3656.83	-0.108913	0.0822482	-1.3242	0.185436	0.323894
lcl|NC_001318.1_cds_NP_212722.1_550	BB_0588	1645.24	-1.76961	0.130872	-13.5217	1.16447e-41	3.30515e-39
lcl|NC_001318.1_cds_YP_008686583.1_551	pta	2966.48	-0.540879	0.281107	-1.9241	0.0543419	0.129072
lcl|NC_001318.1_cds_NP_212724.1_552	ksgA	1975.85	-0.166874	0.155481	-1.07328	0.283147	0.442791
lcl|NC_001318.1_cds_NP_212725.1_553	BB_0591	1250.31	0.284589	0.138382	2.05655	0.0397297	0.101439
lcl|NC_001318.1_cds_NP_212726.1_554	BB_0592	8508.53	-0.151351	0.288147	-0.525256	0.599405	0.733851
lcl|NC_001318.1_cds_NP_212727.1_555	BB_0593	11101.4	0.717126	0.17548	4.08665	4.37639e-05	0.000365342
lcl|NC_001318.1_cds_NP_212728.2_556	argS	5561.13	0.428961	0.209688	2.04571	0.040785	0.103052
lcl|NC_001318.1_cds_NP_212729.1_557	BB_0595	1421.9	0.448208	0.241397	1.85673	0.0633494	0.14423
lcl|NC_001318.1_cds_NP_212730.1_558	BB_0596	7079.66	0.211369	0.176175	1.19976	0.230231	0.38086
lcl|NC_001318.1_cds_NP_212731.1_559	BB_0597	6727.57	-0.679863	0.152481	-4.45867	8.24679e-06	9.00274e-05
lcl|NC_001318.1_cds_NP_212732.1_560	murB	2605.56	-0.961336	0.256463	-3.74844	0.000177935	0.0012419
lcl|NC_001318.1_cds_NP_212733.1_561	cysS	2722.38	-0.209751	0.145005	-1.44651	0.148034	0.277645
lcl|NC_001318.1_cds_NP_212734.1_562	BB_0600	1884.29	-0.546312	0.206128	-2.65036	0.00804067	0.0295114
lcl|NC_001318.1_cds_NP_212735.1_563	glyA	2393.9	0.0812688	0.113844	0.71386	0.475314	0.632965
lcl|NC_001318.1_cds_NP_212736.1_564	BB_0602	3501.34	-0.0276202	0.22443	-0.123068	0.902053	0.93955
lcl|NC_001318.1_cds_NP_212737.1_565	p66	18789	0.155848	0.370862	0.420231	0.674317	0.786011
lcl|NC_001318.1_cds_NP_212738.1_566	BB_0604	1822.36	0.626161	0.116721	5.36458	8.11377e-08	1.4545e-06
lcl|NC_001318.1_cds_NP_212739.2_567	BB_0605	1221.45	-0.517722	0.258313	-2.00424	0.0450438	0.111497
lcl|NC_001318.1_cds_NP_212740.1_568	BB_0606	867.254	-0.315324	0.123957	-2.54382	0.0109649	0.0382647
lcl|NC_001318.1_cds_NP_212741.1_569	pcrA	2309.37	-0.255477	0.113291	-2.25505	0.0241304	0.0698878
lcl|NC_001318.1_cds_NP_212742.1_570	BB_0608	3187.06	0.502996	0.191726	2.62351	0.00870286	0.031467
lcl|NC_001318.1_cds_NP_212744.1_571	tig	7724.71	-0.0188222	0.146189	-0.128753	0.897553	0.937243
lcl|NC_001318.1_cds_NP_212745.2_572	clpP	2512.23	0.569601	0.193308	2.9466	0.00321292	0.0141752
lcl|NC_001318.1_cds_NP_212746.1_573	clpX	2868.62	0.281839	0.243794	1.15605	0.247659	0.403215
lcl|NC_001318.1_cds_NP_212747.2_574	lon	6919.29	0.251979	0.233123	1.08088	0.279748	0.438685
lcl|NC_001318.1_cds_NP_212748.1_575	BB_0614	860.456	0.192459	0.29719	0.647596	0.517246	0.670884
lcl|NC_001318.1_cds_NP_212749.2_576	rpsD	16787.8	-0.270928	0.206534	-1.31179	0.189592	0.328458
lcl|NC_001318.1_cds_NP_212750.1_577	BB_0616	1783.94	0.299151	0.215886	1.38569	0.165841	0.299499
lcl|NC_001318.1_cds_NP_212751.1_578	BB_0617	777.721	1.01563	0.226394	4.48609	7.25407e-06	8.0743e-05
lcl|NC_001318.1_cds_NP_212752.1_579	cdd	1794.62	-0.000118573	0.165355	-0.000717083	0.999428	1
lcl|NC_001318.1_cds_NP_212753.2_580	BB_0619	2722.4	-0.399681	0.0784914	-5.09204	3.54234e-07	5.43478e-06
lcl|NC_001318.1_cds_NP_212754.2_581	BB_0620	2536.71	-0.385072	0.134877	-2.85498	0.00430401	0.0180092
lcl|NC_001318.1_cds_NP_212755.1_582	BB_0621	1438.04	0.118177	0.294483	0.401303	0.688197	0.796195
lcl|NC_001318.1_cds_NP_212756.2_583	ackA	2934.14	0.425702	0.262245	1.6233	0.104525	0.210658
lcl|NC_001318.1_cds_NP_212757.1_584	mfd	1065.08	-0.230501	0.319945	-0.72044	0.471254	0.629942
lcl|NC_001318.1_cds_NP_212758.1_585	BB_0624	5079.05	-0.519047	0.165609	-3.13417	0.00172343	0.0084582
lcl|NC_001318.1_cds_NP_212759.2_586	BB_0625	2160.82	0.212351	0.178237	1.1914	0.233498	0.3842
lcl|NC_001318.1_cds_NP_212760.1_587	rnmV	17091.4	-1.23733	0.410057	-3.01746	0.00254907	0.0118241
lcl|NC_001318.1_cds_YP_008686584.1_588	BB_0627	1365.7	-0.901607	0.235426	-3.82968	0.000128309	0.000933801
lcl|NC_001318.1_cds_NP_212762.1_589	BB_0628	3384.6	-0.221828	0.150894	-1.47009	0.141538	0.26812
lcl|NC_001318.1_cds_NP_212763.2_590	BB_0629	4679.3	0.0824043	0.144684	0.569547	0.568985	0.71144
lcl|NC_001318.1_cds_NP_212764.1_591	pfkB	748.308	0.783141	0.301004	2.60177	0.00927445	0.0331815
lcl|NC_001318.1_cds_NP_212765.1_592	BB_0631	16851.3	0.368775	0.208701	1.767	0.0772283	0.166726
lcl|NC_001318.1_cds_NP_212766.1_593	recD	690.368	0.303339	0.232033	1.30731	0.191109	0.330079
lcl|NC_001318.1_cds_NP_212767.1_594	recB	3020.61	-0.553542	0.165022	-3.35435	0.00079553	0.00442741
lcl|NC_001318.1_cds_NP_212769.2_595	pncB	1291.29	0.635788	0.163763	3.88237	0.000103445	0.000772661
lcl|NC_001318.1_cds_NP_212770.1_596	zwf	4376.39	0.593224	0.146589	4.04686	5.19094e-05	0.000422975
lcl|NC_001318.1_cds_NP_212771.2_597	BB_0637	8048.2	1.09516	0.261344	4.19047	2.78371e-05	0.00025591
lcl|NC_001318.1_cds_NP_212772.1_598	BB_0638	3886.72	1.10557	0.209985	5.26502	1.40175e-07	2.34037e-06
lcl|NC_001318.1_cds_NP_212773.1_599	potD	1482.69	1.25421	0.286927	4.37118	1.23577e-05	0.000125269
lcl|NC_001318.1_cds_NP_212774.1_600	BB_0640	782.014	0.638698	0.144946	4.40645	1.05079e-05	0.000110463
lcl|NC_001318.1_cds_NP_212775.2_601	BB_0641	1185.3	0.830722	0.151006	5.50124	3.77138e-08	7.4682e-07
lcl|NC_001318.1_cds_NP_212776.1_602	BB_0642	1926.21	0.332827	0.197337	1.68659	0.091682	0.190873
lcl|NC_001318.1_cds_NP_212777.1_603	ylqF	699.047	-0.773966	0.224115	-3.45344	0.000553493	0.00326159
lcl|NC_001318.1_cds_NP_212778.1_604	nanE	697.388	1.07361	0.199173	5.39034	7.03252e-08	1.31609e-06
lcl|NC_001318.1_cds_NP_212779.1_605	BB_0645	4110.27	0.789088	0.127947	6.16728	6.94753e-10	1.93961e-08
lcl|NC_001318.1_cds_NP_212780.1_606	BB_0646	3020.24	0.187508	0.311082	0.60276	0.546668	0.695277
lcl|NC_001318.1_cds_NP_212781.1_607	bosR	1739.77	-0.0699645	0.236842	-0.295405	0.767684	0.85729
lcl|NC_001318.1_cds_YP_008686585.1_608	BB_0648	1492.49	-0.229892	0.187252	-1.22772	0.219553	0.368011
lcl|NC_001318.1_cds_NP_212783.1_609	groL	21930.7	-0.246121	0.325447	-0.756257	0.449495	0.613161
lcl|NC_001318.1_cds_NP_212784.2_610	BB_0650	2606.92	0.284125	0.682358	0.416387	0.677127	0.788747
lcl|NC_001318.1_cds_NP_212785.1_611	BB_0651	4482.6	-0.0601708	0.281365	-0.213853	0.830662	0.892125
lcl|NC_001318.1_cds_NP_212786.1_612	secD	18000.7	-0.174924	0.326031	-0.536525	0.591595	0.726903
lcl|NC_001318.1_cds_NP_212787.1_613	secF	6590.37	-0.184427	0.303194	-0.60828	0.543002	0.692379
lcl|NC_001318.1_cds_NP_212788.1_614	BB_0654	3790.95	-0.210941	0.2902	-0.726883	0.467298	0.626506
lcl|NC_001318.1_cds_NP_212789.1_615	BB_0655	2199.8	-0.0349375	0.182717	-0.191211	0.848361	0.903538
lcl|NC_001318.1_cds_NP_212790.1_616	BB_0656	970.674	-0.170442	0.223089	-0.764011	0.444861	0.609492
lcl|NC_001318.1_cds_NP_212791.1_617	rpiA	3035.98	-0.307343	0.180924	-1.69874	0.0893686	0.187201
lcl|NC_001318.1_cds_NP_212792.2_618	BB_0658	1977.95	-0.160129	0.134169	-1.19349	0.232679	0.383223
lcl|NC_001318.1_cds_NP_212793.1_619	lysS	6038.43	0.0243278	0.110272	0.220617	0.825391	0.889083
lcl|NC_001318.1_cds_NP_212794.1_620	era	1204.56	-0.179166	0.105703	-1.69501	0.0900743	0.187986
lcl|NC_001318.1_cds_NP_212795.2_621	BB_0661	1801.94	-0.567741	0.16342	-3.47412	0.000512527	0.00304554
lcl|NC_001318.1_cds_NP_212796.1_622	BB_0662	2168.37	-0.866686	0.289419	-2.99457	0.00274828	0.0125142
lcl|NC_001318.1_cds_NP_212797.1_623	BB_0663	1339.59	-0.696388	0.327678	-2.12522	0.0335685	0.0896193
lcl|NC_001318.1_cds_NP_212798.2_624	BB_0664	2477.57	-0.527267	0.222361	-2.37123	0.0177292	0.0550963
lcl|NC_001318.1_cds_NP_212799.1_625	BB_0665	1770.09	-0.349138	0.162571	-2.1476	0.0317454	0.0863298
lcl|NC_001318.1_cds_NP_212800.2_626	BB_0666	2272.36	-0.123438	0.127151	-0.970795	0.331651	0.494424
lcl|NC_001318.1_cds_NP_212801.1_627	BB_0667	2287.35	0.378765	0.161921	2.3392	0.0193253	0.0589276
lcl|NC_001318.1_cds_NP_212802.2_628	BB_0668	6334.94	0.567224	0.243945	2.32522	0.0200604	0.0599928
lcl|NC_001318.1_cds_NP_212803.1_629	BB_0669	4142.37	-0.423934	0.178982	-2.36858	0.0178567	0.0552907
lcl|NC_001318.1_cds_NP_212804.1_630	BB_0670	3548.82	-0.166758	0.236855	-0.704049	0.481402	0.636806
lcl|NC_001318.1_cds_NP_212805.1_631	BB_0671	990.163	0.12413	0.273685	0.453549	0.650153	0.770502
lcl|NC_001318.1_cds_NP_212806.1_632	BB_0672	1391.98	0.0702393	0.232578	0.302003	0.76265	0.852785
lcl|NC_001318.1_cds_NP_212807.1_633	BB_0673	887.947	0.080825	0.310487	0.260317	0.794619	0.870836
lcl|NC_001318.1_cds_NP_212808.1_634	BB_0674	1369.25	0.29214	0.223888	1.30485	0.191945	0.330852
lcl|NC_001318.1_cds_NP_212809.1_635	BB_0675	1449.38	0.296528	0.177465	1.67091	0.0947388	0.194855
lcl|NC_001318.1_cds_NP_212810.1_636	BB_0676	1670.23	-0.154566	0.186878	-0.827094	0.408184	0.575445
lcl|NC_001318.1_cds_NP_212811.1_637	rbsA	4397.78	0.90794	0.281928	3.22046	0.00127983	0.00658476
lcl|NC_001318.1_cds_NP_212812.1_638	BB_0678	5061.7	1.19085	0.184626	6.45005	1.1181e-10	3.5927e-09
lcl|NC_001318.1_cds_NP_212813.2_639	BB_0679	4281.29	1.08726	0.19246	5.64926	1.61144e-08	3.47377e-07
lcl|NC_001318.1_cds_NP_212814.1_640	BB_0680	3016.29	0.442597	0.184052	2.40474	0.016184	0.0515166
lcl|NC_001318.1_cds_NP_212815.2_641	BB_0681	1841.56	0.936766	0.198761	4.71302	2.44073e-06	3.03399e-05
lcl|NC_001318.1_cds_NP_212816.1_642	trmU	1834.59	-0.206741	0.119518	-1.7298	0.0836666	0.178464
lcl|NC_001318.1_cds_NP_212817.1_643	BB_0683	9215.75	-0.415904	0.200044	-2.07906	0.037612	0.0971976
lcl|NC_001318.1_cds_NP_212818.2_644	fni	5419.35	-0.707923	0.310823	-2.27758	0.0227517	0.0669191
lcl|NC_001318.1_cds_NP_212819.1_645	BB_0685	1694.56	-0.263577	0.12983	-2.03018	0.0423384	0.106346
lcl|NC_001318.1_cds_NP_212820.1_646	mvaD	1041.54	0.279545	0.182943	1.52804	0.126503	0.245929
lcl|NC_001318.1_cds_NP_212821.1_647	BB_0687	2955.11	0.125523	0.159971	0.784663	0.432651	0.59612
lcl|NC_001318.1_cds_NP_212822.1_648	mvk	3299.23	-0.637023	0.283561	-2.24651	0.0246715	0.0710925
lcl|NC_001318.1_cds_NP_212823.1_649	BB_0689	343.105	-0.373061	0.281642	-1.32459	0.185306	0.323894
lcl|NC_001318.1_cds_NP_212824.2_650	napA	4019.39	-0.725036	0.317488	-2.28366	0.0223912	0.0660871
lcl|NC_001318.1_cds_NP_212825.1_651	fusA	14957.9	-0.677965	0.309751	-2.18874	0.0286156	0.079889
lcl|NC_001318.1_cds_NP_212827.1_652	badR	1586.51	-0.817216	0.170304	-4.79857	1.59805e-06	2.06172e-05
lcl|NC_001318.1_cds_NP_212828.2_653	ffh	14060.8	-2.51168	0.374189	-6.71235	1.91519e-11	7.76563e-10
lcl|NC_001318.1_cds_NP_212829.1_654	rpsP	1323.1	-0.478163	0.253308	-1.88768	0.0590692	0.13705
lcl|NC_001318.1_cds_NP_212830.1_655	BB_0696	1648.93	-0.608221	0.332135	-1.83125	0.0670636	0.150473
lcl|NC_001318.1_cds_NP_212831.1_656	rimM	4857.26	-0.290954	0.263521	-1.1041	0.26955	0.428213
lcl|NC_001318.1_cds_NP_212832.1_657	trmD	7135.82	-0.368377	0.192699	-1.91167	0.055919	0.131898
lcl|NC_001318.1_cds_NP_212833.1_658	rplS	3724.46	-0.0306218	0.215222	-0.14228	0.886859	0.931721
lcl|NC_001318.1_cds_NP_212835.1_659	BB_0701	1600.96	0.558717	0.168833	3.30928	0.000935354	0.00505363
lcl|NC_001318.1_cds_NP_212836.1_660	coaD	1055.82	0.532001	0.191648	2.77593	0.00550439	0.0218508
lcl|NC_001318.1_cds_NP_212837.1_661	rpmF	711.899	0.515133	0.242791	2.12171	0.0338619	0.0902298
lcl|NC_001318.1_cds_NP_212838.1_662	acpP	1920.93	0.666251	0.159119	4.18713	2.82508e-05	0.00025591
lcl|NC_001318.1_cds_NP_212839.2_663	rnc	3129.76	0.668713	0.19057	3.50901	0.000449774	0.00274539
lcl|NC_001318.1_cds_NP_212840.1_664	BB_0706	4581.57	-0.0561223	0.188405	-0.297882	0.765793	0.855739
lcl|NC_001318.1_cds_NP_212841.2_665	BB_0707	2443.26	-0.266179	0.128298	-2.07469	0.0380155	0.0980914
lcl|NC_001318.1_cds_NP_212842.1_666	BB_0708	863.926	-0.387835	0.276753	-1.40138	0.161102	0.295168
lcl|NC_001318.1_cds_NP_212843.1_667	BB_0709	3584.62	0.123524	0.202482	0.610052	0.541827	0.691703
lcl|NC_001318.1_cds_NP_212846.1_668	BB_0712	8877.18	0.215584	0.149652	1.44056	0.149708	0.28018
lcl|NC_001318.1_cds_NP_212847.2_669	BB_0713	2196.33	0.667567	0.22478	2.96987	0.00297925	0.013387
lcl|NC_001318.1_cds_NP_212848.1_670	BB_0714	1815.94	0.00744448	0.151116	0.0492635	0.960709	0.978917
lcl|NC_001318.1_cds_NP_212849.2_671	BB_0715	6450.13	0.21096	0.114917	1.83576	0.0663931	0.149363
lcl|NC_001318.1_cds_NP_212850.2_672	mreC	3607.68	0.391025	0.206325	1.89519	0.0580679	0.135837
lcl|NC_001318.1_cds_NP_212851.1_673	BB_0717	1528.45	0.0867303	0.132729	0.65344	0.513472	0.666497
lcl|NC_001318.1_cds_NP_212852.2_674	BB_0718	2054.48	0.379807	0.184857	2.0546	0.0399178	0.101766
lcl|NC_001318.1_cds_NP_212853.2_675	mrdB	4255.23	0.0517735	0.225371	0.229726	0.818305	0.885934
lcl|NC_001318.1_cds_YP_008686586.1_676	thrS	3407	0.619538	0.158105	3.91852	8.90952e-05	0.000683465
lcl|NC_001318.1_cds_NP_212855.1_677	pgsA	1619.88	0.450062	0.185814	2.4221	0.0154309	0.0500549
lcl|NC_001318.1_cds_NP_212856.2_678	BB_0722	1223.94	-0.356492	0.14056	-2.53623	0.0112054	0.0388651
lcl|NC_001318.1_cds_YP_008686587.1_679	BB_0723	497.117	-0.668092	0.22768	-2.93435	0.00334246	0.0146329
lcl|NC_001318.1_cds_YP_008686588.1_680	cabP	3690.88	-1.14649	0.267499	-4.28595	1.8196e-05	0.000176067
lcl|NC_001318.1_cds_NP_212859.2_681	BB_0725	3844.24	-0.700226	0.148489	-4.71569	2.40893e-06	3.01647e-05
lcl|NC_001318.1_cds_NP_212860.1_682	BB_0726	1845.26	-0.309798	0.112222	-2.76059	0.00576969	0.022588
lcl|NC_001318.1_cds_NP_212861.2_683	BB_0727	3677.78	0.17146	0.140364	1.22154	0.221882	0.370455
lcl|NC_001318.1_cds_NP_212862.2_684	cdr	3687.42	-0.0226266	0.21824	-0.103678	0.917425	0.950289
lcl|NC_001318.1_cds_NP_212863.1_685	BB_0729	1074.98	0.500666	0.182907	2.73728	0.006195	0.0239231
lcl|NC_001318.1_cds_NP_212864.2_686	pgi	2610.91	0.41222	0.139271	2.95983	0.00307807	0.0136866
lcl|NC_001318.1_cds_NP_212865.1_687	BB_0731	560.969	0.0490728	0.326536	0.150283	0.880541	0.9268
lcl|NC_001318.1_cds_NP_212866.1_688	BB_0732	6210.64	0.0925149	0.224952	0.411265	0.680878	0.791492
lcl|NC_001318.1_cds_NP_212867.2_689	BB_0733	4794.15	0.119957	0.190498	0.629699	0.528891	0.680803
lcl|NC_001318.1_cds_NP_212868.1_690	BB_0734	4067.06	-7.89445e-05	0.166085	-0.000475325	0.999621	1
lcl|NC_001318.1_cds_NP_212869.2_691	BB_0735	5280.07	-0.455422	0.125655	-3.6244	0.000289631	0.00191179
lcl|NC_001318.1_cds_NP_212871.2_692	BB_0737	1123.23	0.0413441	0.200902	0.205792	0.836953	0.893625
lcl|NC_001318.1_cds_NP_212872.1_693	valS	5216.93	0.881528	0.183283	4.80966	1.51189e-06	1.99593e-05
lcl|NC_001318.1_cds_YP_008686589.1_694	BB_0739	1873.96	-0.67565	0.172252	-3.92245	8.76541e-05	0.000675452
lcl|NC_001318.1_cds_NP_212874.1_695	BB_0740	789.193	0.230389	0.18819	1.22423	0.220864	0.369481
lcl|NC_001318.1_cds_NP_212875.2_696	groS	2980.29	-0.455626	0.128893	-3.53491	0.000407918	0.0025632
lcl|NC_001318.1_cds_NP_212876.2_697	BB_0742	3364.6	0.182218	0.145688	1.25075	0.211027	0.356881
lcl|NC_001318.1_cds_NP_212877.1_698	BB_0743	2509.05	-0.0374828	0.233332	-0.160641	0.872376	0.921916
lcl|NC_001318.1_cds_NP_212878.1_699	p83/100	10123.8	0.234079	0.12654	1.84984	0.0643366	0.146087
lcl|NC_001318.1_cds_NP_212879.2_700	BB_0745	320.221	-0.209087	0.15568	-1.34306	0.179254	0.316341
lcl|NC_001318.1_cds_NP_212880.1_701	BB_0746	1144.75	0.0261358	0.123833	0.211058	0.832842	0.892538
lcl|NC_001318.1_cds_NP_212881.1_702	BB_0747	1624.42	0.206573	0.194142	1.06403	0.287314	0.448074
lcl|NC_001318.1_cds_NP_212882.1_703	BB_0748	2500.55	-0.507825	0.291405	-1.74268	0.0813901	0.175009
lcl|NC_001318.1_cds_NP_212883.2_704	BB_0749	9781.92	-0.251219	0.131286	-1.91353	0.0556808	0.131518
lcl|NC_001318.1_cds_NP_212885.2_705	BB_0751	1538.84	0.390931	0.170579	2.29178	0.0219181	0.0651424
lcl|NC_001318.1_cds_YP_008686590.1_706	BB_0752	2331.79	0.714898	0.255835	2.79437	0.0052001	0.0209661
lcl|NC_001318.1_cds_YP_008686591.1_707	BB_0753	2136.1	0.342777	0.234848	1.45957	0.144409	0.272045
lcl|NC_001318.1_cds_NP_212888.1_708	BB_0754	1507.05	0.448965	0.259225	1.73195	0.0832829	0.178179
lcl|NC_001318.1_cds_NP_212889.1_709	rnz	1522.65	0.139596	0.165747	0.842225	0.399662	0.567017
lcl|NC_001318.1_cds_NP_212890.1_710	BB_0756	369.159	-0.416453	0.310374	-1.34178	0.179668	0.316744
lcl|NC_001318.1_cds_NP_212891.2_711	clpP	3401.81	0.208892	0.287563	0.726422	0.46758	0.626506
lcl|NC_001318.1_cds_NP_212892.2_712	BB_0758	1533.45	0.316591	0.153065	2.06834	0.0386085	0.0991708
lcl|NC_001318.1_cds_NP_212893.1_713	BB_0759	4535.12	-0.437839	0.20431	-2.14302	0.0321117	0.0868036
lcl|NC_001318.1_cds_NP_212894.2_714	BB_0760	774.452	-0.162613	0.432844	-0.375686	0.707151	0.80824
lcl|NC_001318.1_cds_YP_008686592.1_715	BB_0761	537.806	0.438337	0.294893	1.48643	0.137167	0.262466
lcl|NC_001318.1_cds_YP_008686593.1_716	BB_0763	2998.67	-0.706886	0.294803	-2.39782	0.0164929	0.0522549
lcl|NC_001318.1_cds_NP_212898.1_717	BB_0764	649.265	0.415442	0.222333	1.86856	0.0616843	0.141575
lcl|NC_001318.1_cds_NP_212899.1_718	BB_0765	561.76	0.86057	0.175371	4.90714	9.24124e-07	1.30065e-05
lcl|NC_001318.1_cds_NP_212900.1_719	cvpA	420.511	1.15754	0.239779	4.82754	1.38229e-06	1.86436e-05
lcl|NC_001318.1_cds_NP_212901.1_720	murG	901.268	1.36619	0.28113	4.85964	1.17602e-06	1.61513e-05
lcl|NC_001318.1_cds_NP_212902.1_721	BB_0768	1156.43	1.01241	0.23459	4.31566	1.59125e-05	0.000156641
lcl|NC_001318.1_cds_NP_212903.1_722	BB_0769	1653.78	1.25352	0.240916	5.20315	1.95938e-07	3.17793e-06
lcl|NC_001318.1_cds_NP_212904.1_723	BB_0770	1364.05	1.31817	0.244524	5.39077	7.0155e-08	1.31609e-06
lcl|NC_001318.1_cds_NP_212905.1_724	rpoS	827.498	-0.493502	0.284817	-1.7327	0.0831489	0.178117
lcl|NC_001318.1_cds_YP_004956714.1_725	flgJ	387.738	0.283934	0.263957	1.07568	0.282069	0.441511
lcl|NC_001318.1_cds_NP_212906.1_726	flgI	2611.91	-0.0236176	0.174779	-0.135128	0.892511	0.934776
lcl|NC_001318.1_cds_NP_212907.1_727	BB_0773	467.799	1.27392	0.178835	7.12344	1.05264e-12	4.84498e-11
lcl|NC_001318.1_cds_NP_212908.1_728	flgG	2608.34	0.0207081	0.22286	0.09292	0.925967	0.95629
lcl|NC_001318.1_cds_NP_212909.2_729	BB_0775	2428.71	-0.165523	0.0946584	-1.74864	0.0803533	0.172998
lcl|NC_001318.1_cds_NP_212910.2_730	BB_0776	2736.68	-0.127777	0.167023	-0.765026	0.444256	0.609153
lcl|NC_001318.1_cds_NP_212911.1_731	apt	2209.64	0.301294	0.114499	2.63141	0.00850326	0.0310087
lcl|NC_001318.1_cds_NP_212912.1_732	rplU	4003.33	-0.144044	0.259904	-0.554219	0.579429	0.719926
lcl|NC_001318.1_cds_NP_212913.3_733	BB_0779	6441.69	0.277902	0.210501	1.32019	0.186771	0.325892
lcl|NC_001318.1_cds_NP_212914.1_734	rpmA	852.654	0.528505	0.286747	1.84311	0.0653134	0.147518
lcl|NC_001318.1_cds_NP_212915.1_735	BB_0781	4265.02	0.389366	0.226202	1.72132	0.0851924	0.179782
lcl|NC_001318.1_cds_NP_212916.2_736	nadD	716.518	0.68426	0.147739	4.63154	3.62957e-06	4.27176e-05
lcl|NC_001318.1_cds_NP_212917.1_737	BB_0783	1437.03	0.220881	0.176237	1.25332	0.210089	0.356001
lcl|NC_001318.1_cds_NP_212918.2_738	BB_0784	425.659	0.280708	0.273746	1.02543	0.305159	0.466086
lcl|NC_001318.1_cds_NP_212919.1_739	spoVG	2664.7	1.2614	0.211982	5.95051	2.67302e-09	7.22563e-08
lcl|NC_001318.1_cds_NP_212920.2_740	BB_0786	11494.5	0.21779	0.196169	1.11022	0.266906	0.425202
lcl|NC_001318.1_cds_NP_212921.1_741	pth	5546.63	0.230295	0.159867	1.44054	0.149715	0.28018
lcl|NC_001318.1_cds_NP_212922.1_742	tilS	2032.13	-0.16764	0.197394	-0.849262	0.395736	0.563965
lcl|NC_001318.1_cds_NP_212923.1_743	BB_0789	12247.5	0.0562033	0.163735	0.343258	0.731405	0.828441
lcl|NC_001318.1_cds_NP_212924.2_744	BB_0790	4832.84	-0.635359	0.322844	-1.96801	0.0490672	0.118359
lcl|NC_001318.1_cds_NP_212925.1_745	BB_0791	2326.6	0.253254	0.237951	1.06431	0.287189	0.448074
lcl|NC_001318.1_cds_NP_212926.1_746	BB_0792	1766.4	-0.0670924	0.228088	-0.294151	0.768642	0.857797
lcl|NC_001318.1_cds_NP_212927.2_747	tmk	400.816	-0.0714947	0.281974	-0.253551	0.799843	0.873162
lcl|NC_001318.1_cds_YP_008686594.1_748	BB_0794	8844.21	-1.02084	0.174239	-5.85885	4.66088e-09	1.15036e-07
lcl|NC_001318.1_cds_NP_212929.1_749	BB_0795	13870.1	0.108055	0.287479	0.375871	0.707012	0.80824
lcl|NC_001318.1_cds_NP_212930.2_750	BB_0796	1983.86	0.303046	0.267738	1.13187	0.257688	0.413612
lcl|NC_001318.1_cds_NP_212931.1_751	mutS	2667.28	-0.0531198	0.10952	-0.485025	0.627659	0.754875
lcl|NC_001318.1_cds_NP_212932.1_752	BB_0798	412.743	-1.36726	0.230607	-5.92898	3.04825e-09	7.93573e-08
lcl|NC_001318.1_cds_NP_212933.1_753	BB_0799	1183.72	-0.315902	0.243107	-1.29944	0.193793	0.333363
lcl|NC_001318.1_cds_NP_212934.1_754	BB_0800	5535.74	0.168727	0.164922	1.02307	0.306276	0.466849
lcl|NC_001318.1_cds_NP_212935.1_755	BB_0801	16357.8	0.499944	0.204486	2.44488	0.01449	0.0477446
lcl|NC_001318.1_cds_NP_212936.2_756	rbfA	1115.47	0.148698	0.158768	0.936574	0.348978	0.510137
lcl|NC_001318.1_cds_NP_212937.1_757	truB	2762.77	-0.200076	0.224207	-0.892372	0.372194	0.537732
lcl|NC_001318.1_cds_NP_212938.1_758	rpsO	2446.1	-0.239669	0.236511	-1.01335	0.310892	0.471459
lcl|NC_001318.1_cds_NP_212939.2_759	BB_0805	17372.7	0.335592	0.158566	2.11642	0.0343092	0.0909999
lcl|NC_001318.1_cds_NP_212940.1_760	BB_0806	5249.28	0.262674	0.262154	1.00198	0.316353	0.477614
lcl|NC_001318.1_cds_NP_212941.1_761	BB_0807	2749.96	0.212599	0.262846	0.808835	0.41861	0.583382
lcl|NC_001318.1_cds_NP_212942.1_762	BB_0808	1685.63	0.10779	0.209274	0.515064	0.606508	0.737119
lcl|NC_001318.1_cds_NP_212943.1_763	tgt	982.746	-0.315892	0.120183	-2.62842	0.00857819	0.0312151
lcl|NC_001318.1_cds_NP_212944.2_764	mviN	2723.05	-0.592722	0.196625	-3.01448	0.00257424	0.0118485
lcl|NC_001318.1_cds_NP_212945.1_765	BB_0811	1043.2	-0.255622	0.172645	-1.48062	0.138707	0.263636
lcl|NC_001318.1_cds_NP_212946.1_766	coaBC	1158.6	-0.707947	0.170754	-4.14601	3.38318e-05	0.000296987
lcl|NC_001318.1_cds_NP_212948.1_767	panF	3027.79	-0.254871	0.232623	-1.09564	0.273237	0.431344
lcl|NC_001318.1_cds_NP_212950.2_768	BB_0816	3884.99	0.0381233	0.190063	0.200583	0.841025	0.896847
lcl|NC_001318.1_cds_NP_212951.1_769	murC	2871.15	0.107391	0.203889	0.526713	0.598393	0.733193
lcl|NC_001318.1_cds_NP_212952.1_770	BB_0818	1321.05	-0.081105	0.266856	-0.303928	0.761183	0.851705
lcl|NC_001318.1_cds_NP_212953.1_771	BB_0819	582.41	-0.139766	0.195816	-0.713762	0.475374	0.632965
lcl|NC_001318.1_cds_NP_212954.1_772	rpoZ	234.242	-0.122566	0.192939	-0.635258	0.52526	0.678694
lcl|NC_001318.1_cds_NP_212955.1_773	miaA	2289.48	-0.080266	0.239261	-0.335474	0.737267	0.833156
lcl|NC_001318.1_cds_NP_212957.1_774	BB_0823	7176.68	-0.173472	0.269788	-0.642992	0.520229	0.674239
lcl|NC_001318.1_cds_NP_212958.2_775	BB_0824	5042.16	-0.418733	0.180862	-2.3152	0.0206017	0.0614444
lcl|NC_001318.1_cds_NP_212959.2_776	BB_0825	2029.42	-0.519088	0.272558	-1.9045	0.0568445	0.133685
lcl|NC_001318.1_cds_NP_212960.1_777	BB_0826	275.006	-0.732736	0.261732	-2.79957	0.00511711	0.0207487
lcl|NC_001318.1_cds_NP_212961.1_778	BB_0827	5334.72	-0.170913	0.156521	-1.09195	0.274854	0.433404
lcl|NC_001318.1_cds_NP_212962.1_779	topA	3356.54	-0.248261	0.144131	-1.72247	0.0849844	0.179782
lcl|NC_001318.1_cds_NP_212963.1_780	BB_0829	2732.78	0.203392	0.16446	1.23673	0.216188	0.363802
lcl|NC_001318.1_cds_NP_212964.2_781	BB_0830	1812.66	0.254547	0.183883	1.38429	0.16627	0.299955
lcl|NC_001318.1_cds_NP_212965.2_782	BB_0831	3329.25	-0.132466	0.0781426	-1.69519	0.09004	0.187986
lcl|NC_001318.1_cds_NP_212966.1_783	BB_0832	4133.8	0.163944	0.218623	0.749894	0.453318	0.614809
lcl|NC_001318.1_cds_NP_212967.1_784	ileS	8382.89	0.508268	0.146356	3.47281	0.000515041	0.00304554
lcl|NC_001318.1_cds_NP_212968.1_785	BB_0834	7165.61	0.217073	0.116741	1.85945	0.0629638	0.143544
lcl|NC_001318.1_cds_NP_212969.2_786	BB_0835	698.108	0.40675	0.288921	1.40782	0.159183	0.292437
lcl|NC_001318.1_cds_YP_008686595.1_787	uvrB	3544.08	0.865631	0.19597	4.41717	1.00003e-05	0.00010644
lcl|NC_001318.1_cds_NP_212971.1_788	uvrA	3526.28	0.865324	0.222803	3.88381	0.000102832	0.000771465
lcl|NC_001318.1_cds_NP_212972.1_789	BB_0838	2208.44	0.615591	0.162279	3.79341	0.000148594	0.00105881
lcl|NC_001318.1_cds_YP_004956715.1_790	BB_0838a	539.415	0.328586	0.240549	1.36599	0.171943	0.305122
lcl|NC_001318.1_cds_NP_212973.2_791	BB_0839	912.23	-0.0729798	0.263255	-0.277221	0.781611	0.864642
lcl|NC_001318.1_cds_NP_212974.1_792	BB_0840	3497.26	-0.119425	0.190029	-0.628458	0.529704	0.681334
lcl|NC_001318.1_cds_NP_212975.1_793	arcA	2690.76	1.01162	0.157525	6.42193	1.3456e-10	4.09206e-09
lcl|NC_001318.1_cds_NP_212976.2_794	arcB	2452.38	1.16126	0.247935	4.68373	2.81699e-06	3.42666e-05
lcl|NC_001318.1_cds_NP_212977.2_795	BB_0843	9954.8	0.445423	0.225148	1.97836	0.047888	0.116007
lcl|NC_001318.1_cds_NP_212978.1_796	BB_0844	138.609	-1.03534	0.459803	-2.2517	0.0243414	0.0703793
lcl|NC_001318.1_cds_NP_212985.1_797	BB_0852	258.472	-0.673897	0.361165	-1.8659	0.062056	0.142211
lcl|NC_001903.1_cds_NP_046987.2_798	BB_B01	877.538	1.38832	0.215562	6.44047	1.19101e-10	3.7561e-09
lcl|NC_001903.1_cds_NP_046988.1_799	BB_B02	2128.1	1.09381	0.196511	5.56617	2.60396e-08	5.47475e-07
lcl|NC_001903.1_cds_NP_046989.1_800	BB_B03	2036.06	0.474681	0.150457	3.15494	0.00160534	0.00792432
lcl|NC_001903.1_cds_NP_046990.2_801	chbC	11469.2	1.51829	0.224235	6.77099	1.279e-11	5.58498e-10
lcl|NC_001903.1_cds_NP_046991.1_802	chbA	2551.07	1.80247	0.276127	6.52767	6.67993e-11	2.42041e-09
lcl|NC_001903.1_cds_NP_046992.2_803	chbB	1687.2	2.39923	0.263942	9.08997	9.90628e-20	8.87915e-18
lcl|NC_001903.1_cds_NP_046993.1_804	BB_B07	8409.81	1.37986	0.163157	8.45724	2.73769e-17	1.79319e-15
lcl|NC_001903.1_cds_NP_046995.1_805	BB_B09	1213.19	-0.392808	0.416891	-0.942232	0.346074	0.508823
lcl|NC_001903.1_cds_NP_046996.1_806	BB_B10	3773.69	-0.675875	0.381693	-1.77073	0.0766057	0.166311
lcl|NC_001903.1_cds_NP_046998.1_807	BB_B12	1408.54	0.323504	0.121192	2.66936	0.00759957	0.0281349
lcl|NC_001903.1_cds_NP_046999.1_808	BB_B13	488.362	0.605038	0.130459	4.63776	3.52211e-06	4.19452e-05
lcl|NC_001903.1_cds_NP_047000.1_809	BB_B14	1481.61	0.581902	0.31609	1.84094	0.0656308	0.147843
lcl|NC_001903.1_cds_NP_047002.1_810	BB_B16	4172.05	0.747733	0.115816	6.45622	1.07348e-10	3.58459e-09
lcl|NC_001903.1_cds_NP_047003.1_811	BB_B17	9277.93	0.963328	0.146489	6.57611	4.82909e-11	1.82754e-09
lcl|NC_001903.1_cds_NP_047004.2_812	guaA	11235	1.12297	0.136737	8.21263	2.16388e-16	1.3161e-14
lcl|NC_001903.1_cds_NP_047005.1_813	ospC	292.243	-1.44479	0.487068	-2.9663	0.00301402	0.0135076
lcl|NC_001903.1_cds_NP_047008.1_814	BB_B22	5414.85	0.493563	0.232127	2.12626	0.0334812	0.0896193
lcl|NC_001903.1_cds_NP_047009.2_815	BB_B23	2583.01	1.19428	0.153921	7.75903	8.55829e-15	4.2867e-13
lcl|NC_001903.1_cds_NP_047010.1_816	BB_B24	827.985	0.79756	0.147619	5.40282	6.56027e-08	1.2553e-06
lcl|NC_001903.1_cds_NP_047011.2_817	BB_B25	884.278	0.416438	0.208025	2.00187	0.0452991	0.111966
lcl|NC_001903.1_cds_NP_047012.1_818	BB_B26	4625.81	0.772913	0.206435	3.74409	0.000181047	0.00125334
lcl|NC_001903.1_cds_NP_047013.1_819	BB_B27	1716.86	1.09086	0.184033	5.92752	3.0755e-09	7.93573e-08
lcl|NC_001903.1_cds_NP_047014.1_820	BB_B28	4249.14	1.26673	0.143684	8.81609	1.18531e-18	9.1754e-17
lcl|NC_001903.1_cds_NP_047015.1_821	BB_B29	24118.6	1.40725	0.212692	6.61638	3.68108e-11	1.42475e-09
lcl|NC_000948.1_cds_NP_051162.1_822	BB_P01	70.3902	-0.1931	0.485515	-0.397723	0.690834	0.797621
lcl|NC_000948.1_cds_NP_051163.1_823	BB_P02	10.5144	-0.461614	0.845839	-0.545747	0.58524	0.721175
lcl|NC_000948.1_cds_NP_051164.1_824	BB_P03	15.3806	-0.816853	0.71828	-1.13723	0.25544	0.411167
lcl|NC_000948.1_cds_NP_051165.1_825	BB_P04	29.1476	-0.193724	0.494433	-0.39181	0.695199	0.799181
lcl|NC_000948.1_cds_NP_051167.2_826	BB_P06	32.9191	-1.03449	0.430176	-2.4048	0.0161813	0.0515166
lcl|NC_000948.1_cds_NP_051168.2_827	BB_P07	18.4496	-0.113801	0.820117	-0.138762	0.889638	0.932341
lcl|NC_000948.1_cds_NP_051169.2_828	BB_P08	33.4987	-0.82304	0.389221	-2.11458	0.0344656	0.0909999
lcl|NC_000948.1_cds_NP_051170.1_829	BB_P09	12.5365	-1.38659	0.827217	-1.67621	0.0936978	0.193181
lcl|NC_000948.1_cds_NP_051171.1_830	BB_P10	89.2931	-1.66558	0.56815	-2.93158	0.00337238	0.0146509
lcl|NC_000948.1_cds_NP_051172.1_831	BB_P11	19.3227	-0.62269	0.544912	-1.14274	0.253149	0.409025
lcl|NC_000948.1_cds_NP_051173.1_832	BB_P12	10.0416	-0.159672	0.605143	-0.263859	0.791889	0.869725
lcl|NC_000948.1_cds_NP_051174.1_833	BB_P13	7.97757	-0.412483	0.706729	-0.583651	0.559455	0.703658
lcl|NC_000948.1_cds_NP_051176.1_835	BB_P15	57.7519	-1.23962	0.530011	-2.33886	0.0193426	0.0589276
lcl|NC_000948.1_cds_NP_051177.1_836	BB_P16	41.2065	-0.929933	0.495339	-1.87737	0.0604675	0.139534
lcl|NC_000948.1_cds_NP_051178.1_837	BB_P17	10.2852	-0.665269	0.841421	-0.79065	0.429148	0.593422
lcl|NC_000948.1_cds_NP_051179.1_838	BB_P18	18.9974	-0.816669	0.452397	-1.8052	0.0710427	0.157533
lcl|NC_000948.1_cds_NP_051180.1_839	BB_P19	9.22783	-1.40478	0.812548	-1.72886	0.0838349	0.178464
lcl|NC_000948.1_cds_NP_051181.1_840	BB_P20	22.5264	0.568848	0.515907	1.10262	0.270194	0.428436
lcl|NC_000948.1_cds_NP_051182.1_841	BB_P21	27.1646	-1.01077	0.858312	-1.17762	0.238947	0.390151
lcl|NC_000948.1_cds_NP_051183.1_842	BB_P22	424.992	-0.859818	0.35657	-2.41136	0.0158931	0.0510986
lcl|NC_000948.1_cds_NP_051184.1_843	blyA	25.6205	-0.498204	0.479676	-1.03863	0.298979	0.459532
lcl|NC_000948.1_cds_NP_051185.1_844	blyB	57.5586	0.157844	0.366423	0.430769	0.666636	0.780799
lcl|NC_000948.1_cds_NP_051186.1_845	BB_P25	89.2934	0.29376	0.501203	0.586109	0.557802	0.703658
lcl|NC_000948.1_cds_NP_051187.2_846	BB_P26	172.837	0.373056	0.271125	1.37595	0.168836	0.302576
lcl|NC_000948.1_cds_NP_051188.1_847	revA	44.6413	0.123432	0.779208	0.158406	0.874137	0.921916
lcl|NC_000948.1_cds_NP_051189.1_848	mlpA	59.707	-0.537534	0.521014	-1.03171	0.30221	0.462826
lcl|NC_000948.1_cds_NP_051190.1_849	BB_P29	117.59	-1.92535	0.651103	-2.95706	0.00310588	0.0137385
lcl|NC_000948.1_cds_NP_051191.1_850	BB_P30	1297.57	0.206736	0.460264	0.449169	0.65331	0.773166
lcl|NC_000948.1_cds_NP_051192.1_851	BB_P31	319.428	1.45061	0.331482	4.37613	1.20805e-05	0.000123284
lcl|NC_000948.1_cds_NP_051193.1_852	BB_P32	812.843	1.90916	0.235635	8.10216	5.39898e-16	3.06482e-14
lcl|NC_000948.1_cds_NP_051194.2_853	BB_P33	507.553	2.13541	0.245442	8.70025	3.31162e-18	2.45204e-16
lcl|NC_000948.1_cds_NP_051195.1_854	bdrA	840.208	1.32762	0.302692	4.38603	1.15437e-05	0.000119145
lcl|NC_000948.1_cds_NP_051196.1_855	bppA	59.0359	-1.40683	0.558483	-2.51902	0.0117682	0.0401934
lcl|NC_000948.1_cds_NP_051197.1_856	bppB	16.4122	-1.50057	0.595533	-2.51971	0.0117451	0.0401934
lcl|NC_000948.1_cds_NP_051198.1_857	bppC	60.9037	-1.04432	0.769023	-1.35799	0.174468	0.308855
lcl|NC_000948.1_cds_NP_051199.2_858	erpA	745.818	0.0745399	0.836712	0.0890866	0.929013	0.95815
lcl|NC_000948.1_cds_NP_051200.1_859	erpB	7072.92	0.86747	0.344635	2.51707	0.0118337	0.0402251
lcl|NC_000948.1_cds_NP_051202.1_861	BB_P41	34.7628	-0.881233	0.462941	-1.90355	0.0569686	0.133685
lcl|NC_000948.1_cds_NP_051203.1_862	BB_P42	62.8331	-0.624975	0.829836	-0.753131	0.451371	0.61383
lcl|NC_000949.1_cds_NP_051204.1_863	BB_S01	63.2761	-1.07029	0.602809	-1.7755	0.0758155	0.165376
lcl|NC_000949.1_cds_NP_051205.1_864	BB_S02	17.7882	-0.745188	0.85883	-0.867678	0.385571	0.552716
lcl|NC_000949.1_cds_NP_051206.1_865	BB_S03	18.9791	-1.36005	0.65046	-2.09091	0.0365364	0.0949947
lcl|NC_000949.1_cds_NP_051207.1_866	BB_S04	15.5864	-1.63853	0.826591	-1.98227	0.0474485	0.115271
lcl|NC_000949.1_cds_NP_051209.1_867	BB_S06	32.9191	-1.03449	0.430176	-2.4048	0.0161813	0.0515166
lcl|NC_000949.1_cds_NP_051210.2_868	BB_S07	15.7908	-0.774313	0.846691	-0.914517	NA	NA
lcl|NC_000949.1_cds_NP_051211.2_869	BB_S08	33.4987	-0.82304	0.389221	-2.11458	0.0344656	0.0909999
lcl|NC_000949.1_cds_NP_051212.1_870	BB_S09	23.2477	-0.724021	0.855004	-0.846803	0.397105	0.56497
lcl|NC_000949.1_cds_NP_051213.1_871	BB_S10	24.003	-1.14251	0.800101	-1.42796	0.153303	0.284895
lcl|NC_000949.1_cds_NP_051214.1_872	BB_S11	19.3227	-0.62269	0.544912	-1.14274	0.253149	0.409025
lcl|NC_000949.1_cds_NP_051215.1_873	BB_S12	10.0416	-0.159672	0.605143	-0.263859	0.791889	0.869725
lcl|NC_000949.1_cds_NP_051216.1_874	BB_S13	7.97757	-0.412483	0.706729	-0.583651	0.559455	0.703658
lcl|NC_000949.1_cds_NP_051218.1_876	BB_S15	10.0708	0.96059	0.811435	1.18382	0.236486	0.387618
lcl|NC_000949.1_cds_NP_051219.1_877	BB_S16	41.764	-0.455547	0.484174	-0.940874	0.346769	0.508823
lcl|NC_000949.1_cds_NP_051220.1_878	BB_S17	27.6271	-1.28807	0.784681	-1.64152	0.100689	0.204623
lcl|NC_000949.1_cds_NP_051221.1_879	BB_S18	18.9974	-0.816669	0.452397	-1.8052	0.0710427	0.157533
lcl|NC_000949.1_cds_NP_051222.1_880	BB_S19	9.22783	-1.40478	0.812548	-1.72886	0.0838349	0.178464
lcl|NC_000949.1_cds_NP_051223.1_881	BB_S20	22.5264	0.568848	0.515907	1.10262	0.270194	0.428436
lcl|NC_000949.1_cds_NP_051224.2_882	BB_S21	62.7377	0.886522	0.718464	1.23391	0.217235	0.365204
lcl|NC_000949.1_cds_NP_051226.1_883	blyA	25.6205	-0.498204	0.479676	-1.03863	0.298979	0.459532
lcl|NC_000949.1_cds_NP_051227.1_884	blyB	57.5586	0.157844	0.366423	0.430769	0.666636	0.780799
lcl|NC_000949.1_cds_NP_051228.1_885	BB_S25	95.2208	0.495399	0.397356	1.24674	0.212494	0.358649
lcl|NC_000949.1_cds_NP_051229.2_886	BB_S26	135.858	0.589982	0.350117	1.6851	0.0919694	0.191238
lcl|NC_000949.1_cds_NP_051230.1_887	BB_S27	36.4058	-0.811164	0.438228	-1.85101	0.0641684	0.1459
lcl|NC_000949.1_cds_NP_051232.2_888	bdrF	367.401	-0.380103	0.203767	-1.86538	0.0621286	0.142211
lcl|NC_000949.1_cds_NP_051233.1_889	mlpC	248.057	0.472421	0.320223	1.47529	0.140136	0.266055
lcl|NC_000949.1_cds_NP_051234.2_890	BB_S31	105.767	-1.61577	0.504778	-3.20094	0.00136979	0.00696344
lcl|NC_000949.1_cds_NP_051236.1_891	BB_S33	291.232	1.04076	0.470505	2.212	0.0269665	0.077011
lcl|NC_000949.1_cds_NP_051237.1_892	BB_S34	208.778	1.1227	0.372157	3.01674	0.00255506	0.0118241
lcl|NC_000949.1_cds_NP_051238.1_893	BB_S35	265.731	1.3253	0.239762	5.52756	3.24713e-08	6.66248e-07
lcl|NC_000949.1_cds_NP_051240.1_894	bdrE	326.737	1.35838	0.242082	5.61123	2.00897e-08	4.2766e-07
lcl|NC_000949.1_cds_NP_051241.2_895	bppA	41.4187	-2.50757	0.644486	-3.8908	9.99131e-05	0.000752885
lcl|NC_000949.1_cds_NP_051242.1_896	bppB	4.32064	-0.0697816	0.834263	-0.0836446	0.933339	0.959829
lcl|NC_000949.1_cds_NP_051243.1_897	bppC	20.0763	-1.36856	0.630031	-2.17222	0.0298393	0.0824942
lcl|NC_000949.1_cds_NP_051244.1_898	erpG	379.99	-0.00631852	0.431856	-0.0146311	0.988326	0.996564
lcl|NC_000949.1_cds_NP_051245.1_899	bapA	75.3802	0.166601	0.366962	0.454	0.649829	0.770502
lcl|NC_000949.1_cds_NP_051247.1_900	BB_S44	47.9566	0.321562	0.505762	0.635798	0.524908	0.678694
lcl|NC_000949.1_cds_NP_051248.1_901	BB_S45	61.2793	0.326023	0.413679	0.788105	0.430635	0.59455
lcl|NC_000950.1_cds_NP_051249.1_902	BB_R01	41.9942	-1.00857	0.623947	-1.61644	0.105999	0.213125
lcl|NC_000950.1_cds_NP_051250.1_903	BB_R03	9.43796	-0.361594	0.807236	-0.447941	0.654196	0.773592
lcl|NC_000950.1_cds_NP_051251.1_904	BB_R04	26.0197	-1.11016	0.59336	-1.87098	0.0613476	0.140992
lcl|NC_000950.1_cds_NP_051252.2_905	BB_R05	17.4643	-1.23219	0.579126	-2.12767	0.0333647	0.0894805
lcl|NC_000950.1_cds_NP_051253.2_906	BB_R06	40.4129	-0.329829	0.532547	-0.619343	0.535691	0.687476
lcl|NC_000950.1_cds_NP_051254.1_907	BB_R07	15.6792	-0.257985	0.580316	-0.444559	0.656638	0.774415
lcl|NC_000950.1_cds_NP_051255.2_908	BB_R08	19.3516	-0.396129	0.859152	-0.46107	0.644748	0.76999
lcl|NC_000950.1_cds_NP_051256.1_909	BB_R09	12.5365	-1.38659	0.827217	-1.67621	0.0936978	0.193181
lcl|NC_000950.1_cds_NP_051257.1_910	BB_R10	25.3569	-1.46353	0.686442	-2.13206	0.0330021	0.089069
lcl|NC_000950.1_cds_NP_051258.1_911	BB_R11	80.7458	-0.523331	0.384119	-1.36242	0.173066	0.306692
lcl|NC_000950.1_cds_NP_051259.1_912	BB_R12	8.14773	-0.470106	0.853048	-0.551089	0.581572	0.720828
lcl|NC_000950.1_cds_NP_051260.1_913	BB_R13	8.41485	-1.17292	0.855867	-1.37045	0.170548	0.304128
lcl|NC_000950.1_cds_NP_051262.1_915	BB_R15	57.1931	-0.625494	0.402212	-1.55513	0.119914	0.235813
lcl|NC_000950.1_cds_NP_051263.1_916	BB_R16	33.4108	-0.253608	0.569823	-0.445065	0.656273	0.774415
lcl|NC_000950.1_cds_NP_051264.1_917	BB_R17	49.1051	-0.813854	0.535032	-1.52113	0.128226	0.248713
lcl|NC_000950.1_cds_NP_051265.1_918	BB_R18	45.1576	-0.869407	0.474168	-1.83354	0.0667221	0.149905
lcl|NC_000950.1_cds_NP_051266.1_919	BB_R19	108.883	-0.452959	0.654752	-0.691803	0.489061	0.644637
lcl|NC_000950.1_cds_NP_051267.1_920	BB_R20	83.1599	-1.12013	0.59255	-1.89035	0.0587108	0.136405
lcl|NC_000950.1_cds_NP_051268.1_921	BB_R21	43.2505	0.0421949	0.80324	0.0525309	0.958106	0.977038
lcl|NC_000950.1_cds_NP_051269.1_922	BB_R22	102.392	-0.00785697	0.361954	-0.0217071	0.982682	0.993179
lcl|NC_000950.1_cds_NP_051270.1_923	blyA	30.9655	0.398424	0.487046	0.818043	0.413333	0.579801
lcl|NC_000950.1_cds_NP_051271.1_924	blyB	57.5586	0.157844	0.366423	0.430769	0.666636	0.780799
lcl|NC_000950.1_cds_NP_051272.1_925	BB_R25	73.6903	1.12966	0.473511	2.38571	0.0170463	0.0534191
lcl|NC_000950.1_cds_NP_051273.2_926	BB_R26	108.988	0.0859252	0.613038	0.140163	0.888531	0.932341
lcl|NC_000950.1_cds_NP_051274.2_927	bdrH	752.06	-1.01933	0.2387	-4.27032	1.9519e-05	0.000186747
lcl|NC_000950.1_cds_NP_051275.1_928	mlpD	199.628	-0.326351	0.369619	-0.882939	0.377269	0.543102
lcl|NC_000950.1_cds_NP_051276.2_929	BB_R29	242.214	-1.05996	0.493957	-2.14585	0.0318848	0.0864309
lcl|NC_000950.1_cds_NP_051278.1_930	BB_R31	1579.33	-1.11301	0.443119	-2.51176	0.012013	0.0406724
lcl|NC_000950.1_cds_NP_051279.1_931	BB_R32	265.113	0.442882	0.302139	1.46582	0.142697	0.269715
lcl|NC_000950.1_cds_NP_051280.1_932	BB_R33	295.789	1.07063	0.254705	4.20341	2.62922e-05	0.000246019
lcl|NC_000950.1_cds_NP_051281.1_933	BB_R34	206.016	1.16113	0.218429	5.31579	1.06196e-07	1.84542e-06
lcl|NC_000950.1_cds_NP_051282.1_934	bppA	20.658	-2.41916	0.672162	-3.59907	0.000319354	0.0020758
lcl|NC_000950.1_cds_NP_051283.1_935	bppB	14.9155	-0.462387	0.775562	-0.596196	0.551045	0.699276
lcl|NC_000950.1_cds_NP_051284.1_936	bppC	39.0137	-0.75014	0.482171	-1.55575	0.119767	0.235795
lcl|NC_000950.1_cds_NP_051287.2_937	BB_R41	115.658	0.165439	0.39209	0.421941	0.673068	0.785631
lcl|NC_000950.1_cds_NP_051288.1_938	erpY	186.441	0.73254	0.261527	2.80101	0.00509433	0.0207056
lcl|NC_000950.1_cds_NP_051289.2_939	BB_R43	67.5724	0.155186	0.31937	0.485912	0.62703	0.754875
lcl|NC_000950.1_cds_NP_051290.1_940	BB_R44	41.2694	-0.717349	0.39491	-1.81649	0.0692954	0.155072
lcl|NC_000950.1_cds_NP_051291.1_941	BB_R45	61.5702	-0.782191	0.47002	-1.66417	0.0960792	0.197136
lcl|NC_000951.1_cds_NP_051292.1_942	BB_M01	66.4099	-0.153696	0.620892	-0.247541	0.804489	0.875988
lcl|NC_000951.1_cds_NP_051293.1_943	BB_M02	19.1035	-0.518825	0.627272	-0.827114	0.408173	0.575445
lcl|NC_000951.1_cds_NP_051294.1_944	BB_M03	13.3648	-0.129284	0.85788	-0.150701	0.880211	0.9268
lcl|NC_000951.1_cds_NP_051295.1_945	BB_M04	21.3975	-0.343311	0.687555	-0.499322	0.617552	0.746825
lcl|NC_000951.1_cds_NP_051296.2_946	BB_M05	15.7621	0.304814	0.851794	0.35785	0.720456	0.819457
lcl|NC_000951.1_cds_NP_051297.2_947	BB_M06	40.4877	-0.397986	0.672482	-0.591817	0.553973	0.70184
lcl|NC_000951.1_cds_NP_051298.1_948	BB_M07	15.18	0.0861315	0.83973	0.102571	0.918304	0.950289
lcl|NC_000951.1_cds_NP_051299.2_949	BB_M08	11.874	0.231838	0.819501	0.282901	0.777253	0.863831
lcl|NC_000951.1_cds_NP_051300.1_950	BB_M09	16.3356	-0.605586	0.716222	-0.845529	0.397815	0.565509
lcl|NC_000951.1_cds_NP_051301.1_951	BB_M10	26.5792	-1.7838	0.55298	-3.2258	0.00125622	0.00650254
lcl|NC_000951.1_cds_NP_051302.1_952	BB_M11	42.2203	0.46334	0.724029	0.639947	0.522207	0.675803
lcl|NC_000951.1_cds_NP_051303.1_953	BB_M12	10.0416	-0.159672	0.605143	-0.263859	0.791889	0.869725
lcl|NC_000951.1_cds_NP_051304.1_954	BB_M13	7.97757	-0.412483	0.706729	-0.583651	0.559455	0.703658
lcl|NC_000951.1_cds_NP_051305.1_955	BB_M14	4.84629	-1.17423	0.852839	-1.37685	0.168558	0.302501
lcl|NC_000951.1_cds_NP_051306.1_956	BB_M15	37.2855	-0.256161	0.753727	-0.339859	0.733962	0.830297
lcl|NC_000951.1_cds_NP_051307.1_957	BB_M16	40.3422	-0.209093	0.815248	-0.256477	0.797582	0.873162
lcl|NC_000951.1_cds_NP_051308.1_958	BB_M17	138.11	-0.187007	0.595132	-0.314228	0.753348	0.844603
lcl|NC_000951.1_cds_NP_051309.1_959	BB_M18	58.4462	-0.811611	0.489505	-1.65802	0.0973127	0.199187
lcl|NC_000951.1_cds_NP_051310.1_960	BB_M19	77.4084	0.638382	0.821474	0.777118	0.437089	0.600293
lcl|NC_000951.1_cds_NP_051311.1_961	BB_M20	70.3519	-0.439755	0.657507	-0.668822	0.503609	0.6572
lcl|NC_000951.1_cds_NP_051312.1_962	BB_M21	56.5224	-0.21176	0.487606	-0.434286	0.664081	0.779952
lcl|NC_000951.1_cds_NP_051314.1_963	blyA	25.6205	-0.498204	0.479676	-1.03863	0.298979	0.459532
lcl|NC_000951.1_cds_NP_051315.1_964	blyB	68.6266	0.284707	0.514481	0.553386	0.579999	0.719926
lcl|NC_000951.1_cds_NP_051316.1_965	BB_M25	73.6691	1.12963	0.473708	2.38465	0.0170954	0.0534191
lcl|NC_000951.1_cds_NP_051317.2_966	BB_M26	276.948	0.401715	0.360721	1.11365	0.265431	0.423645
lcl|NC_000951.1_cds_NP_051318.1_967	revA	58.1605	-0.374902	0.677365	-0.553471	0.579941	0.719926
lcl|NC_000951.1_cds_NP_051319.1_968	mlpF	43.2264	-0.643261	0.562037	-1.14452	0.25241	0.408995
lcl|NC_000951.1_cds_NP_051320.1_969	BB_M29	32.8602	-1.09117	0.69602	-1.56773	0.116944	0.231286
lcl|NC_000951.1_cds_NP_051321.1_970	BB_M30	414.75	-0.273783	0.525129	-0.521364	0.602114	0.734277
lcl|NC_000951.1_cds_NP_051322.1_971	BB_M31	201.935	0.391992	0.416578	0.940981	0.346715	0.508823
lcl|NC_000951.1_cds_NP_051323.1_972	BB_M32	359.138	0.542509	0.19645	2.76156	0.00575266	0.0225732
lcl|NC_000951.1_cds_NP_051324.1_973	BB_M33	200.267	0.89115	0.216634	4.11362	3.89503e-05	0.000336713
lcl|NC_000951.1_cds_NP_051325.1_974	bdrK	320.247	0.784749	0.230588	3.40326	0.00066588	0.00382218
lcl|NC_000951.1_cds_NP_051326.1_975	bppA	25.7151	-1.5549	0.718511	-2.16406	0.0304594	0.0835304
lcl|NC_000951.1_cds_NP_051327.1_976	bppB	8.37632	-0.523479	0.788308	-0.664055	0.506655	0.659659
lcl|NC_000951.1_cds_NP_051328.1_977	bppC	52.974	-1.00271	0.77772	-1.28929	0.197297	0.33707
lcl|NC_000951.1_cds_NP_051329.2_978	erpK	89.2294	-1.23805	0.471227	-2.62728	0.00860709	0.0312535
lcl|NC_000951.1_cds_NP_051330.1_979	BB_M39	174.834	-1.36451	0.518402	-2.63215	0.00848458	0.031007
lcl|NC_000951.1_cds_NP_051332.1_980	BB_M41	28.5634	-1.36467	0.717458	-1.90209	0.0571591	0.133895
lcl|NC_000951.1_cds_NP_051333.1_981	BB_M42	69.4439	-0.610612	0.459209	-1.32971	0.183615	0.321705
lcl|NC_000952.1_cds_NP_051334.1_982	BB_O01	111.941	-0.205768	0.39366	-0.522704	0.60118	0.734277
lcl|NC_000952.1_cds_NP_051335.1_983	BB_O02	35.5736	-0.192881	0.774259	-0.249116	0.803271	0.875221
lcl|NC_000952.1_cds_NP_051336.1_984	BB_O03	18.9791	-1.36005	0.65046	-2.09091	0.0365364	0.0949947
lcl|NC_000952.1_cds_NP_051337.1_985	BB_O04	35.6541	-0.608206	0.487794	-1.24685	0.212453	0.358649
lcl|NC_000952.1_cds_NP_051338.1_986	BB_O05	56.5639	-1.29221	0.465504	-2.77593	0.00550441	0.0218508
lcl|NC_000952.1_cds_NP_051339.1_987	BB_O06	37.6326	-0.421378	0.562511	-0.749101	0.453796	0.614809
lcl|NC_000952.1_cds_NP_051340.1_988	BB_O07	15.5173	-0.134114	0.839103	-0.15983	0.873015	0.921916
lcl|NC_000952.1_cds_NP_051341.1_989	BB_O08	9.16494	-0.175919	0.849346	-0.207123	0.835914	0.893568
lcl|NC_000952.1_cds_NP_051342.1_990	BB_O09	19.9006	-0.605591	0.755853	-0.801202	0.423015	0.588557
lcl|NC_000952.1_cds_NP_051343.1_991	BB_O10	41.6418	-0.52292	0.691769	-0.755916	0.449699	0.613161
lcl|NC_000952.1_cds_NP_051344.1_992	BB_O11	84.7869	-0.600425	0.458149	-1.31055	0.190011	0.32858
lcl|NC_000952.1_cds_NP_051345.1_993	BB_O12	8.3516	-0.0786168	0.816428	-0.0962936	0.923287	0.954101
lcl|NC_000952.1_cds_NP_051346.1_994	BB_O13	10.3116	-0.137477	0.658207	-0.208866	0.834553	0.892741
lcl|NC_000952.1_cds_NP_051347.1_995	BB_O14	3.9475	-0.630345	0.832332	-0.757324	0.448856	0.612992
lcl|NC_000952.1_cds_NP_051348.1_996	BB_O15	45.612	-0.866005	0.547959	-1.58042	0.114011	0.226294
lcl|NC_000952.1_cds_NP_051349.1_997	BB_O16	26.4798	-0.0859329	0.463785	-0.185286	0.853005	0.905653
lcl|NC_000952.1_cds_NP_051350.1_998	BB_O17	33.9493	-0.354734	0.499707	-0.709884	0.477776	0.633686
lcl|NC_000952.1_cds_NP_051351.1_999	BB_O18	26.1442	-0.777232	0.541792	-1.43456	0.151413	0.282428
lcl|NC_000952.1_cds_NP_051352.1_1000	BB_O19	85.554	0.161362	0.42033	0.383894	0.701057	0.803973
lcl|NC_000952.1_cds_NP_051353.1_1001	BB_O20	98.2659	-0.148128	0.342669	-0.432278	0.665539	0.780799
lcl|NC_000952.1_cds_NP_051354.1_1002	BB_O21	41.8532	0.0419869	0.485668	0.0864519	0.931107	0.95815
lcl|NC_000952.1_cds_NP_051355.1_1003	BB_O22	425.014	-0.85981	0.356599	-2.41114	0.0159027	0.0510986
lcl|NC_000952.1_cds_NP_051356.1_1004	blyA	25.6205	-0.498204	0.479676	-1.03863	0.298979	0.459532
lcl|NC_000952.1_cds_NP_051357.1_1005	blyB	66.8297	-0.514474	0.392162	-1.31189	0.189556	0.328458
lcl|NC_000952.1_cds_NP_051358.1_1006	BB_O25	55.8616	-0.317659	0.425671	-0.746254	0.455514	0.615837
lcl|NC_000952.1_cds_NP_051359.1_1007	BB_O26	84.2384	-0.267756	0.517406	-0.517498	0.604809	0.736509
lcl|NC_000952.1_cds_NP_051360.1_1008	bdrN	781.951	-0.551354	0.343654	-1.60439	0.108628	0.217129
lcl|NC_000952.1_cds_NP_051361.1_1009	mlpG	334.312	0.109214	0.285574	0.382436	0.702138	0.804671
lcl|NC_000952.1_cds_NP_051362.1_1010	BB_O29	207.633	-1.1067	0.441931	-2.50423	0.0122719	0.0414028
lcl|NC_000952.1_cds_NP_051363.1_1011	BB_O30	3081.57	-0.64229	0.443821	-1.44718	0.147846	0.277598
lcl|NC_000952.1_cds_NP_051364.1_1012	BB_O31	268.609	0.782139	0.571791	1.36788	0.171351	0.304604
lcl|NC_000952.1_cds_NP_051365.1_1013	BB_O32	381.814	1.02602	0.245024	4.18743	2.82132e-05	0.00025591
lcl|NC_000952.1_cds_NP_051366.1_1014	BB_O33	262.117	1.01035	0.210338	4.80344	1.55961e-06	2.04309e-05
lcl|NC_000952.1_cds_NP_051367.1_1015	bdrM	321.159	0.572961	0.218913	2.6173	0.00886277	0.0319097
lcl|NC_000952.1_cds_NP_051368.1_1016	BB_O35	19.6163	1.39252	0.614764	2.26512	0.0235051	0.068426
lcl|NC_000952.1_cds_NP_051369.1_1017	bppA	28.3582	-1.73103	0.854742	-2.02521	0.0428459	0.107146
lcl|NC_000952.1_cds_NP_051370.1_1018	bppB	14.1537	-0.554209	0.589906	-0.939486	0.347481	0.508823
lcl|NC_000952.1_cds_NP_051371.1_1019	bppC	28.07	-0.511781	0.854754	-0.598747	0.549342	0.697635
lcl|NC_000952.1_cds_NP_051372.1_1020	erpL	12.958	-1.94971	0.713778	-2.73153	0.00630413	0.02418
lcl|NC_000952.1_cds_NP_051373.1_1021	erpM	506.312	0.540554	0.242076	2.23299	0.0255495	0.0733739
lcl|NC_000952.1_cds_NP_051374.1_1022	BB_O41	5.84125	0.336238	0.763213	0.440556	0.659534	0.776218
lcl|NC_000952.1_cds_NP_051375.1_1023	BB_O42	63.1085	-0.65494	0.529014	-1.23804	0.215702	0.363343
lcl|NC_000952.1_cds_NP_051376.1_1024	BB_O43	42.4218	-0.761603	0.544327	-1.39916	0.161764	0.295583
lcl|NC_000952.1_cds_NP_051377.1_1025	BB_O44	53.8732	-0.389841	0.517155	-0.753819	0.450958	0.61383
lcl|NC_000953.1_cds_NP_051378.1_1026	BB_L01	70.3902	-0.1931	0.485515	-0.397723	0.690834	0.797621
lcl|NC_000953.1_cds_NP_051379.1_1027	BB_L02	10.5144	-0.461614	0.845839	-0.545747	0.58524	0.721175
lcl|NC_000953.1_cds_NP_051380.1_1028	BB_L03	15.3806	-0.816853	0.71828	-1.13723	0.25544	0.411167
lcl|NC_000953.1_cds_NP_051381.1_1029	BB_L04	29.1476	-0.193724	0.494433	-0.39181	0.695199	0.799181
lcl|NC_000953.1_cds_NP_051383.2_1030	BB_L06	32.9191	-1.03449	0.430176	-2.4048	0.0161813	0.0515166
lcl|NC_000953.1_cds_NP_051384.2_1031	BB_L07	18.4496	-0.113801	0.820117	-0.138762	0.889638	0.932341
lcl|NC_000953.1_cds_NP_051385.2_1032	BB_L08	33.4987	-0.82304	0.389221	-2.11458	0.0344656	0.0909999
lcl|NC_000953.1_cds_NP_051386.1_1033	BB_L09	12.5365	-1.38659	0.827217	-1.67621	0.0936978	0.193181
lcl|NC_000953.1_cds_NP_051387.1_1034	BB_L10	89.2931	-1.66558	0.56815	-2.93158	0.00337238	0.0146509
lcl|NC_000953.1_cds_NP_051388.1_1035	BB_L11	19.3227	-0.62269	0.544912	-1.14274	0.253149	0.409025
lcl|NC_000953.1_cds_NP_051389.1_1036	BB_L12	10.0416	-0.159672	0.605143	-0.263859	0.791889	0.869725
lcl|NC_000953.1_cds_NP_051390.1_1037	BB_L13	7.97757	-0.412483	0.706729	-0.583651	0.559455	0.703658
lcl|NC_000953.1_cds_NP_051392.1_1039	BB_L15	57.7519	-1.23962	0.530011	-2.33886	0.0193426	0.0589276
lcl|NC_000953.1_cds_NP_051393.1_1040	BB_L16	41.2065	-0.929933	0.495339	-1.87737	0.0604675	0.139534
lcl|NC_000953.1_cds_NP_051394.1_1041	BB_L17	10.3128	-0.665326	0.841521	-0.790623	0.429164	0.593422
lcl|NC_000953.1_cds_NP_051395.1_1042	BB_L18	18.9974	-0.816669	0.452397	-1.8052	0.0710427	0.157533
lcl|NC_000953.1_cds_NP_051396.1_1043	BB_L19	193.72	0.0246165	0.423971	0.0580617	0.9537	0.973749
lcl|NC_000953.1_cds_NP_051397.1_1044	BB_L20	262.791	-0.055063	0.253538	-0.217179	0.828069	0.891404
lcl|NC_000953.1_cds_NP_051398.1_1045	BB_L21	27.1646	-1.01077	0.858312	-1.17762	0.238947	0.390151
lcl|NC_000953.1_cds_NP_051399.1_1046	BB_L22	424.992	-0.859818	0.35657	-2.41136	0.0158931	0.0510986
lcl|NC_000953.1_cds_NP_051400.1_1047	blyA	25.6205	-0.498204	0.479676	-1.03863	0.298979	0.459532
lcl|NC_000953.1_cds_NP_051401.1_1048	blyB	36.8231	-0.0283435	0.598808	-0.0473332	0.962248	0.978917
lcl|NC_000953.1_cds_NP_051402.1_1049	BB_L25	136.113	0.287572	0.506402	0.567872	0.570122	0.711889
lcl|NC_000953.1_cds_NP_051403.2_1050	BB_L26	201.786	0.835831	0.342418	2.44097	0.0146479	0.0479719
lcl|NC_000953.1_cds_NP_051404.2_1051	bdrP	1194.07	-0.567845	0.202239	-2.80779	0.00498821	0.0204205
lcl|NC_000953.1_cds_NP_051405.1_1052	mlpH	332.116	-0.440271	0.311744	-1.41228	0.157866	0.290331
lcl|NC_000953.1_cds_NP_051406.2_1053	BB_L29	173.139	-1.14771	0.530984	-2.16147	0.0306592	0.0839432
lcl|NC_000953.1_cds_NP_051407.1_1054	BB_L30	3871.21	-0.320773	0.465006	-0.689825	0.490304	0.645776
lcl|NC_000953.1_cds_NP_051408.1_1055	BB_L31	311.482	0.60839	0.336646	1.80721	0.0707294	0.157454
lcl|NC_000953.1_cds_NP_051409.1_1056	BB_L32	424.902	0.972568	0.25129	3.8703	0.000108701	0.000808372
lcl|NC_000953.1_cds_NP_051412.1_1057	bdrO	482.422	0.473001	0.22985	2.05787	0.0396025	0.101266
lcl|NC_000953.1_cds_NP_051413.2_1058	bppA	39.5046	0.500255	0.792828	0.630975	0.528057	0.680597
lcl|NC_000953.1_cds_NP_051414.1_1059	bppB	14.1537	-0.554209	0.589906	-0.939486	0.347481	0.508823
lcl|NC_000953.1_cds_NP_051415.1_1060	bppC	55.205	-0.758552	0.797535	-0.95112	0.341544	0.505782
lcl|NC_000953.1_cds_NP_051416.2_1061	erpN	240.026	0.0526709	0.828477	0.0635756	NA	NA
lcl|NC_000953.1_cds_NP_051417.1_1062	erpO	7072.83	0.867471	0.34463	2.51711	0.0118323	0.0402251
lcl|NC_000953.1_cds_NP_051418.2_1063	BB_L41	195.179	-0.690209	0.387138	-1.78285	0.0746107	0.163529
lcl|NC_000953.1_cds_NP_051419.1_1064	BB_L42	34.7628	-0.881233	0.462941	-1.90355	0.0569686	0.133685
lcl|NC_000953.1_cds_NP_051420.1_1065	BB_L43	65.4057	-0.615668	0.769189	-0.800412	0.423472	0.588713
lcl|NC_000954.1_cds_NP_051421.1_1066	BB_N01	33.7194	-0.403573	0.59915	-0.673576	0.500581	0.654754
lcl|NC_000954.1_cds_NP_051422.1_1067	BB_N02	30.1963	-0.491254	0.653894	-0.751274	0.452488	0.614503
lcl|NC_000954.1_cds_NP_051423.1_1068	BB_N03	19.3263	-0.0827467	0.634324	-0.130449	0.896211	0.937132
lcl|NC_000954.1_cds_NP_051424.1_1069	BB_N04	22.6393	-0.46896	0.742647	-0.631471	0.527733	0.680597
lcl|NC_000954.1_cds_NP_051425.1_1070	BB_N07	7.60922	0.600444	0.83246	0.721289	0.470732	0.629738
lcl|NC_000954.1_cds_NP_051426.2_1071	BB_N08	6.46485	0.410643	0.753842	0.544733	0.585937	0.721512
lcl|NC_000954.1_cds_NP_051427.1_1072	BB_N09	7.75617	-0.312395	0.847902	-0.368432	0.712551	0.812776
lcl|NC_000954.1_cds_NP_051428.1_1073	BB_N10	15.607	-0.933333	0.811401	-1.15027	0.250032	0.406301
lcl|NC_000954.1_cds_NP_051430.1_1074	BB_N12	5.34169	-0.51014	0.743927	-0.685739	0.492878	0.648021
lcl|NC_000954.1_cds_NP_051432.1_1076	BB_N15	38.8012	-0.898059	0.645767	-1.39068	0.164321	0.298018
lcl|NC_000954.1_cds_NP_051433.1_1077	BB_N17	22.5818	-0.442714	0.834188	-0.530712	0.595618	0.730791
lcl|NC_000954.1_cds_NP_051434.1_1078	BB_N19	45.5796	0.397988	0.474909	0.838031	0.402013	0.569276
lcl|NC_000954.1_cds_NP_051435.1_1079	BB_N20	151.592	-0.169862	0.276551	-0.614215	0.539074	0.689739
lcl|NC_000954.1_cds_NP_051436.1_1080	blyA	4.47822	-0.167997	0.82939	-0.202555	0.839483	0.895764
lcl|NC_000954.1_cds_NP_051437.1_1081	blyB	36.8231	-0.0283435	0.598808	-0.0473332	0.962248	0.978917
lcl|NC_000954.1_cds_NP_051438.1_1082	BB_N25	12.6433	0.413275	0.831592	0.496968	0.619211	0.746825
lcl|NC_000954.1_cds_NP_051439.2_1083	BB_N26	30.1097	-0.253014	0.632114	-0.400266	0.68896	0.796537
lcl|NC_000954.1_cds_NP_051440.2_1084	bdrR	388.374	-0.0617659	0.196123	-0.314935	0.752811	0.844574
lcl|NC_000954.1_cds_NP_051441.1_1085	mlpI	218.99	0.360138	0.295506	1.21872	0.222951	0.371876
lcl|NC_000954.1_cds_NP_051442.1_1086	BB_N30	1898.45	-0.174092	0.363565	-0.478847	0.632048	0.758479
lcl|NC_000954.1_cds_NP_051443.1_1087	BB_N31	161.086	1.62741	0.348823	4.66543	3.07977e-06	3.69356e-05
lcl|NC_000954.1_cds_NP_051444.1_1088	BB_N32	241.997	1.58643	0.308951	5.13489	2.82309e-07	4.41076e-06
lcl|NC_000954.1_cds_NP_051445.1_1089	BB_N33	157.322	1.88871	0.288265	6.552	5.67704e-11	2.10174e-09
lcl|NC_000954.1_cds_NP_051446.1_1090	bdrQ	227.796	1.70185	0.263259	6.46453	1.01612e-10	3.46089e-09
lcl|NC_000954.1_cds_NP_051447.1_1091	bppA	24.9649	-0.810228	0.784302	-1.03306	0.301577	0.462274
lcl|NC_000954.1_cds_NP_051448.1_1092	bppB	9.06231	-1.23894	0.762222	-1.62543	0.104071	0.209991
lcl|NC_000954.1_cds_NP_051449.1_1093	erpP	206.262	0.684598	0.333414	2.0533	0.0400438	0.101935
lcl|NC_000954.1_cds_NP_051450.1_1094	erpQ	1968.31	1.45829	0.359888	4.05207	5.07673e-05	0.000415658
lcl|NC_000954.1_cds_NP_051452.2_1095	BB_N41	147.83	-0.0445525	0.281571	-0.158228	0.874277	0.921916
lcl|NC_000954.1_cds_NP_051453.2_1096	BB_N42	9.557	-0.350382	0.794486	-0.441017	0.6592	0.776218
lcl|NC_000954.1_cds_NP_051454.1_1097	BB_N43	33.2903	-0.578401	0.705509	-0.819834	0.412311	0.579801
lcl|NC_001849.2_cds_YP_004940415.1_1109	BB_D001	9.68815	-0.711759	0.722846	-0.984662	0.32479	0.486491
lcl|NC_001849.2_cds_NP_045385.1_1110	BB_D01	59.9941	-1.51546	0.698543	-2.16946	0.030048	0.0826683
lcl|NC_001849.2_cds_NP_045388.1_1111	BB_D04	31.0824	-1.09455	0.428261	-2.55581	0.0105941	0.037123
lcl|NC_001849.2_cds_NP_045393.1_1113	BB_D09	1041.14	-0.489092	0.111054	-4.4041	1.06224e-05	0.000110982
lcl|NC_001849.2_cds_NP_045394.1_1114	BB_D10	380.773	-0.456513	0.25786	-1.77039	0.0766624	0.166311
lcl|NC_001849.2_cds_NP_045397.1_1115	BB_D13	908.21	-1.3949	0.304582	-4.57973	4.65578e-06	5.3573e-05
lcl|NC_001849.2_cds_NP_045398.1_1116	BB_D14	3487.08	-1.74493	0.326861	-5.33844	9.37494e-08	1.66308e-06
lcl|NC_001849.2_cds_NP_045399.2_1117	BB_D15	1008.77	-0.874517	0.19768	-4.4239	9.69358e-06	0.000103825
lcl|NC_001849.2_cds_NP_045402.1_1118	BB_D18	3517.74	0.624128	0.32527	1.9188	0.0550095	0.130294
lcl|NC_001849.2_cds_NP_045404.1_1119	BB_D21	967.686	-1.8959	0.440023	-4.30864	1.64265e-05	0.000159853
lcl|NC_001849.2_cds_NP_045405.1_1120	BB_D22	128.563	-1.23419	0.316273	-3.9023	9.52826e-05	0.000721183
lcl|NC_001849.2_cds_YP_004940417.1_1121	BB_D0031	25.1331	-2.77368	0.703514	-3.94261	8.05998e-05	0.000626765
lcl|NC_001849.2_cds_NP_045406.1_1122	BB_D24	4.50107	-1.88682	0.78955	-2.38975	0.01686	0.0531652
lcl|NC_000955.2_cds_NP_051455.2_1123	BB_U01	177.043	-1.79641	0.631845	-2.84312	0.00446749	0.0186474
lcl|NC_000955.2_cds_NP_051456.1_1124	BB_U02	645.101	-0.644064	0.532026	-1.21059	0.226053	0.375349
lcl|NC_000955.2_cds_NP_051458.1_1125	BB_U04	2298.09	-2.08617	0.519676	-4.01437	5.96036e-05	0.000474322
lcl|NC_000955.2_cds_NP_051459.1_1126	BB_U05	279.849	-1.78915	0.507292	-3.52686	0.000420512	0.00261362
lcl|NC_000955.2_cds_NP_051460.2_1127	BB_U06	111.084	-2.39479	0.512792	-4.6701	3.01049e-06	3.63607e-05
lcl|NC_000955.2_cds_NP_051461.1_1128	BB_U07	177.313	-1.11031	0.315466	-3.51959	0.00043222	0.00265729
lcl|NC_000955.2_cds_NP_051462.1_1129	BB_U08	74.7221	-0.10969	0.516685	-0.212296	0.831876	0.892125
lcl|NC_000955.2_cds_NP_051463.1_1130	BB_U09	114.525	-1.61899	0.607392	-2.66547	0.00768806	0.0283393
lcl|NC_000955.2_cds_NP_051465.1_1132	BB_U11	6.14804	-1.51736	0.830134	-1.82785	NA	NA
lcl|NC_001850.1_cds_NP_045416.1_1133	BB_E09	524.596	-1.11888	0.396427	-2.8224	0.00476659	0.0197988
lcl|NC_001850.1_cds_NP_045423.1_1134	BB_E16	1602.63	-0.404878	0.172153	-2.35185	0.0186805	0.0576319
lcl|NC_001850.1_cds_NP_045424.2_1135	BB_E17	2305.18	-0.606377	0.16838	-3.60124	0.000316708	0.00206649
lcl|NC_001850.1_cds_NP_045425.1_1136	BB_E18	1001.6	0.305066	0.271868	1.12211	0.261816	0.419448
lcl|NC_001850.1_cds_NP_045426.1_1137	BB_E19	609.026	0.513636	0.267499	1.92014	0.0548404	0.130074
lcl|NC_001850.1_cds_NP_045427.1_1138	BB_E20	825.374	0.0501242	0.280218	0.178876	0.858035	0.910426
lcl|NC_001850.1_cds_NP_045428.1_1139	BB_E21	8358.69	-1.13151	0.253371	-4.46583	7.97575e-06	8.76303e-05
lcl|NC_001850.1_cds_NP_045429.2_1140	BB_E22	739.153	-0.140354	0.246315	-0.569814	0.568804	0.71144
lcl|NC_001850.1_cds_NP_045436.1_1141	BB_E31	93.1093	-1.8791	0.381705	-4.92292	8.52639e-07	1.21008e-05
lcl|NC_001851.2_cds_YP_004940409.1_1142	arp	9.14003	-1.99841	0.818669	-2.44104	0.014645	0.0479719
lcl|NC_001851.2_cds_NP_045438.1_1143	BB_F02	4.14635	-1.20076	0.85881	-1.39817	0.162062	0.295811
lcl|NC_001851.2_cds_NP_045439.1_1144	repU	189.084	-2.28693	0.378578	-6.04085	1.53309e-09	4.21104e-08
lcl|NC_001851.2_cds_NP_045442.1_1145	BB_F06	11.1813	-2.26114	0.827385	-2.73287	0.00627848	0.024136
lcl|NC_001851.2_cds_NP_045444.1_1146	BB_F08	152.545	-1.25312	0.415637	-3.01495	0.0025702	0.0118485
lcl|NC_001851.2_cds_YP_004940410.1_1147	BB_F0034	131.68	-1.22031	0.498446	-2.44823	0.0143561	0.047565
lcl|NC_001851.2_cds_NP_045449.2_1148	BB_F14	47.6507	-3.14409	0.736155	-4.27096	1.94631e-05	0.000186747
lcl|NC_001851.2_cds_YP_004940411.1_1149	BB_F17	21.2808	-2.38055	0.759226	-3.13549	0.00171566	0.00844443
lcl|NC_001851.2_cds_NP_045453.2_1150	BB_F20	136.228	-2.84907	0.295142	-9.65321	4.76392e-22	4.77233e-20
lcl|NC_001851.2_cds_NP_045456.1_1151	BB_F23	367.923	-0.918018	0.27498	-3.33849	0.000842352	0.00464248
lcl|NC_001851.2_cds_NP_045457.1_1152	BB_F24	283.275	-2.12742	0.368575	-5.77202	7.83277e-09	1.77856e-07
lcl|NC_001851.2_cds_NP_045458.1_1153	BB_F25	156.068	-1.98978	0.451281	-4.40918	1.03763e-05	0.000109757
lcl|NC_001851.2_cds_NP_045459.1_1154	BB_F26	1080.04	-2.7564	0.444939	-6.19502	5.82792e-10	1.68219e-08
lcl|NC_001851.2_cds_YP_004940412.1_1155	BB_F0039	22.4424	-2.39061	0.830288	-2.87925	NA	NA
lcl|NC_001851.2_cds_YP_004940413.1_1156	BB_F0040	8.35271	-1.08163	0.839003	-1.28919	0.197333	0.33707
lcl|NC_001851.2_cds_YP_004940414.1_1157	BB_F0041	431.594	-2.3933	0.516788	-4.63111	3.63714e-06	4.27176e-05
lcl|NC_001852.1_cds_NP_045463.1_1158	BB_G01	358.338	0.784344	0.393617	1.99266	0.046299	0.113598
lcl|NC_001852.1_cds_NP_045464.1_1159	BB_G02	182.652	1.3679	0.397186	3.44397	0.000573246	0.00334328
lcl|NC_001852.1_cds_NP_045467.1_1160	BB_G07	437.544	0.708528	0.326326	2.17123	0.0299141	0.0825667
lcl|NC_001852.1_cds_NP_045468.1_1161	BB_G08	458.375	0.608623	0.218711	2.78278	0.00538958	0.0215457
lcl|NC_001852.1_cds_NP_045469.1_1162	BB_G09	407.003	-0.401708	0.352192	-1.14059	0.254039	0.409686
lcl|NC_001852.1_cds_NP_045472.1_1163	BB_G12	81.9539	-2.35931	0.670799	-3.51717	0.000436173	0.00267195
lcl|NC_001852.1_cds_NP_045473.2_1164	BB_G13	30.7994	-0.819712	0.586721	-1.39711	0.162381	0.296076
lcl|NC_001852.1_cds_NP_045474.1_1165	BB_G14	7.39794	-0.394113	0.672572	-0.585979	0.55789	0.703658
lcl|NC_001852.1_cds_NP_045475.2_1166	BB_G15	10.1936	-0.579104	0.712188	-0.813133	0.416142	0.581847
lcl|NC_001852.1_cds_NP_045476.1_1167	BB_G16	11.9784	0.440866	0.566165	0.778689	0.436163	0.599504
lcl|NC_001852.1_cds_NP_045477.1_1168	BB_G17	32.6366	0.173439	0.429451	0.403863	0.686314	0.794668
lcl|NC_001852.1_cds_NP_045478.1_1169	BB_G18	11.1304	-0.45362	0.667077	-0.680011	0.496498	0.650913
lcl|NC_001852.1_cds_NP_045479.1_1170	BB_G19	10.2311	0.472585	0.597177	0.791366	0.428731	0.593422
lcl|NC_001852.1_cds_NP_045480.1_1171	BB_G20	29.6074	-0.659077	0.577328	-1.1416	0.253621	0.4094
lcl|NC_001852.1_cds_NP_045481.1_1172	BB_G21	257.536	-1.92019	0.710775	-2.70154	0.00690187	0.0261197
lcl|NC_001852.1_cds_YP_004940633.1_1173	BB_G0036	64.2254	-1.67179	0.746751	-2.23876	NA	NA
lcl|NC_001852.1_cds_NP_045482.1_1174	BB_G22	64.4223	-2.66476	0.638466	-4.1737	2.99699e-05	0.000268625
lcl|NC_001852.1_cds_NP_045483.1_1175	BB_G23	54.1672	-1.48097	0.680389	-2.17666	0.0295061	0.0818385
lcl|NC_001852.1_cds_NP_045484.2_1176	BB_G24	50.6729	-1.21231	0.55873	-2.16976	0.0300253	0.0826683
lcl|NC_001852.1_cds_NP_045485.1_1177	BB_G25	3.96162	-1.47022	0.850869	-1.72791	0.0840046	0.178602
lcl|NC_001852.1_cds_NP_045486.1_1178	BB_G26	3.15608	-0.837249	0.85877	-0.97494	0.32959	0.49193
lcl|NC_001852.1_cds_NP_045488.1_1180	BB_G28	18.3408	-1.21147	0.765642	-1.5823	0.113582	0.225706
lcl|NC_001852.1_cds_NP_045489.1_1181	BB_G29	357.369	-0.679231	0.376635	-1.80342	0.0713226	0.157948
lcl|NC_001852.1_cds_NP_045490.2_1182	BB_G30	38.8844	-0.719004	0.533377	-1.34802	0.177651	0.313841
lcl|NC_001852.1_cds_NP_045491.2_1183	BB_G31	41.0095	-0.685095	0.456158	-1.50188	0.133128	0.256177
lcl|NC_001852.1_cds_NP_045492.1_1184	BB_G32	54.5138	-0.526909	0.379947	-1.3868	0.165504	0.299499
lcl|NC_001852.1_cds_NP_045493.1_1185	BB_G33	1652.89	-0.260386	0.113024	-2.30382	0.021233	0.0632165
lcl|NC_001852.1_cds_NP_045494.1_1186	BB_G34	1100.41	-0.436226	0.140631	-3.10192	0.00192269	0.00924955
lcl|NC_001853.1_cds_NP_045496.1_1187	BB_H02	12.9306	-0.891481	0.845594	-1.05427	0.291761	0.452935
lcl|NC_001853.1_cds_NP_045498.1_1188	BB_H04	146.024	-1.76483	0.517658	-3.40925	0.000651412	0.00376053
lcl|NC_001853.1_cds_NP_045499.1_1189	BB_H05	6.56218	-1.8823	0.792083	-2.37639	0.0174828	0.0544301
lcl|NC_001853.1_cds_NP_045500.1_1190	BB_H06	684.732	-0.293303	0.336038	-0.872828	0.382757	0.549145
lcl|NC_001853.1_cds_NP_045502.1_1191	BB_H09	247.848	-0.771068	0.354504	-2.17506	0.0296254	0.0820358
lcl|NC_001853.1_cds_YP_004940634.1_1192	BB_H09a	59.4674	-1.00328	0.587152	-1.70873	0.0875016	0.183867
lcl|NC_001853.1_cds_YP_004940635.1_1193	BB_H0042	8.08914	-0.962549	0.743514	-1.29459	0.19546	0.334986
lcl|NC_001853.1_cds_NP_045506.1_1194	BB_H13	1513.44	-0.426992	0.189339	-2.25517	0.0241229	0.0698878
lcl|NC_001853.1_cds_NP_045510.1_1195	BB_H17	10.2956	-2.23494	0.800322	-2.79255	0.0052294	0.0209661
lcl|NC_001853.1_cds_NP_045516.1_1196	BB_H25	30.4768	-1.56105	0.518258	-3.01211	0.00259435	0.0118768
lcl|NC_001853.1_cds_NP_045517.1_1197	BB_H26	1195.45	-1.5916	0.461176	-3.45118	0.000558136	0.0032776
lcl|NC_001853.1_cds_NP_045518.1_1198	BB_H27	124.47	-0.355425	0.370805	-0.958525	0.337798	0.500671
lcl|NC_001853.1_cds_NP_045519.1_1199	BB_H28	211.614	-0.158945	0.260421	-0.610338	0.541638	0.691703
lcl|NC_001853.1_cds_NP_045520.1_1200	BB_H29	300.902	-0.240068	0.331183	-0.72488	0.468526	0.62728
lcl|NC_001853.1_cds_NP_045522.1_1201	BB_H32	174.652	-0.508477	0.382058	-1.33089	0.183225	0.321351
lcl|NC_001853.1_cds_NP_045523.1_1202	BB_H33	93.0094	-0.727416	0.55736	-1.30511	0.191855	0.330852
lcl|NC_001853.1_cds_NP_045527.1_1203	BB_H37	1004.59	0.807591	0.346366	2.33161	0.019721	0.059859
lcl|NC_001853.1_cds_NP_045530.1_1204	BB_H40	26.0609	-0.652763	0.505547	-1.2912	0.196634	0.33655
lcl|NC_001854.1_cds_NP_045532.1_1206	BB_I01	264.561	-2.23776	0.457279	-4.89364	9.89897e-07	1.3818e-05
lcl|NC_001854.1_cds_NP_045533.1_1207	BB_I02	56.6555	-5.33076	0.722102	-7.38228	1.55606e-13	7.36105e-12
lcl|NC_001854.1_cds_NP_045537.1_1208	BB_I06	167.906	-4.85365	0.75372	-6.43959	NA	NA
lcl|NC_001854.1_cds_NP_045543.1_1209	BB_I12	252.957	-7.68953	0.560904	-13.7092	8.9475e-43	3.04752e-40
lcl|NC_001854.1_cds_NP_045546.1_1210	BB_I15	41.8603	-4.21779	0.733383	-5.75114	NA	NA
lcl|NC_001854.1_cds_NP_045547.1_1211	vraA	498.767	-4.15917	0.711288	-5.84738	4.99389e-09	1.21494e-07
lcl|NC_001854.1_cds_NP_045549.1_1212	BB_I18	2076.08	-8.98654	0.684825	-13.1224	2.45085e-39	5.96256e-37
lcl|NC_001854.1_cds_NP_045550.2_1213	BB_I19	2387.25	-7.28909	0.719071	-10.1368	NA	NA
lcl|NC_001854.1_cds_NP_045551.1_1214	BB_I20	172.676	-6.12429	0.68962	-8.88067	NA	NA
lcl|NC_001854.1_cds_NP_045552.1_1215	BB_I21	491.425	-8.75986	0.546842	-16.019	9.41487e-58	8.01676e-55
lcl|NC_001854.1_cds_NP_045553.1_1216	BB_I22	187.369	-5.6235	0.485961	-11.5719	5.71955e-31	1.08227e-28
lcl|NC_001854.1_cds_NP_045557.1_1217	BB_I26	89.8809	-4.92481	0.572479	-8.6026	7.79315e-18	5.52989e-16
lcl|NC_001854.1_cds_NP_045560.1_1218	BB_I29	601.385	-8.67262	0.491526	-17.6443	1.12598e-69	1.91754e-66
lcl|NC_001854.1_cds_NP_045565.1_1219	BB_I34	32.36	-3.32801	0.794338	-4.18967	2.79363e-05	0.00025591
lcl|NC_001854.1_cds_NP_045567.1_1220	BB_I36	525.716	-7.20056	0.69682	-10.3334	4.97411e-25	6.05065e-23
lcl|NC_001854.1_cds_NP_045569.1_1221	BB_I38	1353.55	-5.46286	0.556133	-9.82292	8.97037e-23	9.54784e-21
lcl|NC_001854.1_cds_NP_045570.1_1222	BB_I39	6428.55	0.314857	0.395286	0.796529	0.425725	0.591361
lcl|NC_001854.1_cds_NP_045572.1_1223	BB_I41	202.457	-6.68786	0.628621	-10.6389	1.96369e-26	3.04014e-24
lcl|NC_001854.1_cds_NP_045573.1_1224	BB_I42	520.959	-3.37221	0.627409	-5.37481	7.6662e-08	1.38889e-06
lcl|NC_001855.1_cds_NP_045575.1_1225	BB_K01	1354.45	0.886978	0.334271	2.65347	0.00796699	0.0293041
lcl|NC_001855.1_cds_NP_045581.1_1226	BB_K07	316.195	-0.820086	0.318755	-2.57278	0.0100886	0.0357936
lcl|NC_001855.1_cds_NP_045583.1_1227	BB_K09	6.51272	-1.67458	0.779921	-2.14711	0.0317844	0.0863298
lcl|NC_001855.1_cds_NP_045587.2_1228	BB_K13	3239.61	-0.851321	0.172899	-4.92379	8.4883e-07	1.21008e-05
lcl|NC_001855.1_cds_NP_045589.1_1229	BB_K15	1038.38	-0.208013	0.255548	-0.813988	0.415652	0.581639
lcl|NC_001855.1_cds_NP_045591.1_1230	BB_K17	1199.88	-0.213541	0.24256	-0.880363	0.378663	0.544648
lcl|NC_001855.1_cds_NP_045593.1_1231	BB_K19	476.715	-0.697247	0.415043	-1.67994	0.0929693	0.192377
lcl|NC_001855.1_cds_NP_045595.1_1232	BB_K21	610.482	-0.0550901	0.135497	-0.406578	0.684318	0.793865
lcl|NC_001855.1_cds_NP_045596.1_1233	BB_K22	260.182	-1.08282	0.346365	-3.12624	0.00177059	0.00863985
lcl|NC_001855.1_cds_NP_045597.1_1234	BB_K23	2453.84	-1.76011	0.38683	-4.55008	5.36267e-06	6.08842e-05
lcl|NC_001855.1_cds_NP_045598.1_1235	BB_K24	377.577	-1.77495	0.437273	-4.05913	4.92568e-05	0.000405238
lcl|NC_001855.1_cds_YP_004940636.1_1236	BB_K54	131.601	-1.95752	0.652699	-2.99911	0.00270765	0.0123623
lcl|NC_001855.1_cds_NP_045605.1_1237	BB_K32	213.651	-1.87343	0.489656	-3.82601	0.000130235	0.000943786
lcl|NC_001855.1_cds_NP_045606.1_1238	BB_K33	37.6254	-1.37927	0.44404	-3.10618	0.00189518	0.00916903
lcl|NC_001855.1_cds_NP_045607.1_1239	BB_K34	221.997	-1.17304	0.213138	-5.50367	3.7197e-08	7.45252e-07
lcl|NC_001855.1_cds_NP_045608.1_1240	BB_K35	446.622	-0.239135	0.208474	-1.14707	0.251351	0.407668
lcl|NC_001855.1_cds_YP_004940637.1_1241	BB_K0058	51.9723	-1.39907	0.544398	-2.56994	0.0101717	0.0359779
lcl|NC_001855.1_cds_NP_045612.1_1242	BB_K40	3811.74	-1.35989	0.231724	-5.86859	4.39523e-09	1.10075e-07
lcl|NC_001855.1_cds_NP_045613.2_1243	BB_K41	983.121	-0.246253	0.190243	-1.29441	0.195524	0.334986
lcl|NC_001855.1_cds_NP_045614.1_1244	BB_K42	133.175	-0.661905	0.303946	-2.17771	0.0294279	0.0817548
lcl|NC_001855.1_cds_NP_045617.2_1245	BB_K45	5810.24	-0.690853	0.163962	-4.2135	2.51449e-05	0.000236584
lcl|NC_001855.1_cds_NP_045618.1_1246	BB_K47	2505.67	1.24932	0.317102	3.93979	8.1553e-05	0.000631294
lcl|NC_001855.1_cds_NP_045619.1_1247	BB_K48	132.055	-0.795614	0.447575	-1.77761	0.0754682	0.164984
lcl|NC_001855.1_cds_NP_045620.1_1248	BB_K49	1392.94	1.08561	0.354607	3.06146	0.0022026	0.0103334
lcl|NC_001855.1_cds_NP_045621.1_1249	BB_K50	927.531	0.11074	0.416283	0.266022	0.790223	0.869725
lcl|NC_001855.1_cds_YP_004940638.1_1250	BB_K0059	5.30871	-1.64821	0.790398	-2.08529	0.037043	0.096165
lcl|NC_001855.1_cds_NP_045623.1_1251	BB_K52	62.1242	-1.65067	0.586187	-2.81594	0.0048634	0.0200542
lcl|NC_001855.1_cds_NP_045624.1_1252	BB_K53	359.84	-1.31984	0.48424	-2.7256	0.00641853	0.0245084
lcl|NC_001856.1_cds_NP_045632.1_1253	BB_J08	6528.98	0.266996	0.141236	1.89042	0.0587023	0.136405
lcl|NC_001856.1_cds_NP_045633.1_1254	BB_J09	24952	1.80964	0.377291	4.79639	1.61552e-06	2.06859e-05
lcl|NC_001856.1_cds_NP_045635.1_1255	BB_J11	79.7067	-0.370378	0.497965	-0.743782	0.457008	0.61622
lcl|NC_001856.1_cds_NP_045637.1_1256	BB_J13	35.372	-0.627668	0.516615	-1.21496	0.22438	0.373164
lcl|NC_001856.1_cds_NP_045640.1_1257	BB_J16	365.97	0.45135	0.35448	1.27327	0.202921	0.345822
lcl|NC_001856.1_cds_NP_045641.1_1258	BB_J17	565.346	-0.0236668	0.350345	-0.0675527	0.946142	0.969482
lcl|NC_001856.1_cds_NP_045642.1_1259	BB_J18	652.401	-1.03214	0.493296	-2.09232	0.0364097	0.094955
lcl|NC_001856.1_cds_NP_045643.1_1260	BB_J19	8721.99	-1.22674	0.357426	-3.43214	0.000598835	0.00346876
lcl|NC_001856.1_cds_YP_004940639.1_1261	BB_J0056	17.0668	-1.27221	0.777492	-1.6363	0.101777	0.20634
lcl|NC_001856.1_cds_YP_004940640.1_1262	BB_J0058	9.58284	-1.47294	0.784319	-1.87798	0.060384	0.139534
lcl|NC_001856.1_cds_NP_045647.2_1263	BB_J23	37.8378	-2.45297	0.487591	-5.03081	4.88423e-07	7.31204e-06
lcl|NC_001856.1_cds_NP_045648.1_1264	BB_J24	96.3346	-1.30741	0.376421	-3.47326	0.000514178	0.00304554
lcl|NC_001856.1_cds_NP_045649.2_1265	BB_J25	144.626	-0.966569	0.29072	-3.32474	0.000884996	0.00484614
lcl|NC_001856.1_cds_NP_045650.1_1266	BB_J26	38.5597	-1.05461	0.37975	-2.77712	0.0054843	0.0218508
lcl|NC_001856.1_cds_NP_045651.2_1267	BB_J27	396.065	-0.469765	0.21488	-2.18617	0.0288031	0.0801543
lcl|NC_001856.1_cds_NP_045652.2_1268	BB_J28	136.053	-0.450459	0.295665	-1.52355	0.127622	0.247823
lcl|NC_001856.1_cds_NP_045653.2_1269	BB_J29	225.032	-0.506953	0.287705	-1.76206	0.0780593	0.168272
lcl|NC_001856.1_cds_NP_045655.1_1270	BB_J31	376.938	-0.64634	0.299456	-2.15838	0.0308982	0.0844617
lcl|NC_001856.1_cds_NP_045658.1_1271	BB_J34	2539.04	0.59838	0.27768	2.15492	0.0311678	0.085062
lcl|NC_001856.1_cds_NP_045660.1_1272	BB_J36	1399.44	-0.751847	0.235137	-3.19748	0.00138632	0.00700565
lcl|NC_001856.1_cds_NP_045661.2_1273	BB_J37	15.9458	-1.52117	0.690671	-2.20245	0.0276334	0.0779133
lcl|NC_001856.1_cds_NP_045665.1_1274	BB_J41	4401.54	-0.741256	0.556631	-1.33168	0.182964	0.321254
lcl|NC_001856.1_cds_NP_045666.1_1275	BB_J42	18.3055	-1.21094	0.788389	-1.53597	0.124546	0.242958
lcl|NC_001856.1_cds_NP_045667.1_1276	BB_J43	43.3969	-1.94798	0.670371	-2.90582	0.00366288	0.0157126
lcl|NC_001856.1_cds_NP_045669.1_1277	BB_J45	396.443	-0.905333	0.38677	-2.34075	0.0192449	0.0589276
lcl|NC_001856.1_cds_NP_045670.1_1278	BB_J46	198.849	-0.960864	0.368841	-2.60509	0.00918503	0.032995
lcl|NC_001856.1_cds_NP_045671.1_1279	BB_J47	430.272	-0.227056	0.378062	-0.600577	0.548122	0.696606
lcl|NC_001856.1_cds_NP_045672.2_1280	BB_J48	142.383	-0.733289	0.533921	-1.3734	0.169627	0.303122
lcl|NC_000957.1_cds_NP_051541.1_1284	BB_T04	352.699	-6.38236	0.540597	-11.8061	3.62833e-32	7.72381e-30
lcl|NC_000957.1_cds_NP_051542.1_1285	BB_T06	6.14804	-1.51736	0.830134	-1.82785	NA	NA
lcl|NC_001857.2_cds_NP_045676.1_1287	BB_A03	12443.3	2.13654	0.336492	6.34946	2.16078e-10	6.45581e-09
lcl|NC_001857.2_cds_NP_045677.1_1288	BB_A04	322.058	0.392871	0.439988	0.892915	0.371903	0.537732
lcl|NC_001857.2_cds_NP_045678.1_1289	BB_A05	23.6836	-1.22587	0.539006	-2.27432	0.0229467	0.0671446
lcl|NC_001857.2_cds_NP_045680.2_1290	BB_A07	55.252	-0.517658	0.408884	-1.26603	0.205503	0.348926
lcl|NC_001857.2_cds_NP_045681.1_1291	BB_A08	5152.74	-0.654055	0.153271	-4.2673	1.97849e-05	0.000188233
lcl|NC_001857.2_cds_NP_045682.1_1292	BB_A09	538.418	-0.18229	0.414538	-0.439742	0.660124	0.776375
lcl|NC_001857.2_cds_NP_045683.1_1293	BB_A10	214.432	0.142625	0.307657	0.463583	0.642947	0.76941
lcl|NC_001857.2_cds_NP_045684.1_1294	BB_A11	311.116	-0.0803179	0.373505	-0.215038	0.829737	0.892073
lcl|NC_001857.2_cds_NP_045685.1_1295	BB_A12	12.6778	0.154411	0.677084	0.228053	0.819605	0.886319
lcl|NC_001857.2_cds_NP_045686.1_1296	BB_A13	507.34	0.315124	0.207596	1.51797	0.129023	0.249972
lcl|NC_001857.2_cds_NP_045688.1_1297	ospA	73970.5	0.192864	0.344591	0.55969	0.575691	0.716145
lcl|NC_001857.2_cds_NP_045689.2_1298	ospB	91113.7	0.0878353	0.389846	0.225308	0.82174	0.887375
lcl|NC_001857.2_cds_NP_045692.1_1299	BB_A19	1345.93	0.034723	0.138216	0.251222	0.801642	0.874379
lcl|NC_001857.2_cds_NP_045693.1_1300	BB_A20	1500.75	0.34562	0.144159	2.39749	0.016508	0.0522549
lcl|NC_001857.2_cds_NP_045694.1_1301	BB_A21	1068.66	0.360922	0.183312	1.9689	0.0489647	0.118279
lcl|NC_001857.2_cds_NP_045696.2_1302	BB_A23	697.326	-0.998854	0.586914	-1.70187	0.0887788	0.186195
lcl|NC_001857.2_cds_NP_045697.1_1303	dbpA	424.406	-1.24071	0.532234	-2.33114	0.0197458	0.059859
lcl|NC_001857.2_cds_NP_045698.1_1304	dbpB	89.4681	-2.647	0.558326	-4.74096	2.1271e-06	2.70332e-05
lcl|NC_001857.2_cds_NP_045703.1_1305	BB_A30	869.615	1.35254	0.216998	6.23299	4.57624e-10	1.34368e-08
lcl|NC_001857.2_cds_NP_045704.1_1306	BB_A31	693.656	1.56591	0.269149	5.81799	5.95605e-09	1.42218e-07
lcl|NC_001857.2_cds_NP_045705.1_1307	BB_A32	110.742	0.818554	0.325824	2.51226	0.0119962	0.0406724
lcl|NC_001857.2_cds_NP_045706.1_1308	BB_A33	19.449	-1.15187	0.503666	-2.28696	0.0221979	0.0657663
lcl|NC_001857.2_cds_NP_045707.1_1309	BB_A34	190.084	-2.16419	0.577886	-3.74501	0.000180388	0.00125334
lcl|NC_001857.2_cds_NP_045709.2_1310	BB_A36	46.5293	-2.13048	0.582128	-3.65982	0.00025239	0.00168557
lcl|NC_001857.2_cds_NP_045710.1_1311	BB_A37	93.9441	-1.91041	0.652531	-2.92769	0.00341489	0.0147766
lcl|NC_001857.2_cds_NP_045711.2_1312	BB_A38	1718.84	-0.717356	0.404067	-1.77534	0.0758417	0.165376
lcl|NC_001857.2_cds_NP_045713.1_1313	BB_A40	279.822	0.261709	0.382117	0.684892	0.493412	0.648021
lcl|NC_001857.2_cds_NP_045714.1_1314	BB_A41	520.842	0.20752	0.283559	0.73184	0.464266	0.624522
lcl|NC_001857.2_cds_NP_045715.1_1315	BB_A42	169.135	-0.287103	0.404101	-0.710473	0.477411	0.633686
lcl|NC_001857.2_cds_NP_045716.1_1316	BB_A43	427.866	-0.197226	0.167745	-1.17575	0.239694	0.390996
lcl|NC_001857.2_cds_NP_045718.1_1317	BB_A45	265.463	0.639293	0.204482	3.1264	0.00176963	0.00863985
lcl|NC_001857.2_cds_NP_045719.1_1318	BB_A46	473.305	0.517494	0.159651	3.2414	0.00118943	0.00621349
lcl|NC_001857.2_cds_NP_045720.1_1319	BB_A47	77.7879	0.199826	0.353934	0.564586	0.572356	0.713723
lcl|NC_001857.2_cds_NP_045721.1_1320	BB_A48	106.585	0.343908	0.358076	0.960433	0.336837	0.499681
lcl|NC_001857.2_cds_NP_045722.1_1321	BB_A49	29.0412	0.697945	0.491891	1.4189	0.155928	0.28801
lcl|NC_001857.2_cds_NP_045724.1_1322	BB_A51	144.894	0.625999	0.295122	2.12115	0.033909	0.0902298
lcl|NC_001857.2_cds_NP_045725.1_1323	BB_A52	1613.06	1.01788	0.312733	3.25479	0.00113478	0.0059646
lcl|NC_001857.2_cds_NP_045726.1_1324	BB_A53	375.691	1.34683	0.375698	3.58488	0.000337235	0.00218369
lcl|NC_001857.2_cds_NP_045727.1_1325	BB_A54	599.962	1.90054	0.367019	5.17833	2.2388e-07	3.59687e-06
lcl|NC_001857.2_cds_NP_045730.1_1326	BB_A57	1336.17	0.29293	0.445477	0.657564	0.510818	0.664064
lcl|NC_001857.2_cds_NP_045731.1_1327	BB_A58	8350.06	1.29824	0.296675	4.37597	1.20895e-05	0.000123284
lcl|NC_001857.2_cds_NP_045732.1_1328	BB_A59	16576	0.7741	0.252532	3.06536	0.0021741	0.0102847
lcl|NC_001857.2_cds_NP_045733.1_1329	BB_A60	1031.73	1.00642	0.222117	4.53102	5.87009e-06	6.57681e-05
lcl|NC_001857.2_cds_NP_045734.1_1330	BB_A61	4482.38	-0.0663219	0.273955	-0.24209	0.808711	0.877778
lcl|NC_001857.2_cds_NP_045735.1_1331	lp6.6	8911.58	0.0440475	0.264578	0.166482	0.867778	0.919618
lcl|NC_001857.2_cds_NP_045737.2_1332	BB_A64	5302.14	0.0873724	0.150771	0.579503	0.56225	0.70613
lcl|NC_001857.2_cds_NP_045738.1_1333	BB_A65	185.751	-1.5712	0.496763	-3.16287	0.0015622	0.00773379
lcl|NC_001857.2_cds_NP_045739.1_1334	BB_A66	625.486	-0.865014	0.340287	-2.54201	0.0110216	0.0383056
lcl|NC_001857.2_cds_NP_045741.1_1335	cspA	10327.3	-0.207288	0.350289	-0.591761	0.554011	0.70184
lcl|NC_001857.2_cds_NP_045742.1_1336	BB_A69	4379.92	0.43954	0.469011	0.937163	0.348675	0.510131
lcl|NC_001857.2_cds_YP_004940408.1_1337	BB_A0078	99.0563	-1.78179	0.581545	-3.06389	0.00218482	0.0103003
lcl|NC_001857.2_cds_NP_045746.1_1338	BB_A73	233.223	-1.8291	0.424452	-4.30931	1.63765e-05	0.000159853
lcl|NC_001857.2_cds_NP_045747.1_1339	osm28	12273.6	2.23417	0.394208	5.66748	1.44913e-08	3.16394e-07
lcl|NC_001857.2_cds_NP_045749.1_1340	thyX	1779.72	-0.482613	0.487801	-0.989364	0.322485	0.485152
lcl|NC_000956.1_cds_NP_051468.1_1341	BB_Q03	115.767	-1.27455	0.558393	-2.28253	0.0224578	0.066169
lcl|NC_000956.1_cds_NP_051469.1_1342	BB_Q05	100.937	-0.0381834	0.599689	-0.063672	0.949231	0.970896
lcl|NC_000956.1_cds_NP_051470.1_1343	BB_Q06	1032.16	0.704809	0.311644	2.26158	0.0237233	0.0689434
lcl|NC_000956.1_cds_NP_051471.1_1344	BB_Q07	90.9342	-0.162459	0.489804	-0.331681	0.74013	0.834909
lcl|NC_000956.1_cds_NP_051472.1_1345	BB_Q08	35.3262	0.690177	0.619333	1.11439	0.265113	0.423534
lcl|NC_000956.1_cds_NP_051473.1_1346	BB_Q09	59.5419	-0.425686	0.63859	-0.666604	0.505025	0.65804
lcl|NC_000956.1_cds_NP_051475.2_1347	BB_Q12	10.5795	-0.37285	0.810029	-0.460292	0.645306	0.770117
lcl|NC_000956.1_cds_NP_051476.2_1348	BB_Q13	9.55883	0.0303737	0.817133	0.0371711	0.970349	0.984806
lcl|NC_000956.1_cds_NP_051477.2_1349	BB_Q14	3.11158	-0.338162	0.547156	-0.618036	NA	NA
lcl|NC_000956.1_cds_NP_051478.2_1350	BB_Q15	13.7967	0.897287	0.839634	1.06866	0.285221	0.445626
lcl|NC_000956.1_cds_NP_051479.1_1351	BB_Q17	8.90311	-0.890745	0.850618	-1.04717	0.295019	0.456329
lcl|NC_000956.1_cds_NP_051480.1_1352	BB_Q18	97.0506	-1.27751	0.595473	-2.14537	0.0319231	0.0864309
lcl|NC_000956.1_cds_NP_051484.1_1356	BB_Q22	29.2794	0.0850816	0.664462	0.128046	0.898113	0.937243
lcl|NC_000956.1_cds_NP_051485.1_1357	BB_Q23	23.989	0.300458	0.767567	0.391442	0.69547	0.799181
lcl|NC_000956.1_cds_NP_051486.1_1358	BB_Q24	110.809	-0.494043	0.629491	-0.784828	0.432554	0.59612
lcl|NC_000956.1_cds_NP_051487.1_1359	BB_Q25	30.9692	-0.199736	0.710828	-0.280991	0.778717	0.863831
lcl|NC_000956.1_cds_NP_051488.1_1360	BB_Q26	128.704	0.199006	0.53721	0.370444	0.711052	0.811609
lcl|NC_000956.1_cds_NP_051489.1_1361	BB_Q27	184.692	1.47825	0.447598	3.30263	0.000957833	0.00514247
lcl|NC_000956.1_cds_NP_051490.1_1362	BB_Q28	84.2862	0.497172	0.839967	0.591894	NA	NA
lcl|NC_000956.1_cds_NP_051491.1_1363	BB_Q29	93.2045	0.847984	0.364284	2.32781	0.0199224	0.0598892
lcl|NC_000956.1_cds_NP_051492.1_1364	blyA	30.9655	0.398424	0.487046	0.818043	0.413333	0.579801
lcl|NC_000956.1_cds_NP_051493.1_1365	blyB	84.2906	0.4411	0.545212	0.809043	0.418491	0.583382
lcl|NC_000956.1_cds_NP_051494.1_1366	BB_Q32	73.6826	1.1298	0.472896	2.38911	0.0168893	0.0531652
lcl|NC_000956.1_cds_NP_051495.2_1367	BB_Q33	195.113	0.143253	0.454895	0.314915	0.752826	0.844574
lcl|NC_000956.1_cds_NP_051496.2_1368	bdrW	374.077	0.0524325	0.35358	0.14829	0.882114	0.927881
lcl|NC_000956.1_cds_NP_051497.1_1369	mlpJ	216.512	0.84011	0.406425	2.06707	0.0387273	0.0993263
lcl|NC_000956.1_cds_NP_051499.1_1370	BB_Q37	70.9844	-1.02101	0.662755	-1.54056	NA	NA
lcl|NC_000956.1_cds_NP_051500.1_1371	BB_Q38	5301.57	-0.206691	0.653522	-0.316273	NA	NA
lcl|NC_000956.1_cds_NP_051501.1_1372	BB_Q39	215.144	1.05371	0.476793	2.21	0.0271054	0.0770625
lcl|NC_000956.1_cds_NP_051502.1_1373	BB_Q40	481.17	1.46362	0.36788	3.97853	6.93416e-05	0.000541691
lcl|NC_000956.1_cds_NP_051504.1_1374	bdrV	634.196	2.69953	0.317217	8.51007	1.73831e-17	1.18414e-15
lcl|NC_000956.1_cds_NP_051505.2_1375	bppA	16.5658	-1.51021	0.853602	-1.76922	0.0768568	0.166311
lcl|NC_000956.1_cds_NP_051506.1_1376	bppB	7.20688	-0.0103308	0.840789	-0.0122871	0.990197	0.997223
lcl|NC_000956.1_cds_NP_051507.1_1377	bppC	29.7484	-0.780437	0.634873	-1.22928	0.218967	0.36739
lcl|NC_000956.1_cds_NP_051509.1_1378	erpX	196.791	-0.325752	0.540056	-0.603182	0.546388	0.695277
lcl|NC_000956.1_cds_NP_051510.2_1379	BB_Q48	172.051	-0.646802	0.569945	-1.13485	0.256438	0.412383
lcl|NC_000956.1_cds_NP_051511.1_1380	BB_Q49	73.1538	-0.132856	0.540462	-0.245818	0.805823	0.876319
lcl|NC_000956.1_cds_NP_051512.1_1381	BB_Q50	40.0147	-0.197326	0.594416	-0.331967	0.739914	0.834909
lcl|NC_000956.1_cds_NP_051513.1_1382	BB_Q52	6.20783	-0.882753	0.85704	-1.03	0.303009	0.463633
lcl|NC_000956.1_cds_NP_051514.1_1383	BB_Q53	6.69022	-0.427323	0.858321	-0.497859	0.618584	0.746825
lcl|NC_000956.1_cds_NP_051515.1_1384	BB_Q54	134.225	0.592859	0.363161	1.6325	0.102575	0.207464
lcl|NC_000956.1_cds_NP_051521.1_1385	BB_Q62	20.4871	2.09146	0.544783	3.83906	0.000123505	0.000902701
lcl|NC_000956.1_cds_NP_051524.2_1386	BB_Q67	551.16	0.783422	0.386063	2.02926	0.0424321	0.106424
lcl|NC_000956.1_cds_YP_004940632.1_1387	BB_Q0091	137.702	-0.32264	0.326103	-0.989382	0.322477	0.485152
lcl|NC_000956.1_cds_NP_051533.1_1388	BB_Q85	31.0824	-1.09455	0.428261	-2.55581	0.0105941	0.037123
lcl|NC_000956.1_cds_NP_051536.1_1389	BB_Q88	7.78079	1.7834	0.856466	2.08228	0.0373166	0.0967278
lcl|NC_000956.1_cds_NP_051537.1_1390	BB_Q89	9.68815	-0.711759	0.722846	-0.984662	0.32479	0.486491
