# Supplementary material for: Transcriptomic insights on the virulence-controlling CsrA, BadR, RpoN, and RpoS regulatory networks in the Lyme disease spirochete
Source: PLoS One. 2018 Aug 30;13(8):e0203286. doi: 10.1371/journal.pone.0203286 (PMC6117026; doi:10.1371/journal.pone.0203286)
Supplement: S6 Table — Contains the differential expression testing results for the badR mutant compared to wild-type. The first column is the gene information, for the ncRNAs it contains the location relative to other genes and for predicted or known genes it contains gene name. The second column contains the CDS/custom transcript ID which is the transcript ID for all coding sequences obtained from the NCBI Gene file format file or the transcript ID given to ncRNAs. RefSeq entries are further separated by the character “_”. The first portion gives the genetic element from which it is derived, the second describes the type of element (CDS), the third provides RefSeq ID, and the fourth provides a number indicating the particular entries ordered number in the RefSeq entry. The remaining columns describe the various metrics of expression of each impacted transcript including, base mean (average library size normalized counts across all samples), log2FC (Fold change estimate), lfcSE (uncertainty of the log fold change estimate), stat (Wald statistic), pvalue, padj (pvalue following Benjamini-Hochberg adjustment). ORFs and ncRNAs are listed according to the numerical order assigned to genes and replicons by the initial genome sequencing of B. burgdorferi strain B31 (13, 69). (XLSX) [file pone.0203286.s007.xlsx]

## Sheet: Table_S18_WT-2_BadR-.total
Supplemental Table S5: Total differential testing results of ∆badR vs. wild-type
Gene Name	RefSeq CDS/Custom Transcript ID	baseMean	log2FoldChange	lfcSE	stat	pvalue	padj
dsrA	NA	249.305	-0.466636	0.405702	-1.15019	0.250064	0.417919
ncRNA0001	PI-(BB_0003,BB_0003/BB_0004)	968.821	-1.09112	0.28077	-3.88617	0.000101838	0.00069651
ncRNA0002	AI-(BB_0004,BB_0004/BB_0005)	3041.86	-1.46663	0.248955	-5.89114	3.8354e-09	6.86871e-08
ncRNA0003	AA-(BB_0005,BB_0006)	1243.58	-1.40263	0.311545	-4.50219	6.72583e-06	5.78489e-05
ncRNA0004	AIA-(BB_0006,BB_0006/BB_0007,BB_0007)	1053.22	-0.426408	0.362083	-1.17765	0.238935	0.404882
ncRNA0005	A-(BB_0011)	1830.45	-0.852913	0.406071	-2.1004	0.0356934	0.0978839
ncRNA0006	A-(BB_0013)	3033.89	-1.65126	0.339718	-4.86068	1.16981e-06	1.1788e-05
ncRNA0007	A-(BB_0014)	214.853	-1.49644	0.482794	-3.09953	0.00193825	0.00909322
ncRNA0009	I-(BB_t25/BB_0050)	812.653	-0.339053	0.345551	-0.981195	0.326497	0.509781
ncRNA0010	I-ssrA	236912	-0.599666	0.411017	-1.45898	0.14457	0.286933
ncRNA0011	AIA-(BB_0070,BB_0070/BB_0071,BB_0071)	213.524	-0.108442	0.439561	-0.246705	0.805136	0.889759
ncRNA0012	A-(BB_0072)	248.001	-1.12475	0.600677	-1.87246	0.0611426	0.149177
ncRNA0013	A-(BB_0077)	11.9046	-0.366527	0.515835	-0.710549	0.477363	0.657022
ncRNA0014	A-(BB_0084)	380.546	-1.16896	0.388651	-3.00773	0.0026321	0.0116261
ncRNA0015	A-(BB_0123)	210.918	-0.324271	0.857354	-0.378223	0.705265	0.83234
ncRNA0016	A-(BB_0123)	537.233	-0.607143	0.199666	-3.04079	0.00235959	0.0106307
ncRNA0017	A-(BB_0128)	441.869	-0.597138	0.840966	-0.710062	0.477666	0.657022
ncRNA0018	p-(BB_0140)	890.845	-0.670894	0.157833	-4.25067	2.13136e-05	0.000167268
ncRNA0019	p-(BB_0140)	700.635	-0.574404	0.263128	-2.18298	0.0290374	0.0831104
ncRNA0020	A-(BB_0151)	198.413	0.324602	0.566184	0.573315	0.566432	0.735239
ncRNA0021	A-(BB_0167)	46.9714	0	0.738234	0	1	1
ncRNA0022	A-(BB_0175)	327.096	-0.624747	0.833159	-0.749854	0.453343	0.634309
ncRNA0023	A-(BB_0180)	45.9434	-0.142726	0.516794	-0.276175	0.782414	0.877189
ncRNA0024	A-(BB_0181)	470.308	0.31999	0.482814	0.662761	0.507484	0.678904
ncRNA0025	AA-(BB_0181,BB_0182)	824.448	-0.113288	0.231391	-0.489595	0.624421	0.776337
ncRNA0026	AI-(BB_0187,BB_0187/BB_0188)	10077.5	0.519324	0.405457	1.28084	0.200251	0.362796
ncRNA0027	I-ssrS	58685.5	-0.52326	0.534926	-0.97819	0.327981	0.511493
ncRNA0028	A-(BB_0194)	393.328	-0.57469	0.827998	-0.694072	NA	NA
ncRNA0029	A-(BB_0196)	340.13	-0.304404	0.261658	-1.16337	0.244681	0.412158
ncRNA0030	A-(BB_0198)	326.846	0.602789	0.248561	2.42512	0.0153034	0.0499911
ncRNA0031	AA-(BB_0198,BB_0199)	400.713	-1.2545	0.373992	-3.35434	0.000795538	0.00438447
ncRNA0032	A-(BB_0203)	123.229	-0.573432	0.532524	-1.07682	0.281561	0.459105
ncRNA0033	AI-(BB_0203,BB_0203/BB_0204)	718.624	-0.0585544	0.267182	-0.219155	0.826529	0.902873
ncRNA0034	A-(BB_0205)	12.0075	0	0.841107	0	1	1
ncRNA0035	A-(BB_0208)	510.911	-1.36787	0.292134	-4.68233	2.83637e-06	2.63953e-05
ncRNA0036	A-(BB_0210)	112.187	-1.06542	0.857261	-1.24282	0.213933	0.374437
ncRNA0037	A-(BB_0211)	1238.77	-1.49984	0.314759	-4.76505	1.88803e-06	1.80636e-05
ncRNA0038	A-(BB_0217)	899.747	-0.743499	0.329514	-2.25635	0.0240485	0.071599
ncRNA0039	A-(BB_0221)	423.095	-0.713429	0.329804	-2.16319	0.0305267	0.0869348
ncRNA0040	A-(BB_0226)	238.724	-0.71024	0.848704	-0.836852	0.402676	0.583126
ncRNA0042	A-(BB_0240)	2021.46	-1.86846	0.349137	-5.35166	8.71523e-08	1.09941e-06
ncRNA0043	A-(BB_0244)	577.796	-2.19383	0.404738	-5.42038	5.94735e-08	7.73156e-07
ncRNA0044	A-(BB_0248)	46.2244	0	0.826255	0	1	1
ncRNA0045	A-(BB_0250)	32.0485	-0.282728	0.61115	-0.462616	0.643639	0.79085
ncRNA0046	A-(BB_0250)	3729.2	0.908692	0.21385	4.2492	2.14538e-05	0.000167595
ncRNA0047	AI-(BB_0250,BB_0250/BB_0251)	111.743	0.752256	0.418608	1.79704	0.0723291	0.170605
ncRNA0048	A-(BB_0257)	1779.62	-0.425621	0.284177	-1.49773	0.134203	0.272082
ncRNA0049	A-(BB_0258)	211.401	-0.642304	0.858099	-0.74852	0.454146	0.634464
ncRNA0050	AIA-(BB_0269,BB_0269/BB_0270,BB_0270)	1285.3	-1.97098	0.556213	-3.54357	0.000394742	0.00239233
ncRNA0051	AA-(BB_0287,BB_0288)	114.989	0.00939206	0.551749	0.0170223	0.986419	0.994618
ncRNA0052	A-(BB_0289)	461.433	-0.895609	0.844564	-1.06044	NA	NA
ncRNA0053	A-(BB_0318)	180.833	-0.532925	0.826682	-0.644655	NA	NA
ncRNA0054	A-(BB_0332)	1382.4	0.0997407	0.298883	0.333711	0.738597	0.854087
ncRNA0055	A-(BB_0335)	1900.34	0.170517	0.661053	0.257947	0.796447	0.885553
ncRNA0056	A-(BB_0347)	28.2878	-0.527209	0.859153	-0.613638	0.539454	0.709962
ncRNA0057	A-(BB_0347)	34.5126	-1.77185	0.548622	-3.22963	0.00123949	0.00626367
ncRNA0058	A-(BB_0359)	85.0106	-0.100977	0.808266	-0.124931	0.900578	0.946719
ncRNA0059	A-(BB_0361)	12.4149	1.03867	0.855118	1.21465	0.224498	0.386964
ncRNA0060	A-(BB_0361)	151.835	-0.172745	0.323415	-0.534127	0.593254	0.755655
ncRNA0061	A-(BB_0374)	321.081	-1.22151	0.292759	-4.17242	3.01379e-05	0.0002261
ncRNA0062	A-(BB_0378)	50.1178	-0.648455	0.799239	-0.81134	0.41717	0.598518
ncRNA0063	A-(BB_0381)	391.055	-1.49965	0.433018	-3.46324	0.000533708	0.00312339
ncRNA0064	AA-(BB_0392,BB_0393)	796.003	0.273835	0.313036	0.874772	0.381698	0.566229
ncRNA0065	I-(BB_0398/BB_0399)	357.162	-0.735913	0.275296	-2.67318	0.0075137	0.0284985
ncRNA0066	A-(BB_0404)	119.178	0	0.772619	0	1	1
ncRNA0067	pA-(BB_0411,BB_0412)	376.562	-0.536194	0.260052	-2.06187	0.0392201	0.106187
ncRNA0068	AI-(BB_0437,BB_0437/BB_0438)	278.275	-0.752953	0.472121	-1.59483	0.11075	0.235171
ncRNA0069	I-(BB_0437/BB_0438)	125.98	-0.0175855	0.443721	-0.039632	0.968387	0.986931
ncRNA0070	A-(BB_0446)	529.317	-2.03125	0.313403	-6.48129	9.09402e-11	2.12152e-09
ncRNA0071	A-(BB_0450)	65.2809	-4.49737	0.703386	-6.39389	1.61723e-10	3.67218e-09
ncRNA0072	A-(BB_0454)	396.651	2.95589	0.659489	4.48209	7.39163e-06	6.29397e-05
ncRNA0073	I-(BB_t06/BB_0461)	2784.93	1.60501	0.229931	6.98039	2.94367e-12	8.08561e-11
ncRNA0074	I-srp	19149.5	-0.141306	0.561407	-0.2517	0.801273	0.887865
ncRNA0075	A-(BB_0461)	85.5645	-0.553402	0.798094	-0.693404	0.488056	0.663865
ncRNA0076	AA-(BB_0465,BB_0466)	1466.2	-1.17375	0.258623	-4.53847	5.66633e-06	4.99988e-05
ncRNA0077	A-(BB_0498)	90.6402	0.172352	0.67597	0.25497	0.798746	0.886743
ncRNA0078	AIA-(BB_0500,BB_0500/BB_0501,BB_0501)	1447.36	-0.49326	0.245244	-2.0113	0.0442935	0.116228
ncRNA0080	p-(BB_0522)	879.813	-1.91147	0.236933	-8.06754	7.17281e-16	2.81358e-14
ncRNA0081	I-bsrW	36179.7	0.306795	0.242833	1.2634	0.206445	0.368142
ncRNA0082	A-(BB_0553)	787.76	-0.433792	0.455753	-0.951814	0.341192	0.525273
ncRNA0083	AI-(BB_0556,BB_0556/BB_0557)	349.182	-1.0718	0.268732	-3.98835	6.65336e-05	0.000470152
ncRNA0084	A-(BB_0581)	87.5294	-2.55403	0.470127	-5.43263	5.55296e-08	7.33077e-07
ncRNA0085	A-(BB_0583)	346.521	-0.275637	0.846328	-0.325685	0.744662	0.85634
ncRNA0086	A-(BB_0588)	148.656	-1.2569	0.552271	-2.27587	0.022854	0.0687638
ncRNA0087	A-(BB_0588)	1536.16	-2.23217	0.709218	-3.14736	0.0016475	0.00794816
ncRNA0088	A-(BB_0605)	188.441	-0.951932	0.284597	-3.34484	0.0008233	0.00450829
ncRNA0089	A-(BB_0607)	90.4143	-1.14492	0.759104	-1.50825	0.131491	0.267538
ncRNA0090	AI-(BB_0607,BB_0607/BB_0608)	245.061	-0.629462	0.187895	-3.35007	0.000807921	0.00443836
ncRNA0091	AIA-(BB_0611,BB_0611/BB_0612,BB_0612)	1820.49	-0.671964	0.116775	-5.75437	8.69674e-09	1.42409e-07
ncRNA0092	AA-(BB_0612,BB_0613)	547.082	-0.944105	0.183756	-5.13781	2.77952e-07	3.13479e-06
ncRNA0093	A-(BB_0613)	359.23	-0.41943	0.776077	-0.540448	0.588888	0.753475
ncRNA0094	A-(BB_0614)	75.958	0.165867	0.833135	0.199087	0.842194	0.911724
ncRNA0096	A-(BB_0622)	398.713	-0.0111366	0.668861	-0.0166501	0.986716	0.994618
ncRNA0097	A-(BB_0623)	189.237	-0.89726	0.582014	-1.54165	0.123159	0.254848
ncRNA0098	AI-(BB_0630,BB_0630/BB_0631)	2024.87	0.302555	0.364965	0.828996	0.407107	0.588043
ncRNA0099	A-(BB_0633)	150.864	-4.91216	0.640177	-7.67313	1.67852e-14	6.08196e-13
ncRNA0100	p-(BB_0634)	138.109	-0.0549142	0.271955	-0.201924	0.839976	0.910608
ncRNA0101	A-(BB_0649)	128.819	-0.599005	0.855219	-0.700411	0.483671	0.661944
ncRNA0102	A-(BB_0649)	1035.14	-0.248231	0.82784	-0.299853	0.764289	0.871508
ncRNA0103	A-(BB_0650)	2075.78	-0.32223	0.75375	-0.427503	NA	NA
ncRNA0104	A-(BB_0656)	15.7264	0.366342	0.85373	0.429107	0.667845	0.809436
ncRNA0105	A-(BB_0660)	99.2736	-2.45137	0.757037	-3.23811	0.00120324	0.00611677
ncRNA0106	A-(BB_0660)	101.38	-0.80361	0.494275	-1.62584	0.103985	0.225013
ncRNA0107	A-(BB_0663)	9.2495	-0.0705522	0.766189	-0.092082	0.926633	0.961057
ncRNA0108	A-(BB_0680)	61.1548	-0.460688	0.830983	-0.554389	0.579313	0.74627
ncRNA0110	A-(BB_0697)	1608.78	-1.36302	0.256463	-5.31467	1.06849e-07	1.29974e-06
ncRNA0111	A-(BB_0709)	22.3107	0.169304	0.656966	0.257706	0.796634	0.885553
ncRNA0112	I-(BB_0713/BB_0714)	19675.4	-0.211935	0.432734	-0.489759	0.624305	0.776337
ncRNA0113	I-rnpB	5183.46	0.0679513	0.486409	0.1397	0.888897	0.938563
ncRNA0114	IA-(BB_0713/BB_0714,BB_0714)	12236.7	-0.0581181	0.392633	-0.148021	0.882326	0.93663
ncRNA0115	A-(BB_0720)	194.766	0.264419	0.793741	0.333129	0.739037	0.854087
ncRNA0116	A-(BB_0729)	129.321	0.773934	0.507736	1.52429	0.127437	0.260535
ncRNA0117	A-(BB_0747)	270.28	-1.17753	0.47325	-2.48819	0.0128396	0.0438058
ncRNA0118	A-(BB_0765)	55.129	0.79249	0.723727	1.09501	0.273512	0.448738
ncRNA0119	A-(BB_0768)	821.792	-0.882183	0.351191	-2.51197	0.0120058	0.0417086
ncRNA0120	A-(BB_0770)	269.047	-0.597096	0.279508	-2.13624	0.0326602	0.0915986
ncRNA0122	A-(BB_0780)	441.312	0.119306	0.308088	0.387248	0.698573	0.829252
ncRNA0123	A-(BB_0794)	22.0262	0.904844	0.856503	1.05644	0.290767	0.468917
ncRNA0124	A-(BB_0794)	97.9284	-0.795487	0.847408	-0.93873	NA	NA
ncRNA0125	AIA-(BB_0794,BB_0794/BB_0795,BB_0795)	2242.04	-1.57326	0.260394	-6.04184	1.52362e-09	2.98244e-08
ncRNA0126	A-(BB_0797)	407.837	0.46346	0.23822	1.94551	0.0517134	0.130471
ncRNA0127	A-(BB_0797)	305.605	-1.02529	0.853051	-1.20191	0.229399	0.39342
ncRNA0128	AA-(BB_0800,BB_0801)	892.329	0.147184	0.302729	0.48619	0.626833	0.776597
ncRNA0129	A-(BB_0809)	132.776	-0.423907	0.42633	-0.994317	0.320069	0.505169
ncRNA0130	A-(BB_0833)	198.683	0.00239616	0.634687	0.00377535	0.996988	1
ncRNA0132	pI-(BB_0845a,BB_0845a/BB_0845b)	211.255	-2.25855	0.535976	-4.2139	2.51002e-05	0.000192548
ncRNA0133	A-(BB_B03)	471.628	-1.62632	0.246864	-6.58789	4.46107e-11	1.10104e-09
ncRNA0134	AI-(BB_B03,BB_B03/BB_B04)	130.504	2.10478	0.376424	5.59151	2.25103e-08	3.24243e-07
ncRNA0135	I-(BB_B03/BB_B04)	1218.81	3.52274	0.29625	11.8911	1.31619e-32	1.49432e-30
ncRNA0136	AI-(BB_B09,BB_B09/BB_B10)	476.37	-2.09054	0.35434	-5.89983	3.63868e-09	6.59221e-08
ncRNA0137	I-(BB_B13/BB_B14)	1108.64	0.164736	0.468419	0.351684	0.725075	0.847661
ncRNA0138	IA-(BB_B22/BB_B23,BB_B23)	96.4433	0.138224	0.512132	0.2699	0.787238	0.879125
ncRNA0141	AI-(BB_B23,BB_B23/BB_B24)	55.4014	-0.377239	0.397952	-0.947949	0.343155	0.527082
ncRNA0142	A-(BB_B27)	77.5439	-0.0868095	0.796687	-0.108963	0.913232	0.954131
ncRNA0143	IA-(ORIG/BB_P01,BB_P01)	54.3343	1.39453	0.770208	1.81059	0.0702045	0.166053
ncRNA0144	AIA-(BB_P01,BB_P01/BB_P02,BB_P02)	5.38658	-1.02241	0.857289	-1.19261	0.233023	0.398033
ncRNA0145	A-(BB_P02)	45.4457	-1.38109	0.730852	-1.8897	NA	NA
ncRNA0146	A-(BB_P17)	447.014	-0.732466	0.436612	-1.67761	0.0934228	0.207701
ncRNA0147	AIA-(BB_P20,BB_P20/BB_P21,BB_P21)	34.8462	-0.115448	0.743005	-0.15538	0.876522	0.933554
ncRNA0148	A-(BB_P21)	93.0963	-1.90633	0.428315	-4.45076	8.55682e-06	7.24989e-05
ncRNA0149	A-(BB_P29)	6.60827	0.152987	0.850191	0.179944	0.857197	0.921378
ncRNA0150	I-(BB_P29/BB_P30)	412.499	1.1513	0.448345	2.56788	0.0102322	0.0366852
ncRNA0151	A-(BB_P30)	1276.66	-0.531592	0.459853	-1.156	0.247679	0.415155
ncRNA0152	IA-(BB_P32/BB_P33,BB_P33)	276.352	2.11738	0.365073	5.79987	6.63649e-09	1.13019e-07
ncRNA0153	AIA-(BB_P35,BB_P35/BB_P36,BB_P36)	34.0177	-0.896612	0.796149	-1.12619	0.260087	0.431283
ncRNA0154	A-(BB_S11)	104.526	-1.47724	0.477037	-3.09671	0.00195684	0.00913012
ncRNA0155	I-(BB_S31/BB_S33)	4295.91	0.619873	0.521707	1.18816	0.234769	0.399812
ncRNA0156	IA-(BB_S31/BB_S33,BB_S33)	4718.93	-0.121441	0.325112	-0.373537	0.708749	0.834902
ncRNA0157	AIA-(BB_S38,BB_S38/BB_S39,BB_S39)	29.5751	-1.19883	0.740682	-1.61855	0.105544	0.227957
ncRNA0158	IA-(ORIG/BB_R01,BB_R01)	51.5627	0.119955	0.817503	0.146734	0.883342	0.93663
ncRNA0159	AIp-(BB_R01,BB_R01/BB_R02,BB_R02)	20.2077	-1.18102	0.681849	-1.73209	0.0832582	0.191606
ncRNA0160	A-(BB_R05)	18.069	-0.699427	0.655195	-1.06751	0.285742	0.462125
ncRNA0161	A-(BB_R17)	293.426	-0.716045	0.515105	-1.3901	0.1645	0.318344
ncRNA0162	AIA-(BB_R20,BB_R20/BB_R21,BB_R21)	34.8462	-0.115448	0.743005	-0.15538	0.876522	0.933554
ncRNA0163	A-(BB_R21)	23.4726	-1.40287	0.841029	-1.66804	0.0953078	0.211065
ncRNA0164	I-(BB_R29/BB_R31)	1001.62	0.907504	0.520914	1.74214	0.0814842	0.18823
ncRNA0165	p-(BB_R35)	205.887	-0.653465	0.226144	-2.88959	0.00385744	0.0160617
ncRNA0166	AIA-(BB_R36,BB_R36/BB_R37,BB_R37)	102.746	-0.938423	0.613024	-1.53081	0.125816	0.25784
ncRNA0167	IA-(BB_R38/BB_R41,BB_R41)	43.0818	-0.350103	0.652374	-0.53666	0.591502	0.754553
ncRNA0168	A-(BB_R43)	73.0591	-0.973104	0.461345	-2.10927	0.0349209	0.0960747
ncRNA0169	A-(BB_R45)	7.66515	0.125411	0.774808	0.161861	0.871415	0.932173
ncRNA0170	IA-(ORIG/BB_M01,BB_M01)	65.1219	0.783433	0.487595	1.60673	0.108114	0.230825
ncRNA0172	AIA-(BB_M01,BB_M01/BB_M02,BB_M02)	42.649	0.533739	0.69489	0.768091	0.442433	0.625801
ncRNA0173	A-(BB_M11)	32.8011	0.172251	0.750459	0.229527	0.818459	0.897913
ncRNA0174	AA-(BB_M25,BB_M26)	137.916	0.0562154	0.46172	0.121752	0.903095	0.947222
ncRNA0175	A-(BB_M29)	87.53	-0.566411	0.548484	-1.03268	0.301751	0.482066
ncRNA0176	A-(BB_M29)	5.80649	-0.182731	0.833762	-0.219164	0.826522	0.902873
ncRNA0177	I-(BB_M29/BB_M30)	1641.64	0.555196	0.479954	1.15677	0.247367	0.41504
ncRNA0178	IA-(BB_M29/BB_M30,BB_M30)	5170.12	-0.883945	0.364516	-2.42498	0.0153091	0.0499911
ncRNA0180	IA-(ORIG/BB_O01,BB_O01)	99.3186	0.487384	0.365436	1.3337	0.182301	0.342669
ncRNA0181	AIA-(BB_O01,BB_O01/BB_O02,BB_O02)	30.0029	-0.222086	0.792874	-0.280102	NA	NA
ncRNA0182	AA-(BB_O16,BB_O17)	19.4336	-1.1125	0.702814	-1.58293	0.113438	0.23909
ncRNA0184	AI-(BB_O27,BB_O27/BB_O28)	406.026	0.13598	0.235796	0.576686	0.564151	0.732837
ncRNA0185	I-(BB_O29/BB_O30)	1573.02	1.54572	0.477736	3.23551	0.00121425	0.00615437
ncRNA0186	AIA-(BB_O32,BB_O32/BB_O33,BB_O33)	90.758	1.65807	0.325706	5.09068	3.56775e-07	3.91992e-06
ncRNA0187	A-(BB_O36)	30.4266	-1.35647	0.718946	-1.88675	0.0591936	0.145046
ncRNA0188	A-(BB_O36)	23.5788	-1.93466	0.731373	-2.64525	0.00816309	0.0307561
ncRNA0189	AIA-(BB_O36,BB_O36/BB_O37,BB_O37)	40.0807	0.235855	0.811129	0.290774	0.771224	0.871993
ncRNA0190	A-(BB_O39)	6.48846	0.301765	0.800794	0.376832	0.706299	0.832982
ncRNA0191	A-(BB_O44)	8.70865	-1.95208	0.793048	-2.46149	0.013836	0.0464051
ncRNA0192	IA-(ORIG/BB_L01,BB_L01)	112.961	-0.732075	0.722767	-1.01288	0.311118	0.49471
ncRNA0193	A-(BB_L01)	10.227	-0.744159	0.850063	-0.875416	0.381347	0.566229
ncRNA0194	AIA-(BB_L01,BB_L01/BB_L02,BB_L02)	50.3251	0.380947	0.718958	0.52986	0.596209	0.756293
ncRNA0195	A-(BB_L11)	18.9049	-0.187159	0.643122	-0.291016	0.771039	0.871993
ncRNA0196	A-(BB_L11)	79.481	0.933125	0.758928	1.22953	0.218873	0.381516
ncRNA0197	AIA-(BB_L14,BB_L14/BB_L15,BB_L15)	14.458	-0.870861	0.652306	-1.33505	0.18186	0.342218
ncRNA0198	AIA-(BB_L20,BB_L20/BB_L21,BB_L21)	331.843	0.33336	0.553868	0.601876	0.547257	0.7156
ncRNA0199	I-(BB_L29/BB_L30)	101.389	0.229416	0.540038	0.424815	0.670972	0.809436
ncRNA0200	IA-(BB_L29/BB_L30,BB_L30)	867.045	-2.25465	0.353336	-6.38104	1.75894e-10	3.89024e-09
ncRNA0202	pIA-(BB_L34,BB_L34/BB_L35,BB_L35)	111.359	-0.682739	0.438352	-1.55751	0.119349	0.249694
ncRNA0203	A-(BB_L35)	261.997	-0.595075	0.328262	-1.8128	0.069862	0.165473
ncRNA0204	A-(BB_L35)	27.0031	0.372861	0.797229	0.467696	0.640002	0.787517
ncRNA0205	A-(BB_L36)	27.9746	-1.84728	0.738414	-2.50168	0.0123604	0.0426974
ncRNA0206	IA-(BB_L36/BB_L37,BB_L37)	6.17407	-0.259011	0.604485	-0.428482	0.668301	0.809436
ncRNA0207	A-(BB_L43)	21.0282	-1.15885	0.683362	-1.69581	0.0899228	0.201233
ncRNA0208	IA-(ORIG/BB_N01,BB_N01)	50.2609	0.284557	0.50754	0.56066	0.57503	0.742438
ncRNA0209	A-(BB_N01)	4.48041	-0.13382	0.852789	-0.15692	0.875308	0.933554
ncRNA0210	A-(BB_N04)	19.8817	0.902344	0.763555	1.18177	0.237298	0.402509
ncRNA0212	p-(BB_N05)	18.3354	0.178411	0.707714	0.252095	0.800968	0.887865
ncRNA0213	A-(BB_N17)	154.845	-0.340613	0.50656	-0.672404	0.501327	0.673843
ncRNA0214	AI-(BB_N20,BB_N20/BB_N23)	18.0067	-1.22315	0.759748	-1.60994	0.107411	0.230379
ncRNA0215	I-(BB_N20/BB_N23)	44.287	0.155312	0.627922	0.247343	0.804643	0.889759
ncRNA0216	I-(BB_N29/BB_N30)	401.251	1.02247	0.500681	2.04216	0.0411357	0.109631
ncRNA0217	A-(BB_N31)	12.6042	-1.40053	0.85129	-1.64519	0.0999313	0.219575
ncRNA0218	IA-(BB_N32/BB_N33,BB_N33)	29.8614	2.01267	0.517686	3.88782	0.000101149	0.000695772
ncRNA0219	AI-(BB_N34,BB_N34/BB_N35)	15.7283	-1.46098	0.725694	-2.01322	0.0440913	0.115876
ncRNA0220	A-(BB_N35)	52.0754	-0.652655	0.571679	-1.14165	0.253601	0.422586
ncRNA0221	AIA-(BB_N35,BB_N35/BB_N36,BB_N36)	99.31	-0.744232	0.600815	-1.2387	0.215456	0.376397
ncRNA0223	A-(BB_N39)	46.6559	0.774452	0.77447	0.999977	0.317321	0.501297
ncRNA0224	A-(BB_N39)	244.268	0.906724	0.846667	1.07093	0.284199	0.460506
ncRNA0225	I-(BB_D04/BB_D05a)	86.5789	-2.20574	0.542258	-4.06769	4.74821e-05	0.00034119
ncRNA0226	P-(BB_D05a)	56.8286	-4.17247	0.631313	-6.60919	3.86432e-11	9.67784e-10
ncRNA0227	IAI-(BB_D05a/BB_D0027,BB_D0027,BB_D0027/BB_D09)	90.8648	-0.373058	0.504062	-0.740104	0.459237	0.637887
ncRNA0228	AI-(BB_D13,BB_D13/BB_D14)	4816.94	-0.411898	0.26561	-1.55076	0.120958	0.251824
ncRNA0229	I-(BB_D18/BB_D20)	117.853	-1.35183	0.345411	-3.9137	9.08928e-05	0.000631798
ncRNA0230	I-(BB_D18/BB_D20)	119.134	-1.97388	0.631069	-3.12784	NA	NA
ncRNA0231	p-(BB_D20)	3348.6	-0.957588	0.387379	-2.47197	0.0134372	0.0454037
ncRNA0232	I-(BB_D22/BB_D23)	141.501	-0.795555	0.251329	-3.16539	0.00154876	0.00757916
ncRNA0233	p-(BB_D23)	46.4498	-2.51966	0.750954	-3.35527	0.000792861	0.00438391
ncRNA0234	I-(BB_U02/BB_U04)	134.947	-6.46446	0.590165	-10.9536	6.38289e-28	4.94094e-26
ncRNA0235	A-(BB_U05)	138.263	-2.20721	0.858944	-2.56967	0.0101794	0.0365729
ncRNA0236	p-(BB_E02)	92.3709	-0.633802	0.450335	-1.4074	0.159308	0.310414
ncRNA0237	I-(BB_E02/BB_E05)	312.094	-0.921151	0.353154	-2.60835	0.00909788	0.0333916
ncRNA0238	A-(BB_E09)	16.7162	-0.895655	0.716879	-1.24938	0.211526	0.373293
ncRNA0239	A-(BB_E09)	1464.22	-2.30974	0.428228	-5.39371	6.90167e-08	8.83725e-07
ncRNA0240	A-(BB_E09)	74.8375	-2.66273	0.853299	-3.12052	0.00180534	0.00861203
ncRNA0241	AA-(BB_E19,BB_E20)	147.232	-0.0426634	0.460021	-0.0927422	0.926108	0.961057
ncRNA0242	I-(BB_E23b/BB_E29a)	107.05	-1.63438	0.591753	-2.76193	0.00574606	0.0227043
ncRNA0243	IP-(BB_E23b/BB_E29a,BB_E29a)	8.15416	-0.836545	0.693093	-1.20697	0.227443	0.390556
ncRNA0244	I-(BB_E31/BB_E33)	5.4491	-0.659731	0.851567	-0.774726	0.438501	0.621287
ncRNA0245	I-(BB_E31/BB_E33)	314.761	-1.44551	0.484755	-2.98193	0.00286438	0.0123808
ncRNA0246	I-(BB_E31/BB_E33)	124.516	-0.960274	0.430838	-2.22885	0.0258238	0.0758239
ncRNA0247	A-(BB_F03)	1699	0.320566	0.291191	1.10088	0.27095	0.445824
ncRNA0248	AIP-(BB_F03,BB_F03/BB_F05,BB_F05)	239.228	-0.126685	0.553073	-0.229057	0.818825	0.897913
ncRNA0249	pI-(BB_F05,BB_F05/BB_F06)	9.679	-0.228819	0.704148	-0.32496	0.745212	0.85634
ncRNA0250	PI-(BB_F11a,BB_F11a/BB_F12)	15.6088	0.293832	0.697066	0.421526	0.673371	0.809436
ncRNA0251	I-(BB_F11a/BB_F12)	727.745	0.508824	0.193166	2.63413	0.00843527	0.0314338
ncRNA0252	Ip-(BB_F14/BB_F14a,BB_F14a)	58.8631	-0.85708	0.457146	-1.87485	0.0608136	0.148588
ncRNA0253	pIp-(BB_F14a,BB_F14a/BB_F16,BB_F16)	16.146	0.142508	0.78349	0.181888	0.85567	0.921378
ncRNA0255	I-(BB_F0040/BB_F32)	49.4284	1.15013	0.593761	1.93703	0.0527415	0.132476
ncRNA0256	I-(BB_G02/BB_G05)	73.1296	-0.400205	0.467318	-0.856387	0.391784	0.573203
ncRNA0257	PI-(BB_G05,BB_G05/BB_G06)	56.2339	-3.93529	0.795248	-4.9485	7.47857e-07	8.01007e-06
ncRNA0258	p-(BB_G06)	426.135	-0.371386	0.382881	-0.969976	0.332059	0.514227
ncRNA0259	AA-(BB_G07,BB_G08)	88.1497	1.10443	0.26314	4.19712	2.70333e-05	0.000205525
ncRNA0260	AI-(BB_G09,BB_G09/BB_G10)	246.031	0.587211	0.356825	1.64566	0.0998345	0.219575
ncRNA0261	IA-(BB_G10/BB_G12,BB_G12)	44.4643	-1.31818	0.707901	-1.8621	0.0625886	0.151619
ncRNA0262	A-(BB_G12)	9.60265	-1.06607	0.847923	-1.25728	NA	NA
ncRNA0263	IA-(BB_G28/BB_G29,BB_G29)	24.0789	-1.4232	0.648952	-2.19308	0.0283018	0.0815532
ncRNA0264	A-(BB_G31)	15.0487	-1.48855	0.853904	-1.74323	NA	NA
ncRNA0265	AI-(BB_H02,BB_H02/BB_H04)	34.8023	-0.397212	0.815127	-0.487301	0.626045	0.776514
ncRNA0266	A-(BB_H09)	21.0913	-0.0564005	0.704048	-0.0801088	0.936151	0.967394
ncRNA0267	A-(BB_H09)	9.14874	-1.07801	0.855583	-1.25997	0.20768	0.369123
ncRNA0268	p-(BB_H18)	168.488	-0.625999	0.562649	-1.11259	NA	NA
ncRNA0269	AA-(BB_H27,BB_H28)	63.1077	-0.145875	0.623601	-0.233923	0.815045	0.896076
ncRNA0270	I-(BB_H29/BB_H30)	475.071	-0.712535	0.305506	-2.33231	0.0196843	0.0612839
ncRNA0271	P-(BB_H30)	22.3892	-0.851537	0.647366	-1.31539	0.18838	0.350997
ncRNA0272	I-(BB_H34/BB_H36a)	49.1004	-0.648446	0.595045	-1.08974	0.275826	0.451232
ncRNA0273	P-(BB_H36b)	29.6039	0.25024	0.620473	0.403305	0.686724	0.822162
ncRNA0274	A-(BB_I06)	361.624	-4.37831	0.800199	-5.47152	4.4618e-08	6.03051e-07
ncRNA0275	I-(BB_I16/BB_I18)	155.648	-5.40812	0.662535	-8.16277	3.27423e-16	1.37222e-14
ncRNA0276	I-(BB_I26/BB_I28)	28.6537	-3.6597	0.774907	-4.72276	2.32664e-06	2.17707e-05
ncRNA0277	I-(BB_I28/BB_I29)	282.402	-6.37184	0.710183	-8.97211	2.90892e-19	1.59803e-17
ncRNA0278	I-(BB_I29/BB_I31)	84.1466	-5.75567	0.667122	-8.62761	6.26464e-18	3.13785e-16
ncRNA0279	Ip-(BB_K01/BB_K02a,BB_K02a)	162.045	0.75399	0.463056	1.62829	0.103463	0.224171
ncRNA0280	I-(BB_K02a/BB_K07)	96.4796	-2.09564	0.675116	-3.10412	NA	NA
ncRNA0281	IpI-(BB_K09/BB_K10,BB_K10,BB_K10/BB_K12)	166.248	-1.37454	0.505265	-2.72043	0.00651969	0.0252916
ncRNA0282	P-(BB_K12)	206.665	-0.0988245	0.298682	-0.330869	0.740743	0.854087
ncRNA0283	PI-(BB_K12,BB_K12/BB_K13)	2644.25	-0.75834	0.28135	-2.69537	0.00703112	0.0269349
ncRNA0284	A-(BB_K17)	123.827	-2.1043	0.296306	-7.10179	1.23154e-12	3.61607e-11
ncRNA0285	A-(BB_K19)	59.4692	-1.16597	0.511334	-2.28026	0.0225924	0.068339
ncRNA0286	A-(BB_K19)	219.942	-1.26203	0.497594	-2.53627	0.011204	0.0395284
ncRNA0287	I-(BB_K55/BB_K56)	86.5607	-1.29336	0.567738	-2.27809	0.022721	0.0686062
ncRNA0288	A-(BB_K32)	118.2	-1.75255	0.540057	-3.24512	NA	NA
ncRNA0289	AIA-(BB_K33,BB_K33/BB_K34,BB_K34)	54.0182	-0.960636	0.409878	-2.34371	0.019093	0.0599689
ncRNA0290	A-(BB_K45)	2236.43	-0.65121	0.418618	-1.55562	0.119799	0.250192
ncRNA0291	A-(BB_K50)	350.481	-0.476038	0.586157	-0.812134	0.416715	0.598369
ncRNA0292	A-(BB_K52)	705.738	-0.906228	0.63958	-1.41691	NA	NA
ncRNA0293	I-(BB_J05/BB_J08)	31.2665	-0.251362	0.548756	-0.458057	0.646911	0.793153
ncRNA0294	A-(BB_J08)	1474.69	0.123288	0.25068	0.491816	0.62285	0.776337
ncRNA0295	IpI-(BB_J09/BB_J10,BB_J10,BB_J10/BB_J11)	507.135	0.430038	0.330964	1.29935	0.193824	0.357232
ncRNA0297	A-(BB_J18)	206.524	-4.03412	0.717157	-5.62515	1.85347e-08	2.74474e-07
ncRNA0298	A-(BB_J19)	45.0004	0	0.842783	0	1	1
ncRNA0299	I-(BB_J20/BB_J0058)	119.127	-1.62021	0.322869	-5.01815	5.21714e-07	5.62329e-06
ncRNA0300	I-(BB_J20/BB_J0058)	169.443	-1.05918	0.547149	-1.93582	0.0528903	0.132654
ncRNA0301	I-(BB_J31/BB_J34)	346.589	-0.507377	0.247543	-2.04965	0.0403984	0.108083
ncRNA0302	A-(BB_J34)	95.1551	-0.744819	0.75312	-0.988978	0.322674	0.507242
ncRNA0303	A-(BB_J36)	253.985	-0.099874	0.305556	-0.32686	0.743774	0.85634
ncRNA0304	I-(BB_J37/BB_J41)	103.28	-1.37834	0.48298	-2.85383	0.00431954	0.0175147
ncRNA0305	I-(BB_J37/BB_J41)	85.3999	-0.755933	0.49348	-1.53184	0.125562	0.257629
ncRNA0306	I-(BB_J37/BB_J41)	3515.79	0.767373	0.355709	2.15731	0.0309819	0.0879369
ncRNA0307	IA-(BB_J37/BB_J41,BB_J41)	1187.11	0.644314	0.375414	1.71627	0.0861121	0.195532
ncRNA0308	I-(BB_J50/BB_J51)	893.058	-5.2027	0.494509	-10.5209	6.91826e-26	4.90908e-24
ncRNA0309	I-(BB_J50/BB_J51)	21.8704	-0.204147	0.605207	-0.337318	0.735877	0.853678
ncRNA0310	Ip-(BB_J50/BB_J51,BB_J51)	106.492	-1.37396	0.607017	-2.26347	0.023607	0.0705311
ncRNA0311	A-(BB_A04)	361.981	2.13591	0.411274	5.1934	2.06485e-07	2.37597e-06
ncRNA0312	A-(BB_A09)	153.342	-0.604508	0.472568	-1.2792	0.200827	0.363066
ncRNA0313	A-(BB_A09)	330.075	-0.408498	0.422788	-0.966199	0.333944	0.516068
ncRNA0314	A-(BB_A10)	73.5366	-0.314378	0.824472	-0.381309	0.702974	0.830212
ncRNA0315	AA-(BB_A12,BB_A13)	40.2401	-0.0839014	0.584819	-0.143466	0.885923	0.937679
ncRNA0316	I-(BB_A16/BB_A18)	147.343	-0.23482	0.441541	-0.531819	0.594851	0.755994
ncRNA0317	I-(BB_A16/BB_A18)	934.05	-0.26944	0.292027	-0.922653	0.356188	0.539539
ncRNA0318	IP-(BB_A16/BB_A18,BB_A18)	1800.38	-1.63311	0.566595	-2.88233	0.00394741	0.0163166
ncRNA0319	I-(BB_A25/BB_A30)	134.904	0.617937	0.277056	2.23037	0.0257228	0.075658
ncRNA0320	I-(BB_A25/BB_A30)	538.27	-0.0759058	0.27649	-0.274534	0.783675	0.877448
ncRNA0321	AA-(BB_A30,BB_A31)	71.5087	-0.0429288	0.500667	-0.0857431	0.931671	0.96452
ncRNA0322	I-(BB_A37/BB_A38)	2507.45	-1.82706	0.464565	-3.93284	8.39477e-05	0.000588325
ncRNA0323	A-(BB_A60)	287.264	-0.167382	0.472431	-0.3543	0.723114	0.846949
ncRNA0324	I-(BB_A60/BB_A61)	241.045	-0.430987	0.363849	-1.18452	0.236206	0.401056
ncRNA0325	A-(BB_A66)	457.929	-0.327472	0.336831	-0.972216	0.330943	0.514227
ncRNA0326	I-(BB_A66/BB_A68)	456.3	1.58132	0.367259	4.30573	1.66439e-05	0.000133701
ncRNA0327	I-(BB_A68/BB_A69)	288.569	1.26427	0.411523	3.07217	0.0021251	0.00975483
ncRNA0328	I-(BB_A73/BB_A74)	55.6836	-1.26026	0.645671	-1.95187	0.0509539	0.128937
ncRNA0329	Ip-(ORIG/BB_Q01,BB_Q01)	126.732	-0.872756	0.421553	-2.07034	0.038421	0.104356
ncRNA0330	p-(BB_Q04)	720.362	-1.02436	0.398542	-2.57027	0.010162	0.0365729
ncRNA0331	p-(BB_Q04)	52.7137	-0.473266	0.742067	-0.637768	NA	NA
ncRNA0332	IA-(BB_Q06/BB_Q07,BB_Q07)	163.004	0.470919	0.416178	1.13153	0.257831	0.428795
ncRNA0333	A-(BB_Q07)	307.496	0.449188	0.307155	1.46242	0.143627	0.286732
ncRNA0335	A-(BB_Q18)	11.8356	1.24573	0.824559	1.51079	0.130843	0.266538
ncRNA0336	AIA-(BB_Q27,BB_Q27/BB_Q28,BB_Q28)	34.7858	-0.11544	0.74308	-0.155353	0.876543	0.933554
ncRNA0337	I-(BB_Q37/BB_Q38)	248.204	1.38205	0.424044	3.25922	0.00111719	0.00569632
ncRNA0339	A-(BB_Q42)	72.5269	-0.723095	0.773195	-0.935204	0.349683	0.532657
ncRNA0340	AIA-(BB_Q43,BB_Q43/BB_Q44,BB_Q44)	33.3685	-1.2338	0.803919	-1.53474	0.124848	0.256784
ncRNA0341	A-(BB_Q47)	22.154	0.00551389	0.854533	0.00645252	0.994852	0.999547
ncRNA0342	Ip-(BB_Q50/BB_Q51,BB_Q51)	43.1217	0.74356	0.543907	1.36707	0.171603	0.328359
ncRNA0344	A-(BB_Q52)	10.9329	-1.32017	0.858749	-1.53731	0.124216	0.256102
ncRNA0345	A-(BB_Q67)	5.04302	0.276739	0.722136	0.383223	0.701555	0.829252
ncRNA0347	I-(BB_Q74/BB_Q79)	6.36299	0.244357	0.827702	0.295223	0.767823	0.871993
ncRNA0348	I-(BB_Q74/BB_Q79)	4.56844	-0.110598	0.851904	-0.129825	0.896705	0.944396
ncRNA0349	Ip-(BB_Q74/BB_Q79,BB_Q79)	103.017	-0.151641	0.475716	-0.318764	0.749906	0.859993
ncRNA0350	p-(BB_Q80)	72.2592	-0.158091	0.601057	-0.263021	0.792534	0.883828
ncRNA0351	I-(BB_Q82/BB_Q0091)	450.075	-0.0261942	0.37717	-0.0694493	0.944632	0.973205
ncRNA0352	I-(BB_Q82/BB_Q0091)	87.595	-0.019724	0.481196	-0.0409896	0.967304	0.986419
ncRNA0353	IA-(BB_Q85/BB_Q88,BB_Q88)	66.8912	-1.10096	0.615134	-1.78979	0.0734881	0.172601
rna0	BB_t25	899.775	-0.330293	0.471609	-0.700355	0.483706	0.661944
rna1	tRNA-Cys-1	1420.28	0.0571828	0.455113	0.125645	0.900013	0.946709
rna10	23S_rrlB	15906.3	0.155369	0.454562	0.341799	0.732502	0.851344
rna11	tRNA-Ile-1	3677.25	-1.07076	0.431862	-2.47941	0.0131599	0.044644
rna12	tRNA-Ala-1	4639.96	-0.388011	0.459302	-0.844784	0.398232	0.579648
rna13	16S	59646.3	-0.102144	0.504587	-0.202432	0.839579	0.910608
rna14	BB_t19	3039.92	-0.297359	0.395912	-0.751072	0.452609	0.634309
rna15	BB_t20	2102.81	-0.746028	0.389683	-1.91445	0.0555627	0.137734
rna16	BB_t21	377.174	-0.776153	0.366044	-2.12038	0.033974	0.0943845
rna17	tRNA-Ser-3	1126.61	-0.241759	0.435771	-0.554785	0.579042	0.74627
rna18	BB_t22	1769.25	-0.454001	0.457385	-0.992602	0.320904	0.505611
rna19	BB_t23	2280.75	-0.425278	0.407045	-1.04479	0.296119	0.475297
rna2	BB_t30	125.335	-0.128715	0.545996	-0.235744	0.813632	0.8951
rna20	tRNA-Lys-2	882.916	0.162294	0.410663	0.3952	0.692696	0.824937
rna21	BB_t24	275.038	-0.253746	0.515629	-0.49211	0.622642	0.776337
rna22	tRNA-His-1	3156.33	-0.162642	0.424586	-0.38306	0.701675	0.829252
rna23	BB_t26	806.617	0.143316	0.299158	0.479064	0.631893	0.779943
rna24	BB_t27	1052.13	-0.504992	0.367958	-1.37242	0.169934	0.325898
rna25	tRNA-Gly-2	1306.96	-0.637034	0.441581	-1.44262	0.149127	0.293451
rna26	BB_t28	1550.62	-0.383378	0.484039	-0.792039	0.428338	0.610938
rna27	tRNA-Met-3	1290.46	-0.659327	0.542497	-1.21536	0.224231	0.386894
rna28	tRNA-Asn-1	625.955	-0.77272	0.423257	-1.82565	0.0679029	0.162414
rna29	tRNA-Asp-1	1478.92	-0.374556	0.499135	-0.750409	0.453008	0.634309
rna3	tRNA-Phe-2	251.757	-0.630055	0.531057	-1.18642	0.235458	0.400184
rna30	tRNA-Val-1	1090.42	-0.546914	0.43383	-1.26066	0.20743	0.369123
rna31	tRNA-Thr-2	5.70434	-0.311976	0.752571	-0.414547	0.678473	0.81369
rna32	BB_t29	4324.59	-0.469604	0.430853	-1.08994	0.27574	0.451232
rna33	tRNA-Pro-1	633.858	-0.48521	0.489165	-0.991914	0.32124	0.505611
rna34	tRNA-Arg-3	1221.23	-0.586297	0.43125	-1.35953	0.173979	0.332532
rna35	tRNA-Leu-4	454.534	-0.30198	0.400458	-0.754086	0.450798	0.632901
rna36	tRNA-Gln-1	2815.21	-0.38739	0.383437	-1.01031	0.312346	0.495737
rna4	BB_t31	151.291	-0.461433	0.527952	-0.874006	0.382115	0.566313
rna5	tRNA-Trp-1	1443.36	-0.577242	0.315389	-1.83025	0.0672124	0.160988
rna6	BB_t33	490.71	-0.422575	0.324852	-1.30082	0.19332	0.356688
rna7	BB_r01	18927.7	-1.03958	0.571837	-1.81796	0.0690708	0.164395
rna8	23S_rrlA	485379	-0.0523987	0.446227	-0.117426	0.906522	0.948868
rna9	5S_rrlB	18927.7	-1.03959	0.571827	-1.81801	0.0690622	0.164395
lcl|NC_001318.1_cds_NP_212135.1_1	BB_0001	360.089	0.366409	0.177608	2.06302	0.0391108	0.10606
lcl|NC_001318.1_cds_NP_212136.1_2	BB_0002	1332.37	-0.133521	0.188188	-0.709508	0.478009	0.657022
lcl|NC_001318.1_cds_NP_212138.2_3	BB_0004	3213.61	-1.16128	0.350246	-3.3156	0.00091445	0.00480651
lcl|NC_001318.1_cds_NP_212139.2_4	trpS	1131.57	0.103326	0.216952	0.476261	0.633888	0.781689
lcl|NC_001318.1_cds_NP_212140.2_5	BB_0006	4276.67	0.340374	0.266063	1.2793	0.200793	0.363066
lcl|NC_001318.1_cds_NP_212141.1_6	BB_0007	1973.69	-0.744772	0.269127	-2.76737	0.00565111	0.0224332
lcl|NC_001318.1_cds_NP_212142.2_7	cdaA	904.702	-1.11034	0.151425	-7.33258	2.25763e-13	6.99043e-12
lcl|NC_001318.1_cds_NP_212143.1_8	BB_0009	594.937	-0.789525	0.236989	-3.33149	0.000863825	0.00471505
lcl|NC_001318.1_cds_NP_212144.1_9	BB_0010	909.552	-1.05158	0.245404	-4.2851	1.8266e-05	0.00014536
lcl|NC_001318.1_cds_NP_212145.1_10	BB_0011	2098.28	-0.357718	0.187541	-1.90741	0.0564672	0.139742
lcl|NC_001318.1_cds_NP_212146.1_11	truA	1160.15	0.0118801	0.231826	0.0512458	0.95913	0.982611
lcl|NC_001318.1_cds_NP_212147.1_12	BB_0013	1211.5	-0.382297	0.299201	-1.27773	0.201345	0.363617
lcl|NC_001318.1_cds_NP_212148.1_13	priA	2192.46	0.0651359	0.154048	0.422829	0.67242	0.809436
lcl|NC_001318.1_cds_NP_212149.2_14	udk	1969.29	0.384124	0.137627	2.79105	0.00525369	0.0210024
lcl|NC_001318.1_cds_NP_212150.2_15	BB_0016	3731.17	-0.575843	0.227062	-2.53605	0.0112109	0.0395284
lcl|NC_001318.1_cds_NP_212151.2_16	BB_0017	599.526	0.198633	0.172851	1.14916	0.25049	0.418221
lcl|NC_001318.1_cds_YP_008686553.1_17	BB_0018	1436.71	-0.365509	0.211231	-1.73037	0.0835633	0.19179
lcl|NC_001318.1_cds_NP_212153.1_18	BB_0019	2485.89	0.356965	0.347607	1.02692	0.304457	0.485228
lcl|NC_001318.1_cds_YP_008686554.1_19	BB_0020	6544	0.203708	0.282371	0.721418	0.470652	0.650057
lcl|NC_001318.1_cds_NP_212156.1_20	ruvB	2074.86	-1.6152	0.202586	-7.97292	1.54969e-15	5.86471e-14
lcl|NC_001318.1_cds_NP_212157.1_21	ruvA	1097.97	-1.27309	0.151883	-8.38203	5.20227e-17	2.39445e-15
lcl|NC_001318.1_cds_NP_212158.1_22	BB_0024	4360.4	-0.198564	0.241125	-0.823493	0.410228	0.591165
lcl|NC_001318.1_cds_NP_212159.1_23	BB_0025	1796.68	-0.190308	0.278126	-0.68425	0.493818	0.667471
lcl|NC_001318.1_cds_NP_212160.1_24	BB_0026	1860.32	-1.01008	0.181996	-5.54999	2.85686e-08	4.02086e-07
lcl|NC_001318.1_cds_NP_212161.1_25	BB_0027	9710.09	-2.08218	0.337466	-6.17004	6.82727e-10	1.45336e-08
lcl|NC_001318.1_cds_NP_212162.1_26	BB_0028	4957.26	-0.222292	0.252226	-0.88132	0.378144	0.5644
lcl|NC_001318.1_cds_NP_212163.1_27	BB_0029	1105.41	-0.137348	0.37277	-0.368452	0.712537	0.836862
lcl|NC_001318.1_cds_NP_212164.1_28	lepB	1064.08	-0.137372	0.22619	-0.607331	0.543631	0.714431
lcl|NC_001318.1_cds_NP_212165.1_29	lepB	2014.12	-0.400305	0.113043	-3.54118	0.000398345	0.00240561
lcl|NC_001318.1_cds_NP_212166.1_30	BB_0032	2081.62	-0.163593	0.163124	-1.00287	0.315921	0.500013
lcl|NC_001318.1_cds_NP_212167.1_31	smpB	4877.2	-0.710854	0.276631	-2.56969	0.0101791	0.0365729
lcl|NC_001318.1_cds_NP_212168.1_32	BB_0034	22076	-0.403491	0.280726	-1.43731	0.150629	0.295872
lcl|NC_001318.1_cds_NP_212169.1_33	BB_0035	2717.91	1.16654	0.214712	5.43305	5.53982e-08	7.33077e-07
lcl|NC_001318.1_cds_NP_212170.1_34	BB_0036	3639.4	0.867463	0.181596	4.77687	1.78042e-06	1.72276e-05
lcl|NC_001318.1_cds_NP_212171.1_35	BB_0037	3644.55	0.650389	0.236195	2.75361	0.00589427	0.0231823
lcl|NC_001318.1_cds_YP_008686555.1_36	BB_0038	3809.45	0.935838	0.163611	5.7199	1.06587e-08	1.72874e-07
lcl|NC_001318.1_cds_NP_212173.1_37	BB_0039	5308.75	0.379724	0.222352	1.70777	0.0876798	0.197773
lcl|NC_001318.1_cds_NP_212174.1_38	cheR	2192.92	-1.2718	0.187794	-6.77229	1.26756e-11	3.32101e-10
lcl|NC_001318.1_cds_NP_212176.1_39	phoU	1187.32	-0.334821	0.169259	-1.97816	0.0479102	0.123436
lcl|NC_001318.1_cds_NP_212177.1_40	BB_0043	1712.63	-0.697079	0.225597	-3.08993	0.00200204	0.00929012
lcl|NC_001318.1_cds_NP_212178.1_41	BB_0044	765.379	-0.786501	0.212165	-3.70703	0.000209705	0.0013683
lcl|NC_001318.1_cds_NP_212179.2_42	BB_0045	1346.94	-0.503916	0.242982	-2.07388	0.0380902	0.103622
lcl|NC_001318.1_cds_NP_212180.1_43	rnhB	8412.18	-0.84904	0.364699	-2.32806	0.0199091	0.0618556
lcl|NC_001318.1_cds_NP_212181.2_44	BB_0047	3523.32	-0.165036	0.128219	-1.28714	0.198045	0.361491
lcl|NC_001318.1_cds_NP_212184.1_45	BB_0050	859.341	-0.228734	0.255716	-0.894487	0.371061	0.556678
lcl|NC_001318.1_cds_NP_212185.2_46	BB_0051	1088.07	-0.29862	0.166537	-1.79312	0.0729538	0.17184
lcl|NC_001318.1_cds_NP_212186.1_47	BB_0052	734.388	-0.533475	0.191888	-2.78013	0.00543366	0.021671
lcl|NC_001318.1_cds_NP_212187.1_48	ung	4878.03	0.0369929	0.298337	0.123997	0.901318	0.946912
lcl|NC_001318.1_cds_NP_212188.2_49	BB_0054	5813.89	-0.0121495	0.226905	-0.0535445	0.957298	0.981545
lcl|NC_001318.1_cds_NP_212189.1_50	tpiA	4891.62	-0.0571324	0.233162	-0.245033	0.806431	0.889759
lcl|NC_001318.1_cds_NP_212190.1_51	pgk	11034.9	-0.166056	0.202297	-0.820853	0.41173	0.59271
lcl|NC_001318.1_cds_NP_212191.1_52	gap	11754.9	-0.506165	0.145087	-3.4887	0.000485379	0.00288014
lcl|NC_001318.1_cds_NP_212192.1_53	BB_0058	3650.39	0.358916	0.187157	1.91773	0.0551456	0.1373
lcl|NC_001318.1_cds_NP_212193.1_54	BB_0059	2101.99	0.17891	0.213775	0.836911	0.402643	0.583126
lcl|NC_001318.1_cds_NP_212194.1_55	BB_0060	4194.38	-0.471102	0.230628	-2.04269	0.041083	0.109631
lcl|NC_001318.1_cds_NP_212195.1_56	trx	3705.32	-0.78553	0.200402	-3.91976	8.86362e-05	0.000618637
lcl|NC_001318.1_cds_NP_212196.1_57	BB_0062	1963.63	-0.252631	0.240518	-1.05036	0.293552	0.472514
lcl|NC_001318.1_cds_NP_212197.2_58	BB_0063	3108.07	-0.513098	0.110047	-4.66253	3.12338e-06	2.89083e-05
lcl|NC_001318.1_cds_NP_212198.1_59	fmt	2823.36	0.363885	0.225063	1.61681	0.105919	0.228328
lcl|NC_001318.1_cds_NP_212199.2_60	def	2720.92	0.351781	0.193536	1.81765	0.0691172	0.164395
lcl|NC_001318.1_cds_NP_212200.1_61	BB_0066	2198.09	-0.557785	0.328282	-1.6991	0.0892997	0.200365
lcl|NC_001318.1_cds_YP_008686556.1_62	BB_0067	15671.6	-0.452617	0.138194	-3.27524	0.00105573	0.00541538
lcl|NC_001318.1_cds_NP_212202.1_63	BB_0068	2979.25	-0.262669	0.13216	-1.9875	0.0468667	0.121668
lcl|NC_001318.1_cds_NP_212203.1_64	BB_0069	4580.23	-0.0228233	0.281749	-0.0810057	0.935437	0.967381
lcl|NC_001318.1_cds_NP_212204.1_65	BB_0070	2726.56	0.119738	0.368039	0.325342	0.744922	0.85634
lcl|NC_001318.1_cds_YP_008686557.1_66	BB_0071	3342.88	-0.0855631	0.340023	-0.251639	0.80132	0.887865
lcl|NC_001318.1_cds_NP_212206.1_67	BB_0072	3796.89	0.133035	0.236551	0.562392	0.573849	0.742438
lcl|NC_001318.1_cds_NP_212207.1_68	BB_0073	613.419	-0.321557	0.166484	-1.93146	0.0534261	0.133801
lcl|NC_001318.1_cds_NP_212208.2_69	prfB	3936.54	-0.31635	0.218007	-1.4511	0.146751	0.289592
lcl|NC_001318.1_cds_NP_212209.1_70	BB_0075	1983.98	0.070466	0.199307	0.353554	0.723673	0.847021
lcl|NC_001318.1_cds_NP_212210.1_71	ftsY	723.283	0.492384	0.16678	2.95229	0.00315424	0.0133592
lcl|NC_001318.1_cds_YP_008686558.1_72	BB_0077	1007.87	0.504621	0.220097	2.29272	0.021864	0.0664901
lcl|NC_001318.1_cds_NP_212214.2_73	BB_0080	299.333	-0.0840231	0.29049	-0.289247	0.772393	0.871993
lcl|NC_001318.1_cds_NP_212215.1_74	BB_0081	718.493	0.212947	0.108353	1.9653	0.0493796	0.1257
lcl|NC_001318.1_cds_NP_212216.1_75	BB_0082	2752.42	0.215689	0.10881	1.98225	0.0474516	0.122653
lcl|NC_001318.1_cds_NP_212217.2_76	BB_0083	751.015	-0.221348	0.233621	-0.947467	0.343401	0.527082
lcl|NC_001318.1_cds_NP_212218.1_77	BB_0084	3698.77	0.999079	0.38547	2.59185	0.00954623	0.0348868
lcl|NC_001318.1_cds_NP_212219.1_78	BB_0085	529.283	0.287679	0.198056	1.45251	0.146359	0.289489
lcl|NC_001318.1_cds_NP_212220.1_79	BB_0086	5067.02	-0.0751949	0.307843	-0.244263	0.807027	0.889759
lcl|NC_001318.1_cds_NP_212221.1_80	BB_0087	5728.14	-0.00634462	0.230488	-0.027527	0.978039	0.991429
lcl|NC_001318.1_cds_NP_212222.1_81	BB_0088	9061.9	-0.440568	0.167039	-2.63751	0.00835161	0.0312589
lcl|NC_001318.1_cds_NP_212223.1_82	BB_0089	6518.49	0.102148	0.335051	0.304874	0.760462	0.869173
lcl|NC_001318.1_cds_NP_212224.1_83	BB_0090	2908.09	0.106158	0.27472	0.386424	0.699183	0.829252
lcl|NC_001318.1_cds_YP_008686559.1_84	BB_0091	12418.7	-0.156817	0.194861	-0.804765	0.420955	0.602426
lcl|NC_001318.1_cds_NP_212226.2_85	BB_0092	1591.98	0.693071	0.230983	3.00054	0.00269505	0.0118012
lcl|NC_001318.1_cds_NP_212227.1_86	BB_0093	6016.17	0.482498	0.220555	2.18765	0.028695	0.0824074
lcl|NC_001318.1_cds_YP_008686560.1_87	BB_0094	5358.47	0.245617	0.153551	1.59958	0.109692	0.233506
lcl|NC_001318.1_cds_NP_212229.1_88	BB_0095	1779.93	0.279955	0.175691	1.59345	0.111059	0.235241
lcl|NC_001318.1_cds_NP_212230.2_89	BB_0096	3142.27	0.448952	0.17634	2.54594	0.0108983	0.0386662
lcl|NC_001318.1_cds_NP_212231.1_90	BB_0097	4066.14	0.37728	0.198826	1.89754	0.057757	0.142139
lcl|NC_001318.1_cds_NP_212232.1_91	BB_0098	1078.57	0.284025	0.165076	1.72058	0.0853277	0.19479
lcl|NC_001318.1_cds_NP_212233.1_92	rsgA	1095.71	0.385165	0.238016	1.61823	0.105612	0.227957
lcl|NC_001318.1_cds_NP_212234.1_93	murI	2555.46	-0.0991336	0.18417	-0.538271	0.59039	0.753832
lcl|NC_001318.1_cds_NP_212235.2_94	asnS	1680.99	-0.471846	0.133907	-3.5237	0.000425573	0.00254298
lcl|NC_001318.1_cds_NP_212236.1_95	BB_0102	2627.96	-0.146331	0.366499	-0.399267	0.689697	0.822517
lcl|NC_001318.1_cds_NP_212237.1_96	BB_0103	880.184	0.0164503	0.293172	0.0561116	0.955253	0.980588
lcl|NC_001318.1_cds_NP_212238.2_97	BB_0104	8976.25	0.14488	0.230921	0.627399	0.530398	0.702385
lcl|NC_001318.1_cds_NP_212239.1_98	map	2347.19	0.109446	0.249257	0.439091	0.660596	0.804717
lcl|NC_001318.1_cds_NP_212240.2_99	BB_0106	3588.67	0.384688	0.127334	3.02109	0.00251863	0.0112793
lcl|NC_001318.1_cds_NP_212241.2_100	nusB	1652.78	-0.128692	0.244616	-0.526098	0.59882	0.757083
lcl|NC_001318.1_cds_NP_212242.1_101	BB_0108	4268.8	0.0373285	0.160045	0.233238	0.815577	0.896082
lcl|NC_001318.1_cds_NP_212243.1_102	BB_0109	2924.31	0.214489	0.24823	0.864076	0.387546	0.569941
lcl|NC_001318.1_cds_NP_212244.1_103	BB_0110	2390	0.0574899	0.148929	0.386021	0.699481	0.829252
lcl|NC_001318.1_cds_NP_212245.1_104	dnaB	5119.87	-0.225785	0.224212	-1.00702	0.313927	0.497318
lcl|NC_001318.1_cds_NP_212246.1_105	rplI	2952.08	-0.306832	0.261537	-1.17319	0.24072	0.406619
lcl|NC_001318.1_cds_NP_212247.1_106	rpsR	782.922	-0.0866534	0.263235	-0.329187	0.742015	0.854974
lcl|NC_001318.1_cds_NP_212248.1_107	BB_0114	3004.17	-0.323221	0.228354	-1.41543	0.156941	0.306152
lcl|NC_001318.1_cds_NP_212249.1_108	BB_0115	4323.07	-0.863941	0.203014	-4.25557	2.08517e-05	0.0001644
lcl|NC_001318.1_cds_NP_212250.2_109	BB_0116	2173.58	-0.672222	0.189671	-3.54414	0.000393894	0.00239233
lcl|NC_001318.1_cds_NP_212251.1_110	BB_0117	767.741	-0.257577	0.169176	-1.52253	0.127875	0.261117
lcl|NC_001318.1_cds_NP_212252.2_111	rseP	4755.1	-0.154818	0.299229	-0.51739	0.604884	0.760235
lcl|NC_001318.1_cds_NP_212254.1_112	uppS	4636.06	0.043008	0.280488	0.153333	0.878136	0.934082
lcl|NC_001318.1_cds_NP_212255.1_113	frr	3288.31	0.0994654	0.202846	0.490349	0.623887	0.776337
lcl|NC_001318.1_cds_NP_212256.1_114	tsf	5072.89	-0.0781464	0.214853	-0.36372	0.716067	0.840429
lcl|NC_001318.1_cds_NP_212257.1_115	rpsB	4020.15	-0.349519	0.220712	-1.5836	0.113285	0.239064
lcl|NC_001318.1_cds_NP_212258.1_116	BB_0124	1808.71	-0.0759086	0.345056	-0.21999	0.825879	0.902873
lcl|NC_001318.1_cds_NP_212259.1_117	BB_0125	3454.26	0.148513	0.280786	0.528917	0.596863	0.756293
lcl|NC_001318.1_cds_NP_212260.1_118	BB_0126	3377.57	0.248727	0.198482	1.25314	0.210154	0.372029
lcl|NC_001318.1_cds_NP_212261.2_119	BB_0127	6835.31	-0.12016	0.18704	-0.642428	0.520595	0.694025
lcl|NC_001318.1_cds_NP_212262.1_120	cmk	2162.19	-0.247557	0.18268	-1.35514	0.175374	0.334158
lcl|NC_001318.1_cds_NP_212263.1_121	BB_0129	1235.73	0.044241	0.212528	0.208166	0.8351	0.908738
lcl|NC_001318.1_cds_NP_212264.1_122	BB_0130	2065.48	0.526187	0.192108	2.73901	0.00616236	0.02407
lcl|NC_001318.1_cds_NP_212265.1_123	recA	4596.9	0.472879	0.276488	1.7103	0.0872096	0.196973
lcl|NC_001318.1_cds_NP_212266.1_124	BB_0132	9788.28	0.312287	0.186849	1.67134	0.0946552	0.209917
lcl|NC_001318.1_cds_NP_212267.1_125	BB_0133	8496.05	-0.458338	0.177725	-2.57892	0.00991108	0.0360653
lcl|NC_001318.1_cds_NP_212268.2_126	BB_0134	2799.01	-0.0253782	0.191718	-0.132373	0.894689	0.94344
lcl|NC_001318.1_cds_NP_212269.2_127	hisS	3145.08	0.064584	0.286116	0.225727	0.821414	0.900173
lcl|NC_001318.1_cds_NP_212270.1_128	BB_0136	3385.07	-0.231111	0.199574	-1.15802	0.246856	0.414591
lcl|NC_001318.1_cds_NP_212271.1_129	BB_0137	10882.9	0.115669	0.122422	0.944837	0.344742	0.527082
lcl|NC_001318.1_cds_NP_212272.1_130	BB_0138	747.968	0.698987	0.340361	2.05367	0.0400081	0.107619
lcl|NC_001318.1_cds_NP_212273.2_131	BB_0139	1560.04	0.138071	0.252682	0.546421	0.584777	0.750471
lcl|NC_001318.1_cds_NP_212275.2_132	BB_0141	2288.49	0.154061	0.308981	0.49861	0.618054	0.773362
lcl|NC_001318.1_cds_NP_212276.2_133	BB_0142	2105.84	0.107106	0.267585	0.400268	0.688959	0.822517
lcl|NC_001318.1_cds_NP_212277.1_134	BB_0143	1028.69	-0.369206	0.296366	-1.24578	0.212846	0.374185
lcl|NC_001318.1_cds_NP_212278.1_135	BB_0144	3084.3	-0.135614	0.279903	-0.484503	0.628029	0.777277
lcl|NC_001318.1_cds_NP_212279.1_136	BB_0145	4479.47	-0.273733	0.229936	-1.19048	0.233859	0.398661
lcl|NC_001318.1_cds_NP_212280.1_137	BB_0146	2311.66	-0.858926	0.157682	-5.44719	5.11714e-08	6.8618e-07
lcl|NC_001318.1_cds_NP_212281.1_138	BB_0147	48257.6	-0.18253	0.302915	-0.602578	0.54679	0.7156
lcl|NC_001318.1_cds_YP_008686561.1_139	BB_0149	7335.58	-0.761204	0.119272	-6.38206	1.74716e-10	3.89024e-09
lcl|NC_001318.1_cds_NP_212285.1_140	nagA	1620.26	-0.0921093	0.117392	-0.784631	0.43267	0.61557
lcl|NC_001318.1_cds_NP_212286.1_141	nagB	2452.39	0.205414	0.327923	0.62641	0.531046	0.702697
lcl|NC_001318.1_cds_NP_212287.2_142	BB_0153	2096.29	0.225935	0.315531	0.716047	0.473962	0.653569
lcl|NC_001318.1_cds_NP_212288.1_143	secA	12548.4	0.604048	0.192084	3.1447	0.00166257	0.00799817
lcl|NC_001318.1_cds_NP_212289.1_144	BB_0155	2185.37	-0.422087	0.154755	-2.72745	0.00638255	0.0248162
lcl|NC_001318.1_cds_NP_212290.1_145	BB_0156	471.695	-0.410559	0.203845	-2.01407	0.0440017	0.115876
lcl|NC_001318.1_cds_NP_212291.2_146	BB_0157	1663.09	-0.827311	0.216495	-3.82138	0.000132707	0.000896825
lcl|NC_001318.1_cds_NP_212292.1_147	BB_0158	2290.42	-0.528611	0.0909297	-5.8134	6.12158e-09	1.05304e-07
lcl|NC_001318.1_cds_NP_212293.1_148	BB_0159	1732.33	-0.674187	0.163567	-4.12178	3.75952e-05	0.000277163
lcl|NC_001318.1_cds_NP_212294.1_149	alr	1269.39	-0.107612	0.228338	-0.471286	0.637437	0.784928
lcl|NC_001318.1_cds_NP_212295.2_150	BB_0161	1748.31	-0.448577	0.104525	-4.2916	1.77391e-05	0.000141829
lcl|NC_001318.1_cds_NP_212296.1_151	BB_0162	1312.82	-0.379798	0.230937	-1.6446	0.100053	0.219575
lcl|NC_001318.1_cds_NP_212297.1_152	BB_0163	5377.1	-0.385595	0.10488	-3.67651	0.000236442	0.00151948
lcl|NC_001318.1_cds_NP_212298.2_153	BB_0164	1583.86	0.842261	0.164715	5.11343	3.16354e-07	3.54441e-06
lcl|NC_001318.1_cds_NP_212299.1_154	BB_0165	1658.1	0.662385	0.200155	3.30936	0.000935079	0.00489981
lcl|NC_001318.1_cds_NP_212300.1_155	malQ	848.93	1.25223	0.320511	3.90697	9.34593e-05	0.000646997
lcl|NC_001318.1_cds_NP_212301.2_156	BB_0167	5695.57	0.123719	0.305833	0.404532	0.685821	0.821924
lcl|NC_001318.1_cds_NP_212302.1_157	BB_0168	2251.77	0.0921147	0.269866	0.341335	0.732851	0.851344
lcl|NC_001318.1_cds_NP_212303.2_158	infA	884.219	-0.220937	0.17621	-1.25383	0.209904	0.372029
lcl|NC_001318.1_cds_NP_212304.2_159	BB_0170	4494.91	0.037909	0.13471	0.281412	0.778395	0.874988
lcl|NC_001318.1_cds_NP_212305.1_160	BB_0171	3652.3	-0.760859	0.171687	-4.43165	9.35141e-06	7.84505e-05
lcl|NC_001318.1_cds_NP_212306.2_161	BB_0172	2887.76	-1.26105	0.123971	-10.1722	2.63906e-24	1.60512e-22
lcl|NC_001318.1_cds_YP_008686562.1_162	BB_0173	2156.54	-0.348214	0.13675	-2.54636	0.0108854	0.0386662
lcl|NC_001318.1_cds_NP_212308.1_163	BB_0174	2262.78	0.536697	0.251295	2.13572	0.0327022	0.0915986
lcl|NC_001318.1_cds_NP_212309.1_164	BB_0175	1716	0.504799	0.253975	1.9876	0.0468563	0.121668
lcl|NC_001318.1_cds_NP_212310.2_165	BB_0176	2626.77	0.384902	0.155312	2.47825	0.013203	0.0447013
lcl|NC_001318.1_cds_NP_212311.1_166	gidB	526.13	0.126688	0.211663	0.598537	0.549482	0.717063
lcl|NC_001318.1_cds_NP_212312.2_167	gidA	3550.39	0.259289	0.131195	1.97636	0.0481144	0.123588
lcl|NC_001318.1_cds_NP_212313.1_168	trmE	4426.77	-0.230004	0.22997	-1.00015	0.317239	0.501297
lcl|NC_001318.1_cds_NP_212314.1_169	BB_0180	1385.16	-0.0998043	0.237225	-0.420716	0.673962	0.809436
lcl|NC_001318.1_cds_YP_008686563.1_170	flgK	6859.32	0.250264	0.196872	1.2712	0.203657	0.365851
lcl|NC_001318.1_cds_YP_008686564.1_171	flgL	4524.45	0.393259	0.320127	1.22845	0.219279	0.381832
lcl|NC_001318.1_cds_NP_212317.1_172	BB_0183	1078.45	0.0723465	0.363342	0.199114	0.842173	0.911724
lcl|NC_001318.1_cds_NP_212318.1_173	csrA	568.073	0.652017	0.359408	1.81414	0.0696555	0.165214
lcl|NC_001318.1_cds_NP_212319.1_174	BB_0185	1345.32	0.836384	0.21905	3.81823	0.000134412	0.000904755
lcl|NC_001318.1_cds_NP_212320.1_175	BB_0186	975.627	0.253711	0.14894	1.70344	0.0884851	0.1988
lcl|NC_001318.1_cds_NP_212321.1_176	BB_0187	1041.05	-0.0243544	0.25547	-0.0953315	0.924052	0.961057
lcl|NC_001318.1_cds_YP_008686565.1_177	rplT	2879.48	0.406321	0.227486	1.78614	0.0740771	0.173288
lcl|NC_001318.1_cds_NP_212323.1_178	rpmI	1491.45	0.315485	0.226845	1.39075	0.164301	0.318321
lcl|NC_001318.1_cds_NP_212324.1_179	infC	5432.18	-0.157135	0.152457	-1.03069	0.302687	0.483108
lcl|NC_001318.1_cds_NP_212326.2_180	BB_0192	584.884	-0.421769	0.166932	-2.52659	0.0115175	0.0404419
lcl|NC_001318.1_cds_NP_212327.1_181	BB_0193	1379.12	0.00735635	0.247359	0.0297396	0.976275	0.99023
lcl|NC_001318.1_cds_NP_212328.1_182	BB_0194	1823.03	0.195185	0.251947	0.774707	0.438513	0.621287
lcl|NC_001318.1_cds_NP_212329.1_183	BB_0195	3660.64	0.167445	0.131132	1.27692	0.201632	0.363749
lcl|NC_001318.1_cds_YP_008686566.1_184	prfA	1102.67	-0.399346	0.19405	-2.05795	0.0395952	0.106863
lcl|NC_001318.1_cds_NP_212331.1_185	BB_0197	1584.39	-0.971893	0.2324	-4.18199	2.88965e-05	0.000218714
lcl|NC_001318.1_cds_NP_212332.1_186	BB_0198	3287.82	-0.14876	0.249482	-0.596275	0.550991	0.718483
lcl|NC_001318.1_cds_YP_008686567.1_187	BB_0199	3494.89	-0.0504075	0.245859	-0.205026	0.837552	0.910336
lcl|NC_001318.1_cds_NP_212334.2_188	BB_0200	1534.03	0.118465	0.240228	0.493138	0.621915	0.776337
lcl|NC_001318.1_cds_NP_212335.1_189	BB_0201	2521.32	-0.245813	0.15301	-1.60651	0.108161	0.230825
lcl|NC_001318.1_cds_NP_212336.1_190	BB_0202	2682.07	0.023843	0.0992675	0.240189	0.810184	0.891883
lcl|NC_001318.1_cds_NP_212337.1_191	hflK	889.731	0.428238	0.190247	2.25096	0.0243884	0.0723578
lcl|NC_001318.1_cds_NP_212338.2_192	hflC	2227.84	0.0919342	0.208592	0.440737	0.659403	0.804717
lcl|NC_001318.1_cds_NP_212339.1_193	BB_0205	3148.3	-0.0431466	0.168424	-0.256178	0.797814	0.886286
lcl|NC_001318.1_cds_NP_212340.2_194	BB_0206	1128.31	-0.216524	0.181401	-1.19362	0.232627	0.397754
lcl|NC_001318.1_cds_YP_008686568.1_195	BB_0208	1655.23	0.298486	0.118135	2.52665	0.0115156	0.0404419
lcl|NC_001318.1_cds_NP_212343.1_196	BB_0209	2760.77	-0.0361866	0.196364	-0.184283	0.853791	0.920257
lcl|NC_001318.1_cds_YP_008686569.1_197	BB_0210	12785.4	0.208658	0.391733	0.532655	0.594272	0.755994
lcl|NC_001318.1_cds_NP_212345.1_198	BB_0211	2513.24	0.116105	0.274144	0.42352	0.671916	0.809436
lcl|NC_001318.1_cds_NP_212346.1_199	BB_0212	2857.28	-0.651779	0.301936	-2.15867	0.030876	0.0877827
lcl|NC_001318.1_cds_NP_212347.1_200	BB_0213	2726.89	-0.541109	0.292326	-1.85105	0.0641625	0.154772
lcl|NC_001318.1_cds_NP_212348.1_201	efp	630.825	-0.660456	0.384527	-1.71758	0.0858733	0.195322
lcl|NC_001318.1_cds_NP_212349.2_202	BB_0215	1751.94	-0.448032	0.223114	-2.00808	0.0446344	0.116584
lcl|NC_001318.1_cds_NP_212350.1_203	pstC	3238.72	0.108786	0.193841	0.56121	0.574654	0.742438
lcl|NC_001318.1_cds_NP_212351.2_204	pstA	1864.22	-0.171676	0.13166	-1.30393	0.192257	0.355269
lcl|NC_001318.1_cds_NP_212352.1_205	pstB	3562.48	0.168771	0.227168	0.742932	0.457523	0.63605
lcl|NC_001318.1_cds_NP_212353.1_206	BB_0219	7772.51	0.199661	0.16043	1.24453	0.213303	0.374185
lcl|NC_001318.1_cds_NP_212354.1_207	BB_0220	4631.51	0.220311	0.286448	0.769111	0.441827	0.625463
lcl|NC_001318.1_cds_NP_212355.2_208	BB_0221	1395.1	0.25939	0.130183	1.99251	0.0463153	0.120788
lcl|NC_001318.1_cds_NP_212356.1_209	BB_0222	2046.32	-0.110012	0.144533	-0.761158	0.446563	0.629362
lcl|NC_001318.1_cds_NP_212359.1_210	BB_0225	1023.97	0.101094	0.210588	0.480057	0.631187	0.779943
lcl|NC_001318.1_cds_NP_212360.1_211	serS	2447.54	0.277352	0.145679	1.90385	0.0569291	0.140304
lcl|NC_001318.1_cds_NP_212361.1_212	BB_0227	975.552	-0.48155	0.19619	-2.45451	0.0141078	0.0471091
lcl|NC_001318.1_cds_NP_212362.1_213	BB_0228	12191.5	0.148384	0.138495	1.0714	0.283988	0.460506
lcl|NC_001318.1_cds_NP_212363.1_214	rpmE	1368.9	-0.203415	0.109389	-1.85956	0.0629473	0.152272
lcl|NC_001318.1_cds_NP_212364.1_215	rho	6289.87	0.733076	0.203429	3.60359	0.000313855	0.00196506
lcl|NC_001318.1_cds_NP_212365.1_216	BB_0231	2085.97	0.350976	0.198165	1.77113	0.076539	0.178492
lcl|NC_001318.1_cds_NP_212366.1_217	hbb	3586.5	0.0360046	0.300432	0.119843	0.904608	0.948006
lcl|NC_001318.1_cds_NP_212367.2_218	rpsT	2284.68	-0.264308	0.184205	-1.43486	0.151328	0.296561
lcl|NC_001318.1_cds_NP_212368.1_219	BB_0234	3269.22	-0.252556	0.304418	-0.829635	0.406745	0.588043
lcl|NC_001318.1_cds_NP_212369.1_220	ychF	2347.64	0.108262	0.220401	0.491202	0.623283	0.776337
lcl|NC_001318.1_cds_NP_212370.1_221	BB_0236	9401.12	0.0540571	0.178026	0.303647	0.761397	0.869657
lcl|NC_001318.1_cds_NP_212371.1_222	lnt	5125.02	-0.396063	0.274609	-1.44228	0.149224	0.293451
lcl|NC_001318.1_cds_NP_212372.2_223	BB_0238	8467.89	-0.441247	0.201363	-2.19131	0.0284296	0.0817832
lcl|NC_001318.1_cds_NP_212373.2_224	BB_0239	653.989	-0.0586416	0.237154	-0.247272	0.804697	0.889759
lcl|NC_001318.1_cds_NP_212374.1_225	glpF	2634.82	1.09613	0.214494	5.11029	3.21657e-07	3.58028e-06
lcl|NC_001318.1_cds_NP_212375.1_226	glpK	5175.06	2.39201	0.337871	7.07965	1.44516e-12	4.17136e-11
lcl|NC_001318.1_cds_NP_212376.1_227	BB_0242	990.146	2.16828	0.41966	5.16676	2.38184e-07	2.70418e-06
lcl|NC_001318.1_cds_NP_212377.1_228	glpD	6087.04	2.00725	0.236394	8.49112	2.04658e-17	9.68147e-16
lcl|NC_001318.1_cds_NP_212378.1_229	BB_0244	1201.48	0.343709	0.246615	1.39371	0.163406	0.31731
lcl|NC_001318.1_cds_NP_212379.1_230	BB_0245	1486.17	0.562815	0.263302	2.13753	0.0325549	0.0915986
lcl|NC_001318.1_cds_NP_212380.1_231	BB_0246	5503.23	0.0949695	0.276282	0.343741	0.731041	0.851344
lcl|NC_001318.1_cds_NP_212381.1_232	rdgB	386.907	-0.525943	0.146747	-3.58402	0.000338351	0.00211067
lcl|NC_001318.1_cds_NP_212382.1_233	pepF	5877.4	0.0778189	0.145183	0.536006	0.591955	0.754565
lcl|NC_001318.1_cds_NP_212383.1_234	BB_0249	1396.9	0.442313	0.198254	2.23104	0.0256782	0.0756574
lcl|NC_001318.1_cds_NP_212384.1_235	BB_0250	1589.77	-0.149929	0.190281	-0.787936	0.430734	0.613841
lcl|NC_001318.1_cds_NP_212385.1_236	leuS	7267.61	-0.127112	0.206983	-0.614117	0.539138	0.709962
lcl|NC_001318.1_cds_YP_008686570.1_237	BB_0252	6619.27	-0.161083	0.233682	-0.689327	0.490618	0.665755
lcl|NC_001318.1_cds_NP_212387.1_238	lon	8002.46	-0.870064	0.153882	-5.65411	1.56659e-08	2.38205e-07
lcl|NC_001318.1_cds_NP_212388.1_239	recJ	3440.1	0.807145	0.136528	5.91194	3.38108e-09	6.19137e-08
lcl|NC_001318.1_cds_NP_212389.2_240	BB_0255	1423.64	0.546174	0.150606	3.62651	0.00028728	0.00181873
lcl|NC_001318.1_cds_NP_212390.1_241	rpsU	5775.23	-0.438003	0.160466	-2.72957	0.00634168	0.0247137
lcl|NC_001318.1_cds_YP_008853940.1_242	BB_0257	2857.39	0.366071	0.222861	1.64259	0.100467	0.219917
lcl|NC_001318.1_cds_NP_212392.1_243	BB_0258	1002.64	0.860424	0.184853	4.65464	3.24542e-06	2.98754e-05
lcl|NC_001318.1_cds_NP_212393.2_244	BB_0259	4283.84	0.433297	0.232328	1.86503	0.0621778	0.150962
lcl|NC_001318.1_cds_NP_212394.1_245	BB_0260	6167.53	-0.493478	0.11248	-4.38725	1.14794e-05	9.39876e-05
lcl|NC_001318.1_cds_NP_212395.2_246	BB_0261	2634.98	-0.257303	0.143705	-1.79049	0.0733746	0.172592
lcl|NC_001318.1_cds_NP_212396.1_247	BB_0262	1128.41	-0.669845	0.197061	-3.39919	0.000675869	0.0037862
lcl|NC_001318.1_cds_NP_212397.3_248	lepB	843.615	0.269144	0.159157	1.69107	0.090824	0.202983
lcl|NC_001318.1_cds_NP_212398.2_249	BB_0264	2352.07	0.0119486	0.202363	0.0590453	0.952916	0.978779
lcl|NC_001318.1_cds_NP_212399.1_250	BB_0265	877.889	0.158018	0.23675	0.667448	0.504486	0.677021
lcl|NC_001318.1_cds_NP_212400.2_251	BB_0266	1189.27	-0.118365	0.27196	-0.43523	0.663395	0.80755
lcl|NC_001318.1_cds_NP_212401.1_252	BB_0267	4600.49	-0.245288	0.25784	-0.951318	0.341443	0.525273
lcl|NC_001318.1_cds_NP_212402.1_253	hfq	4569.18	-0.214986	0.242128	-0.887901	0.374594	0.560574
lcl|NC_001318.1_cds_NP_212403.1_254	BB_0269	5619.17	-0.644827	0.186077	-3.46537	0.000529501	0.00310945
lcl|NC_001318.1_cds_NP_212404.1_255	BB_0270	1922.79	0.111419	0.261338	0.426342	0.669859	0.809436
lcl|NC_001318.1_cds_NP_212405.1_256	flhA	15282.9	-0.431169	0.175178	-2.46132	0.0138425	0.0464051
lcl|NC_001318.1_cds_NP_212406.1_257	flhB	7926.99	-0.555629	0.10672	-5.20643	1.92503e-07	2.23016e-06
lcl|NC_001318.1_cds_NP_212407.2_258	fliR	1203.98	0.358301	0.217133	1.65015	0.0989124	0.218186
lcl|NC_001318.1_cds_NP_212408.1_259	fliQ	466.985	0.515819	0.335864	1.5358	0.124588	0.256559
lcl|NC_001318.1_cds_NP_212409.1_260	fliP	3967	0.293075	0.215909	1.3574	0.174655	0.33345
lcl|NC_001318.1_cds_NP_212410.1_261	BB_0276	4005.95	-0.163009	0.356466	-0.457292	0.647461	0.793257
lcl|NC_001318.1_cds_NP_212411.1_262	BB_0277	1299.83	0.213096	0.306951	0.694236	0.487534	0.663789
lcl|NC_001318.1_cds_NP_212412.1_263	fliM	3943.41	0.205781	0.255592	0.805116	0.420753	0.602426
lcl|NC_001318.1_cds_NP_212413.1_264	fliL	1319.53	0.213026	0.185046	1.1512	0.249649	0.417635
lcl|NC_001318.1_cds_NP_212414.1_265	BB_0280	3365.3	0.111704	0.248457	0.449589	0.653007	0.798328
lcl|NC_001318.1_cds_NP_212415.1_266	BB_0281	4251.7	-0.0834418	0.258122	-0.323265	0.746494	0.857235
lcl|NC_001318.1_cds_NP_212416.1_267	BB_0282	909.975	-0.270288	0.346807	-0.779363	0.435766	0.619457
lcl|NC_001318.1_cds_NP_212417.1_268	BB_0283	5578.84	-0.0266842	0.228849	-0.116601	0.907176	0.948968
lcl|NC_001318.1_cds_NP_212418.1_269	flgD	1413.14	-0.0193414	0.25362	-0.0762615	0.939211	0.968792
lcl|NC_001318.1_cds_NP_212419.2_270	BB_0285	4139.08	-1.00597	0.317608	-3.16732	0.00153851	0.00755067
lcl|NC_001318.1_cds_NP_212420.2_271	BB_0286	1658.93	-0.0207438	0.237196	-0.0874543	0.93031	0.963697
lcl|NC_001318.1_cds_NP_212421.1_272	BB_0287	439.291	-0.460434	0.261019	-1.76399	0.0777335	0.180601
lcl|NC_001318.1_cds_NP_212422.1_273	fliI	4065.67	-0.264804	0.268231	-0.987225	0.323533	0.507242
lcl|NC_001318.1_cds_NP_212423.1_274	fliH	2836.6	-0.264136	0.25728	-1.02665	0.304585	0.485228
lcl|NC_001318.1_cds_NP_212424.1_275	fliG	5286.09	-0.468365	0.284915	-1.64388	0.100202	0.219619
lcl|NC_001318.1_cds_NP_212425.1_276	fliF	10737.2	-0.0662605	0.252508	-0.262409	0.793006	0.883828
lcl|NC_001318.1_cds_NP_212426.1_277	fliE	1854.62	-0.236084	0.272781	-0.865471	0.38678	0.569306
lcl|NC_001318.1_cds_NP_212427.1_278	flgC	3309.73	-0.426167	0.203903	-2.09005	0.0366132	0.100084
lcl|NC_001318.1_cds_NP_212428.1_279	flgB	999.151	-0.432128	0.213324	-2.02569	0.0427964	0.113701
lcl|NC_001318.1_cds_NP_212429.2_280	hslU	2593.77	0.26181	0.206981	1.2649	0.205907	0.367568
lcl|NC_001318.1_cds_NP_212430.1_281	BB_0296	839.149	-0.0428021	0.292935	-0.146115	0.883831	0.93663
lcl|NC_001318.1_cds_NP_212431.2_282	BB_0297	1645.78	0.188014	0.283041	0.664263	0.506522	0.678683
lcl|NC_001318.1_cds_NP_212432.1_283	BB_0298	1816.52	0.082264	0.29956	0.274616	0.783611	0.877448
lcl|NC_001318.1_cds_NP_212433.2_284	ftsZ	4993.2	-0.118701	0.279973	-0.423972	0.671587	0.809436
lcl|NC_001318.1_cds_NP_212434.1_285	ftsA	8141.31	-0.214381	0.127379	-1.68301	0.0923722	0.205903
lcl|NC_001318.1_cds_NP_212435.1_286	BB_0301	1481.03	-0.56794	0.210412	-2.69918	0.0069511	0.0267822
lcl|NC_001318.1_cds_NP_212436.2_287	ftsW	3168.98	-0.394309	0.166711	-2.36522	0.0180194	0.057252
lcl|NC_001318.1_cds_NP_212437.1_288	mraY	1928.13	0.355319	0.145103	2.44874	0.0143359	0.0474981
lcl|NC_001318.1_cds_NP_212438.1_289	BB_0304	1151.15	0.508043	0.176816	2.87328	0.00406235	0.0167038
lcl|NC_001318.1_cds_NP_212439.1_290	BB_0305	205.777	0.588564	0.352163	1.67128	0.0946658	0.209917
lcl|NC_001318.1_cds_NP_212440.1_291	BB_0306	1127.42	0.38943	0.158733	2.45336	0.0141528	0.0471668
lcl|NC_001318.1_cds_NP_212441.1_292	BB_0307	902.04	0.32082	0.18891	1.69827	0.0894573	0.200455
lcl|NC_001318.1_cds_NP_212442.1_293	BB_0308	686.406	0.143064	0.13037	1.09738	0.272477	0.447472
lcl|NC_001318.1_cds_NP_212443.2_294	BB_0309	607.625	0.204588	0.155161	1.31855	0.187319	0.35017
lcl|NC_001318.1_cds_NP_212445.2_295	BB_0311	954.861	-0.0919934	0.237743	-0.386945	0.698797	0.829252
lcl|NC_001318.1_cds_NP_212446.1_296	BB_0312	540.137	-0.454707	0.185462	-2.45176	0.014216	0.0471928
lcl|NC_001318.1_cds_NP_212447.2_297	rrmJ	685.89	-0.420881	0.134959	-3.11859	0.00181718	0.00862022
lcl|NC_001318.1_cds_NP_212448.1_298	BB_0314	451.851	-0.295416	0.233492	-1.26521	0.205796	0.367568
lcl|NC_001318.1_cds_NP_212449.1_299	BB_0315	576.238	-0.0492626	0.200424	-0.245792	0.805843	0.889759
lcl|NC_001318.1_cds_NP_212450.1_300	BB_0316	1281.96	0.461341	0.292223	1.57873	0.114398	0.240518
lcl|NC_001318.1_cds_NP_212451.1_301	BB_0317	1739.39	0.939821	0.293706	3.19988	0.00137487	0.00686629
lcl|NC_001318.1_cds_NP_212452.1_302	BB_0318	2981.11	0.742796	0.263096	2.82329	0.00475337	0.0191371
lcl|NC_001318.1_cds_NP_212453.1_303	BB_0319	2361.56	0.791776	0.302451	2.61787	0.00884813	0.0326155
lcl|NC_001318.1_cds_NP_212455.1_304	BB_0321	716.808	0.588769	0.342824	1.71741	0.085905	0.195322
lcl|NC_001318.1_cds_NP_212456.1_305	BB_0322	5362.11	0.497484	0.0987802	5.03627	4.74695e-07	5.14908e-06
lcl|NC_001318.1_cds_NP_212457.1_306	BB_0323	8717.07	0.374102	0.235632	1.58765	0.112365	0.237711
lcl|NC_001318.1_cds_NP_212458.1_307	BB_0324	1406.5	0.0355305	0.253376	0.140228	0.88848	0.938563
lcl|NC_001318.1_cds_NP_212459.1_308	BB_0325	3044.86	0.425157	0.242083	1.75625	0.0790465	0.183151
lcl|NC_001318.1_cds_NP_212460.1_309	BB_0326	8295.88	0.898121	0.200101	4.48833	7.17837e-06	6.14309e-05
lcl|NC_001318.1_cds_NP_212461.1_310	BB_0327	5900.74	0.901896	0.194454	4.63811	3.51612e-06	3.21933e-05
lcl|NC_001318.1_cds_NP_212462.2_311	BB_0328	10336.9	0.128407	0.344488	0.372748	0.709336	0.834902
lcl|NC_001318.1_cds_YP_008686571.1_312	BB_0329	7171.58	-0.802888	0.38672	-2.07615	0.0378805	0.103217
lcl|NC_001318.1_cds_NP_212464.1_313	BB_0330	9233.48	1.24683	0.219008	5.69309	1.24764e-08	1.94929e-07
lcl|NC_001318.1_cds_NP_212465.1_314	BB_0331	360.854	1.05649	0.349446	3.02334	0.00250004	0.0112337
lcl|NC_001318.1_cds_NP_212466.1_315	BB_0332	2878.62	0.530681	0.146929	3.61181	0.000304064	0.00191078
lcl|NC_001318.1_cds_NP_212467.1_316	BB_0333	3986.84	0.716332	0.150693	4.75358	1.99843e-06	1.9013e-05
lcl|NC_001318.1_cds_NP_212468.1_317	BB_0334	3335.87	0.965796	0.157782	6.12109	9.29399e-10	1.84043e-08
lcl|NC_001318.1_cds_NP_212469.1_318	BB_0335	8090.69	0.042646	0.25744	0.165654	0.868429	0.929563
lcl|NC_001318.1_cds_YP_008686572.1_319	BB_0336	5016.95	-0.376142	0.152626	-2.46446	0.013722	0.0462744
lcl|NC_001318.1_cds_NP_212471.1_320	eno	6263.38	0.494764	0.227315	2.17656	0.0295136	0.0841905
lcl|NC_001318.1_cds_NP_212472.1_321	rpsI	3382.47	0.183319	0.17369	1.05544	0.291226	0.469212
lcl|NC_001318.1_cds_NP_212473.1_322	rplM	3676.19	-0.420308	0.135126	-3.11048	0.00186782	0.00881135
lcl|NC_001318.1_cds_NP_212474.1_323	BB_0340	1300.56	-0.101078	0.196489	-0.51442	0.606958	0.762278
lcl|NC_001318.1_cds_NP_212475.1_324	BB_0341	2305.27	-0.0755762	0.187662	-0.402726	0.68715	0.822162
lcl|NC_001318.1_cds_NP_212476.2_325	BB_0342	2560	-0.472876	0.157601	-3.00047	0.00269565	0.0118012
lcl|NC_001318.1_cds_NP_212477.1_326	gatC	285.301	-1.2115	0.216711	-5.59038	2.26571e-08	3.24243e-07
lcl|NC_001318.1_cds_NP_212478.2_327	BB_0344	2601.69	0.147134	0.244619	0.60148	0.54752	0.7156
lcl|NC_001318.1_cds_NP_212479.1_328	BB_0345	2841.73	0.0395717	0.302591	0.130776	0.895952	0.944187
lcl|NC_001318.1_cds_NP_212480.1_329	BB_0346	1907.81	-0.208599	0.238919	-0.873095	0.382612	0.566313
lcl|NC_001318.1_cds_NP_212481.2_330	BB_0347	363.92	-0.299142	0.2282	-1.31088	0.189899	0.352286
lcl|NC_001318.1_cds_NP_212482.1_331	pyk	4599.4	-0.281284	0.187154	-1.50295	0.132852	0.269984
lcl|NC_001318.1_cds_NP_212483.1_332	BB_0349	4287.43	-0.00979791	0.293864	-0.0333417	0.973402	0.989646
lcl|NC_001318.1_cds_NP_212484.1_333	rpmB	854.26	0.348048	0.250828	1.3876	0.165259	0.319089
lcl|NC_001318.1_cds_NP_212485.2_334	BB_0351	10674.4	-0.0944357	0.197196	-0.478892	0.632015	0.779943
lcl|NC_001318.1_cds_NP_212486.1_335	BB_0352	1699.71	-0.222698	0.29278	-0.760631	0.446877	0.629362
lcl|NC_001318.1_cds_NP_212487.1_336	BB_0353	3972.4	-0.0034408	0.297808	-0.0115538	0.990782	0.996634
lcl|NC_001318.1_cds_NP_212488.2_337	BB_0354	16025.6	0.00438373	0.295838	0.014818	0.988177	0.994618
lcl|NC_001318.1_cds_NP_212489.1_338	BB_0355	7795.91	0.00555825	0.215433	0.0258004	0.979417	0.992235
lcl|NC_001318.1_cds_NP_212492.1_339	BB_0358	1867.95	0.0445186	0.268692	0.165686	0.868404	0.929563
lcl|NC_001318.1_cds_YP_008686573.1_340	BB_0359	2070.94	0.0280937	0.157382	0.178506	0.858326	0.921645
lcl|NC_001318.1_cds_NP_212494.1_341	BB_0360	1988.59	-0.85306	0.206502	-4.13101	3.61177e-05	0.000267428
lcl|NC_001318.1_cds_NP_212495.1_342	BB_0361	1557.48	-0.0423917	0.23615	-0.179512	0.857536	0.921378
lcl|NC_001318.1_cds_NP_212496.1_343	lgt	2235.29	-0.0875158	0.249647	-0.350558	0.72592	0.847903
lcl|NC_001318.1_cds_NP_212497.1_344	BB_0363	2977.7	-0.0286554	0.276619	-0.103592	0.917493	0.956823
lcl|NC_001318.1_cds_NP_212498.1_345	mgsA	3019.35	1.88485	0.164727	11.4423	2.57018e-30	2.57472e-28
lcl|NC_001318.1_cds_NP_212499.1_346	la7	8401.75	1.98028	0.282326	7.01415	2.31345e-12	6.4587e-11
lcl|NC_001318.1_cds_NP_212500.1_347	BB_0366	7289.06	0.230819	0.267342	0.863385	0.387926	0.570007
lcl|NC_001318.1_cds_NP_212501.1_348	BB_0367	2167.41	0.31767	0.346378	0.917118	0.359081	0.543086
lcl|NC_001318.1_cds_NP_212502.2_349	BB_0368	2886.63	-0.145662	0.132717	-1.09754	0.272405	0.447472
lcl|NC_001318.1_cds_NP_212503.2_350	BB_0369	1927.74	0.506589	0.148109	3.42038	0.000625343	0.00353807
lcl|NC_001318.1_cds_NP_212504.1_351	tyrS	1576.75	0.290126	0.230356	1.25947	0.207862	0.369123
lcl|NC_001318.1_cds_NP_212505.1_352	glyS	1955.57	-0.139089	0.261389	-0.532116	0.594646	0.755994
lcl|NC_001318.1_cds_NP_212506.1_353	gltX	1574.53	-0.413391	0.24066	-1.71774	0.0858441	0.195322
lcl|NC_001318.1_cds_NP_212507.1_354	BB_0373	1711.33	-0.986663	0.241658	-4.08288	4.44804e-05	0.000322341
lcl|NC_001318.1_cds_NP_212508.1_355	BB_0374	4162.19	0.473669	0.139289	3.40062	0.000672338	0.00377885
lcl|NC_001318.1_cds_NP_212509.1_356	pfs	2643.46	0.899579	0.292931	3.07096	0.00213372	0.00976807
lcl|NC_001318.1_cds_NP_212510.1_357	metK	3414.27	1.00717	0.30325	3.32125	0.000896145	0.00479681
lcl|NC_001318.1_cds_NP_212511.2_358	luxS	1657.13	0.534802	0.383024	1.39626	0.162635	0.316173
lcl|NC_001318.1_cds_NP_212512.1_359	BB_0378	1894.9	0.386554	0.286523	1.34912	0.177298	0.336609
lcl|NC_001318.1_cds_NP_212513.2_360	BB_0379	510.132	0.265115	0.199769	1.32711	0.184473	0.345989
lcl|NC_001318.1_cds_NP_212514.1_361	mgtE	5150.52	-0.489125	0.23824	-2.05308	0.0400647	0.107619
lcl|NC_001318.1_cds_NP_212515.1_362	BB_0381	4825.34	0.424927	0.151718	2.80077	0.00509813	0.0204285
lcl|NC_001318.1_cds_NP_212516.1_363	bmpB	3198.92	0.715958	0.2483	2.88344	0.00393355	0.0162989
lcl|NC_001318.1_cds_NP_212517.1_364	bmpA	6284.43	0.160534	0.236069	0.68003	0.496485	0.66998
lcl|NC_001318.1_cds_NP_212518.1_365	bmpC	1557.44	-0.620991	0.122742	-5.05934	4.20713e-07	4.59278e-06
lcl|NC_001318.1_cds_NP_212519.2_366	bmpD	6199.88	-0.103316	0.372988	-0.276996	0.781783	0.877189
lcl|NC_001318.1_cds_NP_212520.1_367	rpsG	8703.92	-0.454463	0.153024	-2.96988	0.00297912	0.0127473
lcl|NC_001318.1_cds_NP_212521.1_368	rpsL	4278.57	-0.513682	0.164684	-3.11919	0.00181349	0.00862022
lcl|NC_001318.1_cds_NP_212522.1_369	rpoC	23620.6	0.202525	0.271534	0.745855	0.455755	0.634983
lcl|NC_001318.1_cds_YP_008686574.1_370	rpoB	22226.4	0.0992948	0.258902	0.383523	0.701332	0.829252
lcl|NC_001318.1_cds_NP_212524.1_371	rplL	2974.05	0.249673	0.294017	0.849177	0.395783	0.577816
lcl|NC_001318.1_cds_NP_212525.2_372	BB_0391	3158.1	0.319541	0.255732	1.24952	0.211476	0.373293
lcl|NC_001318.1_cds_NP_212526.1_373	rplA	6240.98	0.35119	0.23989	1.46396	0.143204	0.28624
lcl|NC_001318.1_cds_NP_212527.1_374	rplK	2369.65	-0.218438	0.257328	-0.848868	0.395955	0.577816
lcl|NC_001318.1_cds_NP_212528.1_375	nusG	8839.67	-0.31461	0.215216	-1.46183	0.143787	0.286732
lcl|NC_001318.1_cds_NP_212529.1_376	secE	3352.15	0.193377	0.216312	0.893972	0.371337	0.556678
lcl|NC_001318.1_cds_NP_212530.1_377	rpmG	7700.52	-1.01428	0.225205	-4.50383	6.67403e-06	5.77972e-05
lcl|NC_001318.1_cds_NP_212531.1_378	BB_0397	1321.21	-0.727139	0.204944	-3.548	0.000388173	0.0023754
lcl|NC_001318.1_cds_NP_212532.1_379	BB_0398	1562.81	-0.686247	0.194166	-3.53433	0.000408806	0.00246006
lcl|NC_001318.1_cds_NP_212533.1_380	BB_0399	922.022	-0.382002	0.196915	-1.93993	0.0523879	0.131782
lcl|NC_001318.1_cds_NP_212534.1_381	BB_0400	1653.63	-0.816065	0.157257	-5.18938	2.1099e-07	2.41152e-06
lcl|NC_001318.1_cds_NP_212535.1_382	BB_0401	3655.37	-0.671671	0.227453	-2.953	0.00314698	0.0133592
lcl|NC_001318.1_cds_NP_212536.1_383	proS	1952.26	-0.538819	0.244719	-2.20178	0.0276805	0.0803007
lcl|NC_001318.1_cds_NP_212537.2_384	BB_0403	1300.99	-0.30498	0.15131	-2.0156	0.0438419	0.115756
lcl|NC_001318.1_cds_NP_212538.1_385	BB_0404	320.171	-0.568437	0.246269	-2.3082	0.0209881	0.0642856
lcl|NC_001318.1_cds_NP_212539.1_386	BB_0405	930.089	-0.652332	0.196715	-3.31613	0.000912734	0.00480651
lcl|NC_001318.1_cds_NP_212540.1_387	BB_0406	1334.68	0.207516	0.213276	0.972993	0.330557	0.514227
lcl|NC_001318.1_cds_NP_212541.1_388	manA	2887.1	0.994175	0.149426	6.65329	2.86613e-11	7.2851e-10
lcl|NC_001318.1_cds_NP_212542.1_389	fruA1	6219.63	1.35986	0.222108	6.12252	9.21062e-10	1.84043e-08
lcl|NC_001318.1_cds_NP_212543.1_390	BB_0409	576.817	0.52349	0.208445	2.5114	0.0120252	0.0417086
lcl|NC_001318.1_cds_NP_212546.1_391	BB_0412	878.282	0.351845	0.178941	1.96626	0.049269	0.125607
lcl|NC_001318.1_cds_NP_212547.2_392	BB_0413	1401.26	0.040265	0.252515	0.159456	0.87331	0.933554
lcl|NC_001318.1_cds_NP_212548.1_393	BB_0414	309.696	-0.230252	0.190301	-1.20994	0.226303	0.389287
lcl|NC_001318.1_cds_NP_212549.1_394	BB_0415	1448.6	-1.27909	0.222055	-5.76023	8.40006e-09	1.38886e-07
lcl|NC_001318.1_cds_NP_212550.1_395	BB_0416	3083.5	0.187877	0.199468	0.941888	0.34625	0.528373
lcl|NC_001318.1_cds_NP_212551.1_396	BB_0417	1190.21	0.0332212	0.219062	0.151652	0.879461	0.934325
lcl|NC_001318.1_cds_NP_212552.1_397	BB_0418	1805.09	0.400977	0.106138	3.77787	0.000158176	0.00105224
lcl|NC_001318.1_cds_NP_212553.1_398	BB_0419	1510.95	-0.588672	0.169243	-3.47827	0.000504662	0.00298417
lcl|NC_001318.1_cds_NP_212554.1_399	BB_0420	8086.03	-0.640768	0.116674	-5.49196	3.97506e-08	5.4593e-07
lcl|NC_001318.1_cds_NP_212555.1_400	BB_0421	1765.69	-0.173812	0.334173	-0.520125	0.602976	0.760235
lcl|NC_001318.1_cds_NP_212556.1_401	BB_0422	1394.1	-0.955682	0.284054	-3.36443	0.000767011	0.00426869
lcl|NC_001318.1_cds_NP_212560.2_402	BB_0426	10195.5	-0.885766	0.193644	-4.57419	4.78056e-06	4.30168e-05
lcl|NC_001318.1_cds_NP_212561.2_403	BB_0427	376.592	-1.24518	0.398444	-3.1251	0.00177742	0.00850267
lcl|NC_001318.1_cds_NP_212562.1_404	BB_0428	2667.65	-1.13848	0.213579	-5.3305	9.79429e-08	1.20867e-06
lcl|NC_001318.1_cds_NP_212563.1_405	BB_0429	2866.19	-1.04523	0.205122	-5.09567	3.47507e-07	3.84289e-06
lcl|NC_001318.1_cds_NP_212564.2_406	BB_0430	199.019	-1.02289	0.324697	-3.1503	0.00163104	0.00789107
lcl|NC_001318.1_cds_NP_212565.1_407	BB_0431	802.899	-0.250848	0.215145	-1.16595	0.243636	0.410804
lcl|NC_001318.1_cds_YP_008686575.1_408	BB_0432	429.611	0.32498	0.160927	2.01943	0.0434429	0.115059
lcl|NC_001318.1_cds_NP_212568.1_409	BB_0434	410.655	-1.04234	0.306031	-3.40599	0.000659236	0.00371748
lcl|NC_001318.1_cds_NP_212569.1_410	gyrA	32335.4	0.205316	0.261226	0.785971	0.431885	0.614966
lcl|NC_001318.1_cds_NP_212570.2_411	gyrB	14311	-0.0150481	0.196492	-0.0765838	0.938955	0.968792
lcl|NC_001318.1_cds_NP_212571.1_412	dnaA	2814.23	-0.815662	0.192986	-4.22654	2.37307e-05	0.000183384
lcl|NC_001318.1_cds_NP_212572.1_413	dnaN	2098.35	-0.82311	0.155939	-5.27843	1.30297e-07	1.55172e-06
lcl|NC_001318.1_cds_NP_212573.1_414	BB_0439	869.956	-0.655272	0.236011	-2.77645	0.0054956	0.0218669
lcl|NC_001318.1_cds_NP_212574.1_415	rpmH	1315.25	-1.11789	0.181345	-6.16445	7.07269e-10	1.48701e-08
lcl|NC_001318.1_cds_NP_212575.1_416	rnpA	3319.29	-0.656038	0.134084	-4.89273	9.94478e-07	1.02642e-05
lcl|NC_001318.1_cds_YP_008686576.1_417	BB_0442	12949.2	0.00900178	0.11704	0.0769121	0.938693	0.968792
lcl|NC_001318.1_cds_NP_212577.1_418	BB_0443	4009.29	0.553899	0.261563	2.11765	0.0342048	0.0945631
lcl|NC_001318.1_cds_NP_212578.1_419	BB_0444	6795.23	0.570727	0.23539	2.42459	0.0153255	0.0499911
lcl|NC_001318.1_cds_NP_212579.1_420	fbaA	5628.24	-0.326077	0.164825	-1.97832	0.0478923	0.123436
lcl|NC_001318.1_cds_NP_212580.2_421	aspS	2650.26	-0.480098	0.146792	-3.2706	0.00107318	0.00548839
lcl|NC_001318.1_cds_NP_212581.1_422	BB_0447	3619.24	0.681521	0.130846	5.20859	1.90278e-07	2.21948e-06
lcl|NC_001318.1_cds_NP_212582.1_423	BB_0448	1455.49	0.469052	0.221317	2.11937	0.034059	0.0944665
lcl|NC_001318.1_cds_NP_212583.1_424	BB_0449	973.872	0.323184	0.265364	1.21789	0.223266	0.386012
lcl|NC_001318.1_cds_NP_212584.1_425	rpoN	1371.15	0.641899	0.0998624	6.42783	1.29434e-10	2.97874e-09
lcl|NC_001318.1_cds_NP_212585.1_426	BB_0451	435.991	1.00758	0.209285	4.81442	1.47626e-06	1.44487e-05
lcl|NC_001318.1_cds_NP_212586.2_427	BB_0452	789.056	0.507291	0.190081	2.66882	0.00761186	0.0288067
lcl|NC_001318.1_cds_NP_212587.1_428	BB_0453	2736.74	-0.255422	0.136538	-1.8707	0.0613864	0.149344
lcl|NC_001318.1_cds_NP_212588.1_429	BB_0454	2730.89	-1.0316	0.184364	-5.59544	2.20059e-08	3.20564e-07
lcl|NC_001318.1_cds_NP_212589.1_430	BB_0455	1266.27	-0.467304	0.20745	-2.25261	0.0242839	0.0721737
lcl|NC_001318.1_cds_NP_212590.1_431	BB_0456	532.532	-0.0728456	0.249755	-0.291668	0.770541	0.871993
lcl|NC_001318.1_cds_NP_212591.2_432	uvrC	2703.21	-0.610703	0.203069	-3.00737	0.00263515	0.0116261
lcl|NC_001318.1_cds_YP_008686577.1_433	BB_0458	6635.5	-0.469407	0.188139	-2.495	0.0125956	0.0433724
lcl|NC_001318.1_cds_NP_212593.1_434	BB_0459	3255.2	0.208098	0.245753	0.846777	0.397119	0.579019
lcl|NC_001318.1_cds_NP_212594.1_435	BB_0460	4236.92	-0.376233	0.160289	-2.34722	0.0189143	0.0595397
lcl|NC_001318.1_cds_NP_212595.1_436	BB_0461	4069.35	0.721482	0.192496	3.74804	0.000178221	0.00117186
lcl|NC_001318.1_cds_NP_212596.2_437	efbC	630.49	0.888426	0.258848	3.43224	0.000598624	0.00342099
lcl|NC_001318.1_cds_NP_212597.1_438	BB_0463	1677.08	0.5497	0.158776	3.46211	0.000535963	0.00312584
lcl|NC_001318.1_cds_NP_212598.1_439	BB_0464	1854.67	-0.00634928	0.192572	-0.032971	0.973698	0.989646
lcl|NC_001318.1_cds_NP_212599.1_440	BB_0465	2885.55	-1.0075	0.230478	-4.37136	1.23477e-05	0.000100134
lcl|NC_001318.1_cds_NP_212600.2_441	BB_0466	1354.8	-0.638087	0.18796	-3.3948	0.000686778	0.0038347
lcl|NC_001318.1_cds_NP_212601.1_442	BB_0467	620.584	-0.822671	0.180465	-4.55862	5.14918e-06	4.59112e-05
lcl|NC_001318.1_cds_NP_212602.1_443	BB_0468	1937.24	-0.371352	0.177487	-2.09228	0.0364138	0.0996988
lcl|NC_001318.1_cds_NP_212603.1_444	lspA	2431.11	0.110556	0.213569	0.517659	0.604696	0.760235
lcl|NC_001318.1_cds_NP_212605.1_445	BB_0471	1654.35	-0.241815	0.163714	-1.47706	0.139659	0.280803
lcl|NC_001318.1_cds_NP_212606.2_446	murA	1337.8	0.148017	0.212226	0.697449	0.485522	0.662535
lcl|NC_001318.1_cds_NP_212607.1_447	BB_0473	978.391	0.41309	0.20443	2.02069	0.0433115	0.11489
lcl|NC_001318.1_cds_NP_212609.2_448	BB_0475	488.923	-0.218208	0.312306	-0.698698	0.484741	0.662531
lcl|NC_001318.1_cds_NP_212610.2_449	tuf	17901.9	0.00857482	0.131305	0.0653047	0.947931	0.976014
lcl|NC_001318.1_cds_NP_212611.1_450	rpsJ	4269.11	0.161418	0.163677	0.986198	0.324036	0.507242
lcl|NC_001318.1_cds_NP_212612.1_451	rplC	9301.02	0.0801041	0.241208	0.332096	0.739817	0.854087
lcl|NC_001318.1_cds_NP_212613.1_452	rplD	7562.59	0.294103	0.229307	1.28257	0.199641	0.362462
lcl|NC_001318.1_cds_NP_212614.2_453	rplW	2317.38	0.251534	0.234331	1.07341	0.283085	0.459575
lcl|NC_001318.1_cds_NP_212615.1_454	rplB	9059.64	0.379791	0.161151	2.35674	0.0184362	0.0583583
lcl|NC_001318.1_cds_NP_212616.1_455	rpsS	2471.39	0.519962	0.21626	2.40434	0.0162019	0.0522571
lcl|NC_001318.1_cds_NP_212617.1_456	rplV	2416.9	0.43681	0.207625	2.10383	0.0353929	0.0972163
lcl|NC_001318.1_cds_NP_212618.1_457	rpsC	4847.53	0.608371	0.226941	2.68075	0.00734582	0.0279864
lcl|NC_001318.1_cds_NP_212619.1_458	rplP	2538.55	0.677198	0.254421	2.66172	0.0077742	0.0293558
lcl|NC_001318.1_cds_NP_212620.2_459	rpmC	492.183	0.7126	0.203074	3.50906	0.000449691	0.0026777
lcl|NC_001318.1_cds_NP_212621.1_460	rpsQ	2218.95	0.653197	0.277278	2.35574	0.0184856	0.0584064
lcl|NC_001318.1_cds_NP_212622.2_461	rplN	1387.47	0.668715	0.366702	1.82359	0.0682139	0.162929
lcl|NC_001318.1_cds_NP_212623.1_462	rplX	2516.93	0.540568	0.243164	2.22306	0.0262116	0.0765666
lcl|NC_001318.1_cds_NP_212624.1_463	BB_0490	4060.17	0.41511	0.173765	2.38892	0.016898	0.0541947
lcl|NC_001318.1_cds_NP_212625.2_464	rpsN	1505.1	0.516771	0.230693	2.24008	0.025086	0.0741692
lcl|NC_001318.1_cds_NP_212626.1_465	rpsH	3198.77	0.541932	0.23396	2.31634	0.0205396	0.0633676
lcl|NC_001318.1_cds_NP_212627.1_466	BB_0493	4950.26	0.586143	0.185325	3.16278	0.00156272	0.00762555
lcl|NC_001318.1_cds_NP_212628.1_467	rplR	2474.75	0.481238	0.238981	2.01371	0.04404	0.115876
lcl|NC_001318.1_cds_NP_212629.1_468	rpsE	2618.66	0.193078	0.300709	0.642076	0.520824	0.694025
lcl|NC_001318.1_cds_NP_212630.1_469	BB_0496	1546.26	0.574312	0.271097	2.11848	0.0341347	0.0945227
lcl|NC_001318.1_cds_NP_212631.1_470	rplO	2154.39	0.514231	0.166994	3.07934	0.00207458	0.00957454
lcl|NC_001318.1_cds_NP_212632.1_471	BB_0498	14142.6	0.479824	0.161359	2.97364	0.00294291	0.0126241
lcl|NC_001318.1_cds_NP_212633.1_472	rpmJ	1111.18	-0.192091	0.194767	-0.98626	0.324005	0.507242
lcl|NC_001318.1_cds_NP_212634.1_473	rpsM	2845.31	-0.265205	0.133633	-1.98458	0.047191	0.122323
lcl|NC_001318.1_cds_NP_212635.2_474	rpsK	2910.09	0.270432	0.309005	0.875171	0.381481	0.566229
lcl|NC_001318.1_cds_NP_212636.2_475	rpoA	7240.12	0.318567	0.271652	1.1727	0.240915	0.406619
lcl|NC_001318.1_cds_NP_212637.1_476	rplQ	3226.44	0.374325	0.294913	1.26927	0.204344	0.366699
lcl|NC_001318.1_cds_NP_212638.1_477	BB_0504	9234.17	0.286262	0.229771	1.24586	0.212817	0.374185
lcl|NC_001318.1_cds_NP_212639.1_478	BB_0505	2903.44	0.502441	0.235235	2.13591	0.0326868	0.0915986
lcl|NC_001318.1_cds_YP_008686578.1_479	BB_0506	1649.48	0.34819	0.313727	1.10985	0.267064	0.441992
lcl|NC_001318.1_cds_NP_212641.2_480	BB_0507	1567.85	-0.230696	0.176419	-1.30766	0.190989	0.353537
lcl|NC_001318.1_cds_NP_212642.1_481	engA	6643.58	0.605345	0.148193	4.08484	4.41075e-05	0.000321005
lcl|NC_001318.1_cds_NP_212643.1_482	BB_0509	8232.92	-2.70977	0.365717	-7.40945	1.26821e-13	4.1534e-12
lcl|NC_001318.1_cds_NP_212646.1_483	BB_0512	4409.32	0.445354	0.169134	2.63315	0.0084598	0.0314564
lcl|NC_001318.1_cds_YP_008686579.1_484	BB_0513	2345.98	0.51586	0.14962	3.44781	0.000565152	0.00326092
lcl|NC_001318.1_cds_NP_212648.1_485	pheT	2969.69	0.290956	0.0990627	2.93709	0.00331306	0.0139312
lcl|NC_001318.1_cds_YP_008686580.1_486	trxB	2297.67	0.0334572	0.275329	0.121517	0.903281	0.947222
lcl|NC_001318.1_cds_NP_212651.1_487	dnaJ	922.57	0.116524	0.221459	0.526166	0.598773	0.757083
lcl|NC_001318.1_cds_NP_212652.1_488	dnaK	5264.98	0.812126	0.199103	4.07893	4.52434e-05	0.000326481
lcl|NC_001318.1_cds_NP_212653.1_489	grpE	1470.22	-0.878355	0.558348	-1.57313	0.115688	0.242931
lcl|NC_001318.1_cds_NP_212658.1_490	BB_0524	952.83	-0.106983	0.19415	-0.551033	0.581611	0.748665
lcl|NC_001318.1_cds_NP_212659.1_491	BB_0525	2866.2	-0.609717	0.351824	-1.73302	0.0830928	0.191484
lcl|NC_001318.1_cds_NP_212660.1_492	BB_0526	3580.33	0.183272	0.148975	1.23022	0.218613	0.381454
lcl|NC_001318.1_cds_NP_212661.2_493	BB_0527	471.506	0.155375	0.182164	0.852939	0.393693	0.575502
lcl|NC_001318.1_cds_NP_212662.1_494	BB_0528	988.735	-0.368513	0.185916	-1.98215	0.0474622	0.122653
lcl|NC_001318.1_cds_YP_008853941.1_495	BB_0531	1206.23	0.328292	0.25937	1.26573	0.205611	0.367568
lcl|NC_001318.1_cds_NP_212667.1_496	BB_0533	5644.78	-1.06287	0.106871	-9.94531	2.64355e-23	1.5524e-21
lcl|NC_001318.1_cds_NP_212668.1_497	xth	620.074	-0.169016	0.208733	-0.809723	0.4181	0.599346
lcl|NC_001318.1_cds_NP_212669.1_498	BB_0535	388.744	-0.61851	0.205294	-3.0128	0.00258848	0.0114796
lcl|NC_001318.1_cds_NP_212670.1_499	BB_0536	3704.7	-0.940493	0.153245	-6.13719	8.39933e-10	1.72338e-08
lcl|NC_001318.1_cds_NP_212671.1_500	BB_0537	1848.25	1.05591	0.238401	4.42912	9.46164e-06	7.89862e-05
lcl|NC_001318.1_cds_NP_212672.1_501	BB_0538	967.745	0.90753	0.239241	3.79337	0.000148616	0.000992522
lcl|NC_001318.1_cds_NP_212673.1_502	BB_0539	7878.8	0.750147	0.252058	2.97609	0.00291954	0.0125555
lcl|NC_001318.1_cds_NP_212674.1_503	fusA	18852.1	0.260606	0.122224	2.1322	0.0329901	0.091951
lcl|NC_001318.1_cds_YP_008686581.1_504	BB_0542	3639.44	-0.243473	0.212773	-1.14429	0.252505	0.421171
lcl|NC_001318.1_cds_NP_212677.2_505	BB_0543	8778.76	-1.01909	0.163819	-6.2208	4.94631e-10	1.06627e-08
lcl|NC_001318.1_cds_NP_212678.1_506	BB_0544	4461.63	-0.0589731	0.201532	-0.292624	0.769809	0.871993
lcl|NC_001318.1_cds_NP_212679.1_507	BB_0545	2786.06	-0.168423	0.212522	-0.792496	0.428072	0.610938
lcl|NC_001318.1_cds_NP_212680.1_508	BB_0546	3064.37	0.0390294	0.249468	0.15645	0.875678	0.933554
lcl|NC_001318.1_cds_NP_212681.1_509	coaE	491.225	-0.216755	0.258922	-0.837144	0.402511	0.583126
lcl|NC_001318.1_cds_NP_212682.1_510	polA	3075.6	0.452777	0.253241	1.78793	0.0737871	0.172847
lcl|NC_001318.1_cds_NP_212683.1_511	BB_0549	658.925	0.0454893	0.21101	0.215579	0.829316	0.904177
lcl|NC_001318.1_cds_NP_212684.1_512	fliS	968.957	-0.187782	0.145306	-1.29232	0.196246	0.359362
lcl|NC_001318.1_cds_NP_212685.2_513	BB_0551	571.143	-0.676651	0.217461	-3.1116	0.00186075	0.00880239
lcl|NC_001318.1_cds_NP_212686.1_514	ligA	1500.69	-0.20379	0.189658	-1.07451	0.282593	0.459575
lcl|NC_001318.1_cds_YP_008853942.1_515	BB_0553	6391.21	-0.000890574	0.251061	-0.00354724	0.99717	1
lcl|NC_001318.1_cds_NP_212688.2_516	BB_0554	2467.55	-0.0741292	0.172421	-0.429931	0.667246	0.809436
lcl|NC_001318.1_cds_NP_212689.1_517	BB_0555	501.562	0.212991	0.241094	0.883434	0.377002	0.563682
lcl|NC_001318.1_cds_NP_212690.1_518	BB_0556	622.146	-0.394586	0.174102	-2.26641	0.0234265	0.0702382
lcl|NC_001318.1_cds_NP_212691.1_519	BB_0557	1294.04	-0.123641	0.206009	-0.600173	0.548391	0.716189
lcl|NC_001318.1_cds_NP_212692.1_520	ptsP	11729.7	0.192309	0.215624	0.891874	0.37246	0.557871
lcl|NC_001318.1_cds_NP_212693.1_521	BB_0559	3767.01	0.12145	0.215977	0.562331	0.57389	0.742438
lcl|NC_001318.1_cds_NP_212694.2_522	BB_0560	13071.6	0.297471	0.186644	1.59379	0.110984	0.235241
lcl|NC_001318.1_cds_NP_212695.1_523	gnd	5184.91	0.559443	0.198983	2.81151	0.00493095	0.0198052
lcl|NC_001318.1_cds_NP_212696.1_524	BB_0562	1222.61	1.05371	0.147229	7.15694	8.24996e-13	2.46486e-11
lcl|NC_001318.1_cds_NP_212697.2_525	BB_0563	438.802	0.256297	0.194541	1.31744	0.18769	0.350478
lcl|NC_001318.1_cds_NP_212698.1_526	BB_0564	424.976	-0.449929	0.292078	-1.54044	0.123452	0.255011
lcl|NC_001318.1_cds_NP_212699.1_527	BB_0565	648.715	0.32392	0.260301	1.24441	0.213349	0.374185
lcl|NC_001318.1_cds_NP_212700.1_528	BB_0566	245.655	0.836158	0.287357	2.90982	0.00361634	0.0151318
lcl|NC_001318.1_cds_NP_212701.1_529	BB_0567	2057.59	0.908867	0.21507	4.22591	2.3798e-05	0.000183384
lcl|NC_001318.1_cds_NP_212702.1_530	BB_0568	2034.6	-0.618823	0.199791	-3.09736	0.00195254	0.00913012
lcl|NC_001318.1_cds_NP_212703.1_531	BB_0569	2978.59	-0.131321	0.243612	-0.539058	0.589847	0.753832
lcl|NC_001318.1_cds_NP_212704.1_532	BB_0570	2706.46	-0.611629	0.233976	-2.61407	0.00894705	0.0329089
lcl|NC_001318.1_cds_NP_212705.1_533	BB_0571	1219.01	0.0943908	0.139209	0.67805	0.49774	0.67061
lcl|NC_001318.1_cds_NP_212706.1_534	BB_0572	5388.45	0.197102	0.129823	1.51823	0.128956	0.263008
lcl|NC_001318.1_cds_YP_008686582.1_535	BB_0573	2523.73	0.593921	0.200586	2.96093	0.00306715	0.0130584
lcl|NC_001318.1_cds_NP_212708.1_536	BB_0574	3833.89	0.708302	0.275273	2.57308	0.0100797	0.0365227
lcl|NC_001318.1_cds_NP_212709.1_537	pyrG	2362.74	0.989432	0.247734	3.99394	6.49854e-05	0.000461125
lcl|NC_001318.1_cds_NP_212710.2_538	BB_0576	1127.07	0.168321	0.10417	1.61582	0.106133	0.228501
lcl|NC_001318.1_cds_NP_212711.1_539	BB_0577	1867.12	-1.51685	0.223257	-6.79418	1.08929e-11	2.89854e-10
lcl|NC_001318.1_cds_NP_212712.1_540	BB_0578	3233.5	-0.269522	0.158066	-1.70512	0.0881712	0.198356
lcl|NC_001318.1_cds_NP_212713.1_541	BB_0579	8104.51	-0.506482	0.192688	-2.6285	0.00857611	0.0318194
lcl|NC_001318.1_cds_NP_212714.1_542	BB_0580	2536.25	-0.641263	0.26575	-2.41304	0.0158202	0.0512203
lcl|NC_001318.1_cds_NP_212715.1_543	recG	3646.62	-0.114614	0.270908	-0.423071	0.672243	0.809436
lcl|NC_001318.1_cds_NP_212716.1_544	BB_0582	2199.49	0.0316903	0.184067	0.172168	0.863306	0.925242
lcl|NC_001318.1_cds_NP_212717.1_545	BB_0583	6491.18	0.471398	0.255526	1.84481	0.0650647	0.156726
lcl|NC_001318.1_cds_NP_212718.2_546	BB_0584	3239.57	0.845046	0.232583	3.6333	0.000279819	0.0017781
lcl|NC_001318.1_cds_NP_212719.1_547	murD	1915.98	-0.194012	0.130542	-1.48621	0.137225	0.276561
lcl|NC_001318.1_cds_NP_212720.1_548	BB_0586	1191.78	0.462593	0.237929	1.94425	0.0518654	0.130661
lcl|NC_001318.1_cds_NP_212721.1_549	metG	3656.83	-0.24677	0.0824518	-2.9929	0.00276339	0.0120052
lcl|NC_001318.1_cds_NP_212722.1_550	BB_0588	1645.24	-2.28085	0.132433	-17.2226	1.7971e-66	5.10077e-64
lcl|NC_001318.1_cds_YP_008686583.1_551	pta	2966.48	-0.600206	0.281156	-2.13478	0.0327793	0.0916635
lcl|NC_001318.1_cds_NP_212724.1_552	ksgA	1975.85	0.00231885	0.155463	0.0149157	0.988099	0.994618
lcl|NC_001318.1_cds_NP_212725.1_553	BB_0591	1250.31	0.24191	0.138612	1.74523	0.0809441	0.187293
lcl|NC_001318.1_cds_NP_212726.1_554	BB_0592	8508.53	-0.173531	0.288173	-0.602176	0.547057	0.7156
lcl|NC_001318.1_cds_NP_212727.1_555	BB_0593	11101.4	0.865437	0.175475	4.93197	8.14053e-07	8.61076e-06
lcl|NC_001318.1_cds_NP_212728.2_556	argS	5561.13	0.375227	0.209717	1.78921	0.0735811	0.172601
lcl|NC_001318.1_cds_NP_212729.1_557	BB_0595	1421.9	0.405694	0.241488	1.67997	0.0929629	0.206949
lcl|NC_001318.1_cds_NP_212730.1_558	BB_0596	7079.66	0.103866	0.176208	0.589451	0.555559	0.723331
lcl|NC_001318.1_cds_NP_212731.1_559	BB_0597	6727.57	-0.871296	0.152588	-5.71013	1.12892e-08	1.79677e-07
lcl|NC_001318.1_cds_NP_212732.1_560	murB	2605.56	-1.09345	0.256549	-4.26217	2.02455e-05	0.000160363
lcl|NC_001318.1_cds_NP_212733.1_561	cysS	2722.38	-0.0653998	0.144984	-0.451084	0.651929	0.797582
lcl|NC_001318.1_cds_NP_212734.1_562	BB_0600	1884.29	-0.35892	0.206081	-1.74165	0.0815699	0.18823
lcl|NC_001318.1_cds_NP_212735.1_563	glyA	2393.9	-0.0652797	0.11412	-0.572024	0.567306	0.735812
lcl|NC_001318.1_cds_NP_212736.1_564	BB_0602	3501.34	0.188699	0.224403	0.840896	0.400406	0.581516
lcl|NC_001318.1_cds_NP_212737.1_565	p66	18789	1.19152	0.370846	3.21297	0.00131369	0.00661898
lcl|NC_001318.1_cds_NP_212738.1_566	BB_0604	1822.36	0.734046	0.116713	6.28934	3.18821e-10	6.96092e-09
lcl|NC_001318.1_cds_NP_212739.2_567	BB_0605	1221.45	-0.555231	0.258444	-2.14836	0.031685	0.0896339
lcl|NC_001318.1_cds_NP_212740.1_568	BB_0606	867.254	-0.441125	0.124354	-3.54733	0.000389158	0.0023754
lcl|NC_001318.1_cds_NP_212741.1_569	pcrA	2309.37	-0.274919	0.113417	-2.42395	0.0153525	0.0499911
lcl|NC_001318.1_cds_NP_212742.1_570	BB_0608	3187.06	0.458373	0.191792	2.38994	0.0168509	0.0541456
lcl|NC_001318.1_cds_NP_212744.1_571	tig	7724.71	-0.507815	0.14632	-3.47058	0.000519332	0.00306029
lcl|NC_001318.1_cds_NP_212745.2_572	clpP	2512.23	0.122646	0.193494	0.633848	0.52618	0.697886
lcl|NC_001318.1_cds_NP_212746.1_573	clpX	2868.62	-0.0105256	0.243917	-0.0431525	0.96558	0.985841
lcl|NC_001318.1_cds_NP_212747.2_574	lon	6919.29	0.219032	0.233144	0.939471	0.347489	0.529788
lcl|NC_001318.1_cds_NP_212748.1_575	BB_0614	860.456	0.319858	0.297118	1.07653	0.281688	0.459105
lcl|NC_001318.1_cds_NP_212749.2_576	rpsD	16787.8	-0.592318	0.206558	-2.86756	0.00413652	0.0168529
lcl|NC_001318.1_cds_NP_212750.1_577	BB_0616	1783.94	0.187291	0.216015	0.86703	0.385925	0.569031
lcl|NC_001318.1_cds_NP_212751.1_578	BB_0617	777.721	0.85057	0.226661	3.7526	0.000175009	0.0011552
lcl|NC_001318.1_cds_NP_212752.1_579	cdd	1794.62	-0.20307	0.165569	-1.22649	0.220013	0.38251
lcl|NC_001318.1_cds_NP_212753.2_580	BB_0619	2722.4	-0.641524	0.0791327	-8.10694	5.19109e-16	2.10486e-14
lcl|NC_001318.1_cds_NP_212754.2_581	BB_0620	2536.71	-0.661597	0.135181	-4.89416	9.8728e-07	1.02521e-05
lcl|NC_001318.1_cds_NP_212755.1_582	BB_0621	1438.04	-0.204533	0.294668	-0.694114	0.48761	0.663789
lcl|NC_001318.1_cds_NP_212756.2_583	ackA	2934.14	0.41954	0.262268	1.59966	0.109674	0.233506
lcl|NC_001318.1_cds_NP_212757.1_584	mfd	1065.08	-0.354151	0.320097	-1.10639	0.268559	0.443572
lcl|NC_001318.1_cds_NP_212758.1_585	BB_0624	5079.05	-0.687246	0.165769	-4.14579	3.38638e-05	0.000251835
lcl|NC_001318.1_cds_NP_212759.2_586	BB_0625	2160.82	0.116136	0.178364	0.651117	0.514971	0.68838
lcl|NC_001318.1_cds_NP_212760.1_587	rnmV	17091.4	-1.62228	0.410088	-3.95594	7.6233e-05	0.000536466
lcl|NC_001318.1_cds_YP_008686584.1_588	BB_0627	1365.7	-1.13722	0.235679	-4.82529	1.39796e-06	1.38415e-05
lcl|NC_001318.1_cds_NP_212762.1_589	BB_0628	3384.6	-0.349773	0.151085	-2.31507	0.0206089	0.0634666
lcl|NC_001318.1_cds_NP_212763.2_590	BB_0629	4679.3	0.012908	0.144732	0.0891856	0.928934	0.962858
lcl|NC_001318.1_cds_NP_212764.1_591	pfkB	748.308	0.386673	0.301361	1.28309	0.199461	0.362462
lcl|NC_001318.1_cds_NP_212765.1_592	BB_0631	16851.3	0.312074	0.208706	1.49528	0.134842	0.272916
lcl|NC_001318.1_cds_NP_212766.1_593	recD	690.368	0.93221	0.231437	4.02791	5.62741e-05	0.000400982
lcl|NC_001318.1_cds_NP_212767.1_594	recB	3020.61	-0.121299	0.164892	-0.735626	0.461958	0.639606
lcl|NC_001318.1_cds_NP_212769.2_595	pncB	1291.29	0.792052	0.163729	4.83759	1.31425e-06	1.30887e-05
lcl|NC_001318.1_cds_NP_212770.1_596	zwf	4376.39	0.660405	0.146644	4.50345	6.68588e-06	5.77972e-05
lcl|NC_001318.1_cds_NP_212771.2_597	BB_0637	8048.2	1.24731	0.261338	4.77279	1.81693e-06	1.74816e-05
lcl|NC_001318.1_cds_NP_212772.1_598	BB_0638	3886.72	1.37448	0.209927	6.54741	5.85428e-11	1.3847e-09
lcl|NC_001318.1_cds_NP_212773.1_599	potD	1482.69	1.11139	0.287043	3.87185	0.000108011	0.000732837
lcl|NC_001318.1_cds_NP_212774.1_600	BB_0640	782.014	0.448618	0.145393	3.08555	0.00203177	0.00940246
lcl|NC_001318.1_cds_NP_212775.2_601	BB_0641	1185.3	0.502572	0.151354	3.32051	0.000898521	0.00479681
lcl|NC_001318.1_cds_NP_212776.1_602	BB_0642	1926.21	-0.191884	0.197702	-0.970574	0.331761	0.514227
lcl|NC_001318.1_cds_NP_212777.1_603	ylqF	699.047	-1.01227	0.22468	-4.50538	6.62541e-06	5.77972e-05
lcl|NC_001318.1_cds_NP_212778.1_604	nanE	697.388	1.09191	0.199287	5.47909	4.27517e-08	5.82449e-07
lcl|NC_001318.1_cds_NP_212779.1_605	BB_0645	4110.27	0.753964	0.128017	5.88957	3.87197e-09	6.86871e-08
lcl|NC_001318.1_cds_NP_212780.1_606	BB_0646	3020.24	0.219978	0.311099	0.7071	0.479504	0.658545
lcl|NC_001318.1_cds_NP_212781.1_607	bosR	1739.77	-0.052935	0.236884	-0.223463	0.823175	0.901522
lcl|NC_001318.1_cds_YP_008686585.1_608	BB_0648	1492.49	-0.244294	0.187388	-1.30368	0.192342	0.355269
lcl|NC_001318.1_cds_NP_212783.1_609	groL	21930.7	-0.453373	0.325455	-1.39304	0.163607	0.317337
lcl|NC_001318.1_cds_NP_212784.2_610	BB_0650	2606.92	-0.02153	0.682562	-0.0315429	0.974837	0.98995
lcl|NC_001318.1_cds_NP_212785.1_611	BB_0651	4482.6	-0.218438	0.281422	-0.776191	0.437636	0.621078
lcl|NC_001318.1_cds_NP_212786.1_612	secD	18000.7	-0.274087	0.326038	-0.840658	0.400539	0.581516
lcl|NC_001318.1_cds_NP_212787.1_613	secF	6590.37	-0.211293	0.303223	-0.696823	0.485913	0.662538
lcl|NC_001318.1_cds_NP_212788.1_614	BB_0654	3790.95	-0.111406	0.290208	-0.383882	0.701066	0.829252
lcl|NC_001318.1_cds_NP_212789.1_615	BB_0655	2199.8	0.136179	0.182684	0.745434	0.45601	0.634983
lcl|NC_001318.1_cds_NP_212790.1_616	BB_0656	970.674	-0.00977961	0.223024	-0.04385	0.965024	0.985841
lcl|NC_001318.1_cds_NP_212791.1_617	rpiA	3035.98	0.0199173	0.180861	0.110125	0.91231	0.953754
lcl|NC_001318.1_cds_NP_212792.2_618	BB_0658	1977.95	-0.085784	0.134185	-0.639298	0.522629	0.694799
lcl|NC_001318.1_cds_NP_212793.1_619	lysS	6038.43	-0.0585674	0.110322	-0.530876	0.595504	0.75626
lcl|NC_001318.1_cds_NP_212794.1_620	era	1204.56	-0.270546	0.1061	-2.54991	0.010775	0.0384693
lcl|NC_001318.1_cds_NP_212795.2_621	BB_0661	1801.94	-0.986031	0.164215	-6.00451	1.91908e-09	3.67213e-08
lcl|NC_001318.1_cds_NP_212796.1_622	BB_0662	2168.37	-0.956563	0.289536	-3.30378	0.000953894	0.0049572
lcl|NC_001318.1_cds_NP_212797.1_623	BB_0663	1339.59	-0.613151	0.32769	-1.87113	0.0613268	0.149344
lcl|NC_001318.1_cds_NP_212798.2_624	BB_0664	2477.57	-0.599508	0.222449	-2.69503	0.00703819	0.0269349
lcl|NC_001318.1_cds_NP_212799.1_625	BB_0665	1770.09	-0.381066	0.162743	-2.34152	0.0192051	0.0599689
lcl|NC_001318.1_cds_NP_212800.2_626	BB_0666	2272.36	-0.111091	0.127276	-0.872838	0.382752	0.566313
lcl|NC_001318.1_cds_NP_212801.1_627	BB_0667	2287.35	0.439355	0.162015	2.71182	0.0066915	0.0258991
lcl|NC_001318.1_cds_NP_212802.2_628	BB_0668	6334.94	0.607803	0.243955	2.49146	0.012722	0.0435927
lcl|NC_001318.1_cds_NP_212803.1_629	BB_0669	4142.37	-0.329406	0.178985	-1.84041	0.0657074	0.157828
lcl|NC_001318.1_cds_NP_212804.1_630	BB_0670	3548.82	-0.0480886	0.236856	-0.203028	0.839113	0.910608
lcl|NC_001318.1_cds_NP_212805.1_631	BB_0671	990.163	0.25871	0.273637	0.945448	0.34443	0.527082
lcl|NC_001318.1_cds_NP_212806.1_632	BB_0672	1391.98	0.116455	0.232604	0.500658	0.616612	0.772125
lcl|NC_001318.1_cds_NP_212807.1_633	BB_0673	887.947	0.214374	0.310514	0.690384	0.489953	0.665383
lcl|NC_001318.1_cds_NP_212808.1_634	BB_0674	1369.25	0.429167	0.223908	1.91671	0.0552745	0.13742
lcl|NC_001318.1_cds_NP_212809.1_635	BB_0675	1449.38	0.365403	0.177505	2.05855	0.0395373	0.106863
lcl|NC_001318.1_cds_NP_212810.1_636	BB_0676	1670.23	-0.354273	0.187068	-1.89382	0.0582491	0.142937
lcl|NC_001318.1_cds_NP_212811.1_637	rbsA	4397.78	0.711833	0.281986	2.52436	0.011591	0.0406161
lcl|NC_001318.1_cds_NP_212812.1_638	BB_0678	5061.7	1.13088	0.184671	6.12376	9.13915e-10	1.84043e-08
lcl|NC_001318.1_cds_NP_212813.2_639	BB_0679	4281.29	1.09289	0.1925	5.67736	1.36791e-08	2.11778e-07
lcl|NC_001318.1_cds_NP_212814.1_640	BB_0680	3016.29	0.528483	0.184054	2.87134	0.00408731	0.0167324
lcl|NC_001318.1_cds_NP_212815.2_641	BB_0681	1841.56	1.1321	0.198715	5.69708	1.21877e-08	1.92181e-07
lcl|NC_001318.1_cds_NP_212816.1_642	trmU	1834.59	-0.365807	0.119775	-3.05413	0.00225717	0.0102233
lcl|NC_001318.1_cds_NP_212817.1_643	BB_0683	9215.75	-1.34261	0.200227	-6.70547	2.00762e-11	5.18028e-10
lcl|NC_001318.1_cds_NP_212818.2_644	fni	5419.35	-1.36046	0.310959	-4.37507	1.21395e-05	9.89167e-05
lcl|NC_001318.1_cds_NP_212819.1_645	BB_0685	1694.56	-0.781316	0.13087	-5.97017	2.37013e-09	4.38731e-08
lcl|NC_001318.1_cds_NP_212820.1_646	mvaD	1041.54	-0.128636	0.183764	-0.700008	0.483922	0.661944
lcl|NC_001318.1_cds_NP_212821.1_647	BB_0687	2955.11	-0.132659	0.160333	-0.827399	0.408011	0.58885
lcl|NC_001318.1_cds_NP_212822.1_648	mvk	3299.23	-0.932264	0.283642	-3.28676	0.00101346	0.00521425
lcl|NC_001318.1_cds_NP_212823.1_649	BB_0689	343.105	-0.320372	0.281734	-1.13714	0.255478	0.425298
lcl|NC_001318.1_cds_NP_212824.2_650	napA	4019.39	-0.856002	0.317534	-2.69578	0.00702238	0.0269349
lcl|NC_001318.1_cds_NP_212825.1_651	fusA	14957.9	-0.719058	0.309759	-2.32135	0.0202681	0.0627575
lcl|NC_001318.1_cds_NP_212827.1_652	badR	1586.51	-7.78866	0.50598	-15.3932	1.818e-53	3.87007e-51
lcl|NC_001318.1_cds_NP_212828.2_653	ffh	14060.8	-3.01855	0.374236	-8.06591	7.26938e-16	2.81358e-14
lcl|NC_001318.1_cds_NP_212829.1_654	rpsP	1323.1	-1.0394	0.253757	-4.09602	4.20306e-05	0.000307202
lcl|NC_001318.1_cds_NP_212830.1_655	BB_0696	1648.93	-1.06417	0.332286	-3.20256	0.00136213	0.00682265
lcl|NC_001318.1_cds_NP_212831.1_656	rimM	4857.26	-0.696825	0.263755	-2.64194	0.00824318	0.0309893
lcl|NC_001318.1_cds_NP_212832.1_657	trmD	7135.82	-0.637106	0.192771	-3.30498	0.000949834	0.0049572
lcl|NC_001318.1_cds_NP_212833.1_658	rplS	3724.46	-0.490044	0.215421	-2.27482	0.0229168	0.0688313
lcl|NC_001318.1_cds_NP_212835.1_659	BB_0701	1600.96	0.277185	0.169401	1.63627	0.101784	0.221204
lcl|NC_001318.1_cds_NP_212836.1_660	coaD	1055.82	0.444987	0.191984	2.31783	0.0204586	0.0632324
lcl|NC_001318.1_cds_NP_212837.1_661	rpmF	711.899	0.341752	0.243008	1.40634	0.159624	0.310673
lcl|NC_001318.1_cds_NP_212838.1_662	acpP	1920.93	0.511029	0.159323	3.20751	0.00133887	0.00672595
lcl|NC_001318.1_cds_NP_212839.2_663	rnc	3129.76	0.570594	0.190636	2.9931	0.00276158	0.0120052
lcl|NC_001318.1_cds_NP_212840.1_664	BB_0706	4581.57	0.0975994	0.188402	0.518038	0.604432	0.760235
lcl|NC_001318.1_cds_NP_212841.2_665	BB_0707	2443.26	-0.188125	0.128374	-1.46545	0.142798	0.285763
lcl|NC_001318.1_cds_NP_212842.1_666	BB_0708	863.926	-0.305245	0.276969	-1.10209	0.270421	0.445815
lcl|NC_001318.1_cds_NP_212843.1_667	BB_0709	3584.62	-0.0357811	0.2026	-0.17661	0.859815	0.922662
lcl|NC_001318.1_cds_NP_212846.1_668	BB_0712	8877.18	-0.187333	0.14978	-1.25072	0.211035	0.373201
lcl|NC_001318.1_cds_NP_212847.2_669	BB_0713	2196.33	0.222003	0.225079	0.986332	0.32397	0.507242
lcl|NC_001318.1_cds_NP_212848.1_670	BB_0714	1815.94	0.0152771	0.151265	0.100996	0.919554	0.957798
lcl|NC_001318.1_cds_NP_212849.2_671	BB_0715	6450.13	0.0361045	0.115007	0.313934	0.753571	0.863034
lcl|NC_001318.1_cds_NP_212850.2_672	mreC	3607.68	0.395122	0.206364	1.91469	0.0555326	0.137734
lcl|NC_001318.1_cds_NP_212851.1_673	BB_0717	1528.45	0.0983097	0.132938	0.739517	0.459593	0.637887
lcl|NC_001318.1_cds_NP_212852.2_674	BB_0718	2054.48	0.254753	0.184985	1.37715	0.168466	0.323812
lcl|NC_001318.1_cds_NP_212853.2_675	mrdB	4255.23	0.0690108	0.225414	0.306151	0.75949	0.86875
lcl|NC_001318.1_cds_YP_008686586.1_676	thrS	3407	0.505301	0.158216	3.19374	0.00140443	0.00699343
lcl|NC_001318.1_cds_NP_212855.1_677	pgsA	1619.88	0.572064	0.185889	3.07745	0.00208782	0.00960963
lcl|NC_001318.1_cds_NP_212856.2_678	BB_0722	1223.94	-0.270843	0.140635	-1.92585	0.054123	0.135347
lcl|NC_001318.1_cds_YP_008686587.1_679	BB_0723	497.117	-0.392597	0.227485	-1.72581	0.0843809	0.193146
lcl|NC_001318.1_cds_YP_008686588.1_680	cabP	3690.88	-1.21343	0.267574	-4.53493	5.76213e-06	5.0582e-05
lcl|NC_001318.1_cds_NP_212859.2_681	BB_0725	3844.24	-0.837488	0.148634	-5.63455	1.75512e-08	2.6451e-07
lcl|NC_001318.1_cds_NP_212860.1_682	BB_0726	1845.26	-0.373795	0.112495	-3.32279	0.000891231	0.00479272
lcl|NC_001318.1_cds_NP_212861.2_683	BB_0727	3677.78	0.112514	0.14042	0.801269	0.422976	0.604302
lcl|NC_001318.1_cds_NP_212862.2_684	cdr	3687.42	0.0791732	0.21824	0.36278	0.716769	0.840673
lcl|NC_001318.1_cds_NP_212863.1_685	BB_0729	1074.98	0.604248	0.18291	3.30353	0.000954764	0.0049572
lcl|NC_001318.1_cds_NP_212864.2_686	pgi	2610.91	0.347661	0.13936	2.49469	0.0126068	0.0433724
lcl|NC_001318.1_cds_NP_212865.1_687	BB_0731	560.969	0.275166	0.326432	0.842952	0.399255	0.580642
lcl|NC_001318.1_cds_NP_212866.1_688	BB_0732	6210.64	0.0657472	0.224969	0.29225	0.770096	0.871993
lcl|NC_001318.1_cds_NP_212867.2_689	BB_0733	4794.15	-0.173115	0.190679	-0.907886	0.363938	0.54897
lcl|NC_001318.1_cds_NP_212868.1_690	BB_0734	4067.06	-0.100617	0.166162	-0.605534	0.544824	0.71482
lcl|NC_001318.1_cds_NP_212869.2_691	BB_0735	5280.07	-0.671211	0.125794	-5.3358	9.51234e-08	1.19114e-06
lcl|NC_001318.1_cds_NP_212871.2_692	BB_0737	1123.23	0.407382	0.200573	2.0311	0.0422453	0.112412
lcl|NC_001318.1_cds_NP_212872.1_693	valS	5216.93	0.89866	0.183308	4.90246	9.46435e-07	9.88822e-06
lcl|NC_001318.1_cds_YP_008686589.1_694	BB_0739	1873.96	-1.41965	0.173023	-8.20498	2.30623e-16	1.00705e-14
lcl|NC_001318.1_cds_NP_212874.1_695	BB_0740	789.193	0.698481	0.187865	3.71799	0.000200817	0.00131535
lcl|NC_001318.1_cds_NP_212875.2_696	groS	2980.29	-0.694886	0.129147	-5.38059	7.42421e-08	9.43539e-07
lcl|NC_001318.1_cds_NP_212876.2_697	BB_0742	3364.6	-0.0466266	0.1459	-0.31958	0.749286	0.859862
lcl|NC_001318.1_cds_NP_212877.1_698	BB_0743	2509.05	-0.105701	0.233406	-0.452863	0.650648	0.796587
lcl|NC_001318.1_cds_NP_212878.1_699	p83/100	10123.8	0.10422	0.12658	0.823349	0.410309	0.591165
lcl|NC_001318.1_cds_NP_212879.2_700	BB_0745	320.221	-0.0328507	0.155598	-0.211126	0.832789	0.906803
lcl|NC_001318.1_cds_NP_212880.1_701	BB_0746	1144.75	0.378559	0.123543	3.0642	0.00218251	0.00996467
lcl|NC_001318.1_cds_NP_212881.1_702	BB_0747	1624.42	0.446926	0.194089	2.30269	0.0212965	0.0651131
lcl|NC_001318.1_cds_NP_212882.1_703	BB_0748	2500.55	-0.668851	0.291512	-2.29442	0.0217664	0.0663116
lcl|NC_001318.1_cds_NP_212883.2_704	BB_0749	9781.92	-0.396306	0.131382	-3.01644	0.0025576	0.0114021
lcl|NC_001318.1_cds_NP_212885.2_705	BB_0751	1538.84	0.255313	0.170787	1.49492	0.134936	0.272916
lcl|NC_001318.1_cds_YP_008686590.1_706	BB_0752	2331.79	0.625887	0.255891	2.44591	0.0144487	0.0475941
lcl|NC_001318.1_cds_YP_008686591.1_707	BB_0753	2136.1	0.372375	0.23488	1.58538	0.112879	0.238502
lcl|NC_001318.1_cds_NP_212888.1_708	BB_0754	1507.05	0.346392	0.259314	1.3358	0.181613	0.342218
lcl|NC_001318.1_cds_NP_212889.1_709	rnz	1522.65	-0.237028	0.166144	-1.42664	0.153684	0.300831
lcl|NC_001318.1_cds_NP_212890.1_710	BB_0756	369.159	-0.704803	0.311162	-2.26507	0.0235084	0.07036
lcl|NC_001318.1_cds_NP_212891.2_711	clpP	3401.81	0.061311	0.287684	0.213119	0.831234	0.905689
lcl|NC_001318.1_cds_NP_212892.2_712	BB_0758	1533.45	0.272232	0.153274	1.77611	0.0757144	0.176875
lcl|NC_001318.1_cds_NP_212893.1_713	BB_0759	4535.12	-0.37088	0.204326	-1.81514	0.0695024	0.16508
lcl|NC_001318.1_cds_NP_212894.2_714	BB_0760	774.452	0.105305	0.432727	0.243353	0.807732	0.889759
lcl|NC_001318.1_cds_YP_008686592.1_715	BB_0761	537.806	0.677966	0.294706	2.30049	0.0214207	0.0653754
lcl|NC_001318.1_cds_YP_008686593.1_716	BB_0763	2998.67	-0.884307	0.294919	-2.99848	0.00271334	0.0118483
lcl|NC_001318.1_cds_NP_212898.1_717	BB_0764	649.265	0.80215	0.221926	3.61449	0.000300944	0.00189818
lcl|NC_001318.1_cds_NP_212899.1_718	BB_0765	561.76	1.0798	0.175287	6.16015	7.26761e-10	1.50936e-08
lcl|NC_001318.1_cds_NP_212900.1_719	cvpA	420.511	1.35652	0.239595	5.66172	1.49863e-08	2.29926e-07
lcl|NC_001318.1_cds_NP_212901.1_720	murG	901.268	1.56083	0.281071	5.55315	2.80572e-08	3.98179e-07
lcl|NC_001318.1_cds_NP_212902.1_721	BB_0768	1156.43	1.03455	0.234655	4.40882	1.03937e-05	8.59249e-05
lcl|NC_001318.1_cds_NP_212903.1_722	BB_0769	1653.78	1.26192	0.24096	5.23707	1.63143e-07	1.92939e-06
lcl|NC_001318.1_cds_NP_212904.1_723	BB_0770	1364.05	1.29725	0.244605	5.30344	1.13639e-07	1.37254e-06
lcl|NC_001318.1_cds_NP_212905.1_724	rpoS	827.498	-0.450433	0.285164	-1.57956	0.114208	0.240416
lcl|NC_001318.1_cds_YP_004956714.1_725	flgJ	387.738	0.147851	0.264338	0.559325	0.57594	0.74305
lcl|NC_001318.1_cds_NP_212906.1_726	flgI	2611.91	-0.0803991	0.174861	-0.459788	0.645668	0.792199
lcl|NC_001318.1_cds_NP_212907.1_727	BB_0773	467.799	1.23579	0.179319	6.89159	5.51724e-12	1.49141e-10
lcl|NC_001318.1_cds_NP_212908.1_728	flgG	2608.34	-0.184854	0.222945	-0.829147	0.407021	0.588043
lcl|NC_001318.1_cds_NP_212909.2_729	BB_0775	2428.71	-0.337866	0.0949378	-3.55881	0.00037254	0.00229868
lcl|NC_001318.1_cds_NP_212910.2_730	BB_0776	2736.68	-0.772883	0.16784	-4.60489	4.12687e-06	3.75529e-05
lcl|NC_001318.1_cds_NP_212911.1_731	apt	2209.64	-0.299854	0.116326	-2.5777	0.00994596	0.0361151
lcl|NC_001318.1_cds_NP_212912.1_732	rplU	4003.33	-0.785682	0.260115	-3.02052	0.00252344	0.0112793
lcl|NC_001318.1_cds_NP_212913.3_733	BB_0779	6441.69	-0.224314	0.210775	-1.06424	0.287222	0.463639
lcl|NC_001318.1_cds_NP_212914.1_734	rpmA	852.654	-0.0746778	0.287504	-0.259745	0.79506	0.884959
lcl|NC_001318.1_cds_NP_212915.1_735	BB_0781	4265.02	-0.1471	0.22639	-0.649765	0.515844	0.689006
lcl|NC_001318.1_cds_NP_212916.2_736	nadD	716.518	0.426456	0.148454	2.87264	0.00407052	0.0167038
lcl|NC_001318.1_cds_NP_212917.1_737	BB_0783	1437.03	0.198788	0.176403	1.1269	0.259787	0.431205
lcl|NC_001318.1_cds_NP_212918.2_738	BB_0784	425.659	0.452579	0.273636	1.65395	0.0981379	0.216769
lcl|NC_001318.1_cds_NP_212919.1_739	spoVG	2664.7	1.60156	0.211911	7.55769	4.10294e-14	1.45569e-12
lcl|NC_001318.1_cds_NP_212920.2_740	BB_0786	11494.5	0.110203	0.196196	0.561701	0.57432	0.742438
lcl|NC_001318.1_cds_NP_212921.1_741	pth	5546.63	0.31556	0.159872	1.97384	0.0484004	0.124135
lcl|NC_001318.1_cds_NP_212922.1_742	tilS	2032.13	-0.323806	0.197556	-1.63906	0.101201	0.220955
lcl|NC_001318.1_cds_NP_212923.1_743	BB_0789	12247.5	-0.149823	0.16377	-0.914834	0.360279	0.544414
lcl|NC_001318.1_cds_NP_212924.2_744	BB_0790	4832.84	-0.632211	0.322865	-1.95813	0.0502149	0.127446
lcl|NC_001318.1_cds_NP_212925.1_745	BB_0791	2326.6	0.307887	0.237978	1.29377	0.195746	0.359219
lcl|NC_001318.1_cds_NP_212926.1_746	BB_0792	1766.4	0.03559	0.228114	0.156018	0.876019	0.933554
lcl|NC_001318.1_cds_NP_212927.2_747	tmk	400.816	-0.423873	0.282814	-1.49877	0.133934	0.271858
lcl|NC_001318.1_cds_YP_008686594.1_748	BB_0794	8844.21	-1.00439	0.174264	-5.76361	8.23345e-09	1.37466e-07
lcl|NC_001318.1_cds_NP_212929.1_749	BB_0795	13870.1	0.026794	0.287495	0.0931979	0.925746	0.961057
lcl|NC_001318.1_cds_NP_212930.2_750	BB_0796	1983.86	0.339075	0.267792	1.26619	0.205445	0.367568
lcl|NC_001318.1_cds_NP_212931.1_751	mutS	2667.28	-0.0130614	0.109606	-0.119167	0.905143	0.948006
lcl|NC_001318.1_cds_NP_212932.1_752	BB_0798	412.743	-1.27472	0.230756	-5.52411	3.31165e-08	4.62274e-07
lcl|NC_001318.1_cds_NP_212933.1_753	BB_0799	1183.72	-0.438426	0.243332	-1.80176	0.0715828	0.169078
lcl|NC_001318.1_cds_NP_212934.1_754	BB_0800	5535.74	0.0242685	0.164985	0.147095	0.883057	0.93663
lcl|NC_001318.1_cds_NP_212935.1_755	BB_0801	16357.8	0.446765	0.204499	2.18468	0.0289123	0.0828916
lcl|NC_001318.1_cds_NP_212936.2_756	rbfA	1115.47	-0.00529628	0.159008	-0.0333082	0.973429	0.989646
lcl|NC_001318.1_cds_NP_212937.1_757	truB	2762.77	-0.202971	0.224245	-0.90513	0.365396	0.550681
lcl|NC_001318.1_cds_NP_212938.1_758	rpsO	2446.1	-0.386388	0.236608	-1.63303	0.102463	0.222285
lcl|NC_001318.1_cds_NP_212939.2_759	BB_0805	17372.7	0.230249	0.158584	1.4519	0.146529	0.289489
lcl|NC_001318.1_cds_NP_212940.1_760	BB_0806	5249.28	0.258145	0.262181	0.984604	0.324819	0.507958
lcl|NC_001318.1_cds_NP_212941.1_761	BB_0807	2749.96	0.387143	0.262841	1.47291	0.140774	0.282377
lcl|NC_001318.1_cds_NP_212942.1_762	BB_0808	1685.63	0.287532	0.209229	1.37425	0.169365	0.325173
lcl|NC_001318.1_cds_NP_212943.1_763	tgt	982.746	-0.349231	0.120458	-2.8992	0.00374121	0.0156159
lcl|NC_001318.1_cds_NP_212944.2_764	mviN	2723.05	-0.421023	0.196619	-2.14132	0.0322484	0.0910763
lcl|NC_001318.1_cds_NP_212945.1_765	BB_0811	1043.2	-0.32232	0.172857	-1.86466	0.0622285	0.150962
lcl|NC_001318.1_cds_NP_212946.1_766	coaBC	1158.6	-0.834258	0.171059	-4.87701	1.07708e-06	1.09837e-05
lcl|NC_001318.1_cds_NP_212948.1_767	panF	3027.79	-0.0334609	0.232591	-0.143862	0.88561	0.937679
lcl|NC_001318.1_cds_NP_212950.2_768	BB_0816	3884.99	0.294044	0.190023	1.54741	0.121763	0.252574
lcl|NC_001318.1_cds_NP_212951.1_769	murC	2871.15	0.562385	0.203739	2.76032	0.00577444	0.0227636
lcl|NC_001318.1_cds_NP_212952.1_770	BB_0818	1321.05	0.456801	0.26656	1.71369	0.0865858	0.195824
lcl|NC_001318.1_cds_NP_212953.1_771	BB_0819	582.41	0.121142	0.195599	0.619338	0.535693	0.707487
lcl|NC_001318.1_cds_NP_212954.1_772	rpoZ	234.242	-0.288559	0.194009	-1.48734	0.136924	0.276281
lcl|NC_001318.1_cds_NP_212955.1_773	miaA	2289.48	-0.00563865	0.239276	-0.0235655	0.981199	0.99345
lcl|NC_001318.1_cds_NP_212957.1_774	BB_0823	7176.68	-0.313398	0.269823	-1.1615	0.24544	0.412621
lcl|NC_001318.1_cds_NP_212958.2_775	BB_0824	5042.16	-0.660988	0.180987	-3.65214	0.000260068	0.00165879
lcl|NC_001318.1_cds_NP_212959.2_776	BB_0825	2029.42	-0.559306	0.27261	-2.05167	0.0402019	0.107817
lcl|NC_001318.1_cds_NP_212960.1_777	BB_0826	275.006	-0.520594	0.261662	-1.98956	0.046639	0.121447
lcl|NC_001318.1_cds_NP_212961.1_778	BB_0827	5334.72	-0.0426963	0.156519	-0.272786	0.785018	0.877587
lcl|NC_001318.1_cds_NP_212962.1_779	topA	3356.54	-0.378351	0.144254	-2.62281	0.00872077	0.0322658
lcl|NC_001318.1_cds_NP_212963.1_780	BB_0829	2732.78	0.301868	0.16447	1.8354	0.0664469	0.159379
lcl|NC_001318.1_cds_NP_212964.2_781	BB_0830	1812.66	0.435503	0.183843	2.36888	0.0178421	0.0567945
lcl|NC_001318.1_cds_NP_212965.2_782	BB_0831	3329.25	-0.174372	0.0783397	-2.22584	0.0260251	0.0761524
lcl|NC_001318.1_cds_NP_212966.1_783	BB_0832	4133.8	0.101837	0.21867	0.465711	0.641423	0.788695
lcl|NC_001318.1_cds_NP_212967.1_784	ileS	8382.89	0.486737	0.146378	3.32521	0.000883511	0.00479178
lcl|NC_001318.1_cds_NP_212968.1_785	BB_0834	7165.61	0.122057	0.116798	1.04503	0.29601	0.475297
lcl|NC_001318.1_cds_NP_212969.2_786	BB_0835	698.108	0.273185	0.28916	0.944752	0.344785	0.527082
lcl|NC_001318.1_cds_YP_008686595.1_787	uvrB	3544.08	0.588526	0.196109	3.00102	0.00269078	0.0118012
lcl|NC_001318.1_cds_NP_212971.1_788	uvrA	3526.28	0.565926	0.22293	2.53858	0.0111303	0.0394072
lcl|NC_001318.1_cds_NP_212972.1_789	BB_0838	2208.44	0.511909	0.16248	3.1506	0.00162935	0.00789107
lcl|NC_001318.1_cds_YP_004956715.1_790	BB_0838a	539.415	0.761424	0.240212	3.1698	0.00152544	0.00750818
lcl|NC_001318.1_cds_NP_212973.2_791	BB_0839	912.23	0.519691	0.26294	1.97646	0.0481028	0.123588
lcl|NC_001318.1_cds_NP_212974.1_792	BB_0840	3497.26	0.629904	0.189854	3.31783	0.000907207	0.00480651
lcl|NC_001318.1_cds_NP_212975.1_793	arcA	2690.76	3.20828	0.156555	20.493	2.48673e-93	1.05873e-90
lcl|NC_001318.1_cds_NP_212976.2_794	arcB	2452.38	2.753	0.247533	11.1218	9.83175e-29	8.37173e-27
lcl|NC_001318.1_cds_NP_212977.2_795	BB_0843	9954.8	2.00513	0.225006	8.91146	5.03666e-19	2.68045e-17
lcl|NC_001318.1_cds_NP_212978.1_796	BB_0844	138.609	0.182403	0.456216	0.399818	0.68929	0.822517
lcl|NC_001318.1_cds_NP_212985.1_797	BB_0852	258.472	-1.10879	0.362782	-3.05636	0.00224045	0.0101747
lcl|NC_001903.1_cds_NP_046987.2_798	BB_B01	877.538	-0.335924	0.216956	-1.54835	0.121537	0.252574
lcl|NC_001903.1_cds_NP_046988.1_799	BB_B02	2128.1	-0.702594	0.197345	-3.56023	0.000370526	0.00229457
lcl|NC_001903.1_cds_NP_046989.1_800	BB_B03	2036.06	0.162117	0.150764	1.0753	0.282239	0.459515
lcl|NC_001903.1_cds_NP_046990.2_801	chbC	11469.2	5.57723	0.223856	24.9144	5.19784e-137	4.42596e-134
lcl|NC_001903.1_cds_NP_046991.1_802	chbA	2551.07	5.13641	0.275411	18.65	1.26382e-77	4.30456e-75
lcl|NC_001903.1_cds_NP_046992.2_803	chbB	1687.2	6.04192	0.262575	23.0103	3.67857e-117	2.0882e-114
lcl|NC_001903.1_cds_NP_046993.1_804	BB_B07	8409.81	4.82405	0.162671	29.6553	2.89583e-193	4.93159e-190
lcl|NC_001903.1_cds_NP_046995.1_805	BB_B09	1213.19	-0.984455	0.417202	-2.35966	0.0182918	0.0580091
lcl|NC_001903.1_cds_NP_046996.1_806	BB_B10	3773.69	-1.28185	0.38183	-3.35713	0.000787551	0.00436873
lcl|NC_001903.1_cds_NP_046998.1_807	BB_B12	1408.54	-0.357161	0.122143	-2.92412	0.00345432	0.0144894
lcl|NC_001903.1_cds_NP_046999.1_808	BB_B13	488.362	-0.0353564	0.13313	-0.265577	0.790565	0.882262
lcl|NC_001903.1_cds_NP_047000.1_809	BB_B14	1481.61	0.0886651	0.316342	0.280282	0.779261	0.875384
lcl|NC_001903.1_cds_NP_047002.1_810	BB_B16	4172.05	-0.117135	0.116214	-1.00792	0.313492	0.497093
lcl|NC_001903.1_cds_NP_047003.1_811	BB_B17	9277.93	0.51783	0.146553	3.5334	0.000410252	0.00246007
lcl|NC_001903.1_cds_NP_047004.2_812	guaA	11235	0.715248	0.136788	5.22888	1.70544e-07	2.00301e-06
lcl|NC_001903.1_cds_NP_047005.1_813	ospC	292.243	0.836431	0.485156	1.72405	0.0846994	0.193615
lcl|NC_001903.1_cds_NP_047008.1_814	BB_B22	5414.85	-0.0034359	0.2322	-0.0147971	0.988194	0.994618
lcl|NC_001903.1_cds_NP_047009.2_815	BB_B23	2583.01	0.264752	0.154474	1.7139	0.0865473	0.195824
lcl|NC_001903.1_cds_NP_047010.1_816	BB_B24	827.985	0.220074	0.148815	1.47885	0.139182	0.280173
lcl|NC_001903.1_cds_NP_047011.2_817	BB_B25	884.278	-0.261155	0.209142	-1.24869	0.211777	0.37335
lcl|NC_001903.1_cds_NP_047012.1_818	BB_B26	4625.81	0.466656	0.206532	2.25949	0.0238532	0.0711418
lcl|NC_001903.1_cds_NP_047013.1_819	BB_B27	1716.86	0.551077	0.184566	2.98579	0.00282842	0.0122565
lcl|NC_001903.1_cds_NP_047014.1_820	BB_B28	4249.14	0.654111	0.143949	4.54404	5.51873e-06	4.895e-05
lcl|NC_001903.1_cds_NP_047015.1_821	BB_B29	24118.6	-2.30295	0.21295	-10.8145	2.93797e-27	2.17538e-25
lcl|NC_000948.1_cds_NP_051162.1_822	BB_P01	70.3902	-0.631582	0.487747	-1.2949	0.195356	0.3591
lcl|NC_000948.1_cds_NP_051163.1_823	BB_P02	10.5144	0.571785	0.846921	0.675134	0.499591	0.67204
lcl|NC_000948.1_cds_NP_051164.1_824	BB_P03	15.3806	-0.662148	0.718002	-0.92221	0.356419	0.539539
lcl|NC_000948.1_cds_NP_051165.1_825	BB_P04	29.1476	-0.483448	0.498817	-0.969189	0.332451	0.514227
lcl|NC_000948.1_cds_NP_051167.2_826	BB_P06	32.9191	-0.847	0.429655	-1.97135	0.0486837	0.1243
lcl|NC_000948.1_cds_NP_051168.2_827	BB_P07	18.4496	-0.425673	0.820742	-0.518645	0.604008	0.760235
lcl|NC_000948.1_cds_NP_051169.2_828	BB_P08	33.4987	-0.63574	0.388588	-1.63603	0.101834	0.221204
lcl|NC_000948.1_cds_NP_051170.1_829	BB_P09	12.5365	-1.20556	0.826978	-1.45779	0.144899	0.286933
lcl|NC_000948.1_cds_NP_051171.1_830	BB_P10	89.2931	-1.80857	0.568945	-3.1788	0.00147884	0.00732111
lcl|NC_000948.1_cds_NP_051172.1_831	BB_P11	19.3227	-0.466617	0.544675	-0.85669	0.391616	0.573203
lcl|NC_000948.1_cds_NP_051173.1_832	BB_P12	10.0416	-0.201325	0.608123	-0.33106	0.740599	0.854087
lcl|NC_000948.1_cds_NP_051174.1_833	BB_P13	7.97757	-0.202407	0.70569	-0.286822	0.774249	0.871993
lcl|NC_000948.1_cds_NP_051176.1_835	BB_P15	57.7519	-1.51185	0.533207	-2.83538	0.00457708	0.018471
lcl|NC_000948.1_cds_NP_051177.1_836	BB_P16	41.2065	-0.0290078	0.489333	-0.0592803	0.952729	0.978779
lcl|NC_000948.1_cds_NP_051178.1_837	BB_P17	10.2852	-0.872272	0.840654	-1.03761	0.299451	0.479331
lcl|NC_000948.1_cds_NP_051179.1_838	BB_P18	18.9974	-0.578993	0.451145	-1.28339	0.199357	0.362462
lcl|NC_000948.1_cds_NP_051180.1_839	BB_P19	9.22783	-0.710861	0.809277	-0.87839	0.379732	0.565283
lcl|NC_000948.1_cds_NP_051181.1_840	BB_P20	22.5264	0.179363	0.52201	0.343601	0.731146	0.851344
lcl|NC_000948.1_cds_NP_051182.1_841	BB_P21	27.1646	0.364187	0.858137	0.424392	0.67128	0.809436
lcl|NC_000948.1_cds_NP_051183.1_842	BB_P22	424.992	-0.491384	0.356262	-1.37928	0.167809	0.322989
lcl|NC_000948.1_cds_NP_051184.1_843	blyA	25.6205	-0.138564	0.477125	-0.290415	0.771499	0.871993
lcl|NC_000948.1_cds_NP_051185.1_844	blyB	57.5586	0.339086	0.366074	0.926276	0.354303	0.538249
lcl|NC_000948.1_cds_NP_051186.1_845	BB_P25	89.2934	1.00513	0.499921	2.01057	0.0443707	0.116251
lcl|NC_000948.1_cds_NP_051187.2_846	BB_P26	172.837	1.04426	0.268809	3.88475	0.000102435	0.000697785
lcl|NC_000948.1_cds_NP_051188.1_847	revA	44.6413	0.584414	0.778831	0.750373	0.45303	0.634309
lcl|NC_000948.1_cds_NP_051189.1_848	mlpA	59.707	0.501828	0.516922	0.9708	0.331648	0.514227
lcl|NC_000948.1_cds_NP_051190.1_849	BB_P29	117.59	-1.03755	0.649539	-1.59736	0.110185	0.234264
lcl|NC_000948.1_cds_NP_051191.1_850	BB_P30	1297.57	0.260334	0.460301	0.565574	0.571683	0.740926
lcl|NC_000948.1_cds_NP_051192.1_851	BB_P31	319.428	1.34368	0.331803	4.04963	5.12981e-05	0.000367062
lcl|NC_000948.1_cds_NP_051193.1_852	BB_P32	812.843	1.85498	0.235802	7.8667	3.64119e-15	1.34803e-13
lcl|NC_000948.1_cds_NP_051194.2_853	BB_P33	507.553	2.0411	0.245742	8.30588	9.9086e-17	4.44062e-15
lcl|NC_000948.1_cds_NP_051195.1_854	bdrA	840.208	1.45969	0.302687	4.82243	1.41819e-06	1.39605e-05
lcl|NC_000948.1_cds_NP_051196.1_855	bppA	59.0359	-0.853427	0.556533	-1.53347	0.12516	0.257115
lcl|NC_000948.1_cds_NP_051197.1_856	bppB	16.4122	-0.441716	0.583827	-0.756587	0.449297	0.631315
lcl|NC_000948.1_cds_NP_051198.1_857	bppC	60.9037	0.406071	0.767042	0.529399	0.596529	0.756293
lcl|NC_000948.1_cds_NP_051199.2_858	erpA	745.818	0.351998	0.8367	0.420698	0.673975	0.809436
lcl|NC_000948.1_cds_NP_051200.1_859	erpB	7072.92	1.01694	0.344628	2.95083	0.00316918	0.0133592
lcl|NC_000948.1_cds_NP_051202.1_861	BB_P41	34.7628	-0.614956	0.46037	-1.33579	0.181619	0.342218
lcl|NC_000948.1_cds_NP_051203.1_862	BB_P42	62.8331	-0.79789	0.829975	-0.961343	0.33638	0.51889
lcl|NC_000949.1_cds_NP_051204.1_863	BB_S01	63.2761	-0.408373	0.601117	-0.679357	0.496912	0.670024
lcl|NC_000949.1_cds_NP_051205.1_864	BB_S02	17.7882	-0.626052	0.858833	-0.728956	0.466028	0.644717
lcl|NC_000949.1_cds_NP_051206.1_865	BB_S03	18.9791	-1.23967	0.65032	-1.90624	0.0566188	0.139742
lcl|NC_000949.1_cds_NP_051207.1_866	BB_S04	15.5864	-1.06462	0.825486	-1.28969	0.197158	0.360645
lcl|NC_000949.1_cds_NP_051209.1_867	BB_S06	32.9191	-0.847	0.429655	-1.97135	0.0486837	0.1243
lcl|NC_000949.1_cds_NP_051210.2_868	BB_S07	15.7908	-1.448	0.846223	-1.71114	NA	NA
lcl|NC_000949.1_cds_NP_051211.2_869	BB_S08	33.4987	-0.63574	0.388588	-1.63603	0.101834	0.221204
lcl|NC_000949.1_cds_NP_051212.1_870	BB_S09	23.2477	-0.74437	0.854982	-0.870626	0.383959	0.567113
lcl|NC_000949.1_cds_NP_051213.1_871	BB_S10	24.003	-0.338913	0.800527	-0.423362	0.672031	0.809436
lcl|NC_000949.1_cds_NP_051214.1_872	BB_S11	19.3227	-0.466617	0.544675	-0.85669	0.391616	0.573203
lcl|NC_000949.1_cds_NP_051215.1_873	BB_S12	10.0416	-0.201325	0.608123	-0.33106	0.740599	0.854087
lcl|NC_000949.1_cds_NP_051216.1_874	BB_S13	7.97757	-0.202407	0.70569	-0.286822	0.774249	0.871993
lcl|NC_000949.1_cds_NP_051218.1_876	BB_S15	10.0708	2.31542	0.80661	2.87056	0.00409742	0.0167336
lcl|NC_000949.1_cds_NP_051219.1_877	BB_S16	41.764	-0.521322	0.485557	-1.07366	0.282976	0.459575
lcl|NC_000949.1_cds_NP_051220.1_878	BB_S17	27.6271	-0.261148	0.78215	-0.333885	0.738466	0.854087
lcl|NC_000949.1_cds_NP_051221.1_879	BB_S18	18.9974	-0.578993	0.451145	-1.28339	0.199357	0.362462
lcl|NC_000949.1_cds_NP_051222.1_880	BB_S19	9.22783	-0.710861	0.809277	-0.87839	0.379732	0.565283
lcl|NC_000949.1_cds_NP_051223.1_881	BB_S20	22.5264	0.179363	0.52201	0.343601	0.731146	0.851344
lcl|NC_000949.1_cds_NP_051224.2_882	BB_S21	62.7377	1.01942	0.718455	1.4189	0.155928	0.304524
lcl|NC_000949.1_cds_NP_051226.1_883	blyA	25.6205	-0.138564	0.477125	-0.290415	0.771499	0.871993
lcl|NC_000949.1_cds_NP_051227.1_884	blyB	57.5586	0.339086	0.366074	0.926276	0.354303	0.538249
lcl|NC_000949.1_cds_NP_051228.1_885	BB_S25	95.2208	0.58244	0.397433	1.4655	0.142783	0.285763
lcl|NC_000949.1_cds_NP_051229.2_886	BB_S26	135.858	1.00586	0.349072	2.88153	0.0039575	0.0163187
lcl|NC_000949.1_cds_NP_051230.1_887	BB_S27	36.4058	-0.0439014	0.432088	-0.101603	0.919072	0.957798
lcl|NC_000949.1_cds_NP_051232.2_888	bdrF	367.401	-0.336561	0.204032	-1.64955	0.0990355	0.218186
lcl|NC_000949.1_cds_NP_051233.1_889	mlpC	248.057	0.495133	0.320369	1.54551	0.122224	0.25322
lcl|NC_000949.1_cds_NP_051234.2_890	BB_S31	105.767	-1.26827	0.504054	-2.51613	0.011865	0.0414911
lcl|NC_000949.1_cds_NP_051236.1_891	BB_S33	291.232	0.629583	0.471072	1.33649	0.181388	0.342218
lcl|NC_000949.1_cds_NP_051237.1_892	BB_S34	208.778	0.820314	0.372809	2.20036	0.0277816	0.0803223
lcl|NC_000949.1_cds_NP_051238.1_893	BB_S35	265.731	1.02294	0.241101	4.24281	2.20742e-05	0.000171655
lcl|NC_000949.1_cds_NP_051240.1_894	bdrE	326.737	1.38462	0.242366	5.71294	1.11043e-08	1.78401e-07
lcl|NC_000949.1_cds_NP_051241.2_895	bppA	41.4187	-0.968614	0.63334	-1.52937	0.126172	0.258257
lcl|NC_000949.1_cds_NP_051242.1_896	bppB	4.32064	0.360235	0.83279	0.432564	0.665331	0.809328
lcl|NC_000949.1_cds_NP_051243.1_897	bppC	20.0763	-1.08597	0.628758	-1.72716	0.0841384	0.19285
lcl|NC_000949.1_cds_NP_051244.1_898	erpG	379.99	0.38599	0.431455	0.894624	0.370988	0.556678
lcl|NC_000949.1_cds_NP_051245.1_899	bapA	75.3802	0.774712	0.363046	2.13392	0.0328489	0.0917078
lcl|NC_000949.1_cds_NP_051247.1_900	BB_S44	47.9566	0.12412	0.509996	0.243374	0.807716	0.889759
lcl|NC_000949.1_cds_NP_051248.1_901	BB_S45	61.2793	0.547467	0.413089	1.3253	0.185071	0.346729
lcl|NC_000950.1_cds_NP_051249.1_902	BB_R01	41.9942	-0.109179	0.62089	-0.175842	0.860418	0.922728
lcl|NC_000950.1_cds_NP_051250.1_903	BB_R03	9.43796	-0.564305	0.808766	-0.697736	0.485342	0.662535
lcl|NC_000950.1_cds_NP_051251.1_904	BB_R04	26.0197	-0.855336	0.592363	-1.44394	0.148756	0.293208
lcl|NC_000950.1_cds_NP_051252.2_905	BB_R05	17.4643	-0.775573	0.575214	-1.34832	0.177556	0.336723
lcl|NC_000950.1_cds_NP_051253.2_906	BB_R06	40.4129	-0.130224	0.532095	-0.244738	0.806659	0.889759
lcl|NC_000950.1_cds_NP_051254.1_907	BB_R07	15.6792	-0.0712489	0.579663	-0.122914	0.902175	0.947222
lcl|NC_000950.1_cds_NP_051255.2_908	BB_R08	19.3516	0.319611	0.859153	0.372007	0.709887	0.834902
lcl|NC_000950.1_cds_NP_051256.1_909	BB_R09	12.5365	-1.20556	0.826978	-1.45779	0.144899	0.286933
lcl|NC_000950.1_cds_NP_051257.1_910	BB_R10	25.3569	-1.15366	0.68535	-1.68331	0.0923148	0.205903
lcl|NC_000950.1_cds_NP_051258.1_911	BB_R11	80.7458	-0.291932	0.383568	-0.761097	0.446599	0.629362
lcl|NC_000950.1_cds_NP_051259.1_912	BB_R12	8.14773	-0.196398	0.852827	-0.230291	0.817866	0.897913
lcl|NC_000950.1_cds_NP_051260.1_913	BB_R13	8.41485	-0.651497	0.856216	-0.760902	0.446716	0.629362
lcl|NC_000950.1_cds_NP_051262.1_915	BB_R15	57.1931	-0.256862	0.40053	-0.641306	0.521324	0.694147
lcl|NC_000950.1_cds_NP_051263.1_916	BB_R16	33.4108	-0.389106	0.571164	-0.681252	0.495712	0.669467
lcl|NC_000950.1_cds_NP_051264.1_917	BB_R17	49.1051	-0.702715	0.535172	-1.31307	0.189161	0.351938
lcl|NC_000950.1_cds_NP_051265.1_918	BB_R18	45.1576	-0.611613	0.473219	-1.29245	0.1962	0.359362
lcl|NC_000950.1_cds_NP_051266.1_919	BB_R19	108.883	-0.321281	0.654763	-0.490684	0.62365	0.776337
lcl|NC_000950.1_cds_NP_051267.1_920	BB_R20	83.1599	-0.517776	0.591392	-0.875522	0.38129	0.566229
lcl|NC_000950.1_cds_NP_051268.1_921	BB_R21	43.2505	1.16972	0.802372	1.45782	0.144889	0.286933
lcl|NC_000950.1_cds_NP_051269.1_922	BB_R22	102.392	0.317781	0.361155	0.879902	0.378912	0.565051
lcl|NC_000950.1_cds_NP_051270.1_923	blyA	30.9655	0.637963	0.486236	1.31205	0.189505	0.351938
lcl|NC_000950.1_cds_NP_051271.1_924	blyB	57.5586	0.339086	0.366074	0.926276	0.354303	0.538249
lcl|NC_000950.1_cds_NP_051272.1_925	BB_R25	73.6903	1.56785	0.472576	3.31765	0.000907767	0.00480651
lcl|NC_000950.1_cds_NP_051273.2_926	BB_R26	108.988	0.557941	0.612319	0.911193	0.362194	0.546823
lcl|NC_000950.1_cds_NP_051274.2_927	bdrH	752.06	-1.40743	0.239269	-5.88221	4.04822e-09	7.10735e-08
lcl|NC_000950.1_cds_NP_051275.1_928	mlpD	199.628	-0.595784	0.370635	-1.60747	0.107952	0.230825
lcl|NC_000950.1_cds_NP_051276.2_929	BB_R29	242.214	-0.545783	0.493419	-1.10613	0.268672	0.443572
lcl|NC_000950.1_cds_NP_051278.1_930	BB_R31	1579.33	-0.579353	0.443005	-1.30778	0.190948	0.353537
lcl|NC_000950.1_cds_NP_051279.1_931	BB_R32	265.113	0.201878	0.302807	0.666687	0.504972	0.67714
lcl|NC_000950.1_cds_NP_051280.1_932	BB_R33	295.789	0.938893	0.25536	3.67674	0.000236229	0.00151948
lcl|NC_000950.1_cds_NP_051281.1_933	BB_R34	206.016	1.06212	0.219254	4.84427	1.27076e-06	1.273e-05
lcl|NC_000950.1_cds_NP_051282.1_934	bppA	20.658	-1.05876	0.658275	-1.60839	0.107749	0.230814
lcl|NC_000950.1_cds_NP_051283.1_935	bppB	14.9155	-0.0292751	0.774466	-0.0378004	0.969847	0.987828
lcl|NC_000950.1_cds_NP_051284.1_936	bppC	39.0137	-0.424412	0.480908	-0.882522	0.377495	0.563924
lcl|NC_000950.1_cds_NP_051287.2_937	BB_R41	115.658	0.426303	0.391678	1.0884	0.276418	0.451766
lcl|NC_000950.1_cds_NP_051288.1_938	erpY	186.441	0.927797	0.26122	3.55179	0.000382624	0.00235238
lcl|NC_000950.1_cds_NP_051289.2_939	BB_R43	67.5724	0.696732	0.316531	2.20115	0.0277257	0.0803007
lcl|NC_000950.1_cds_NP_051290.1_940	BB_R44	41.2694	-0.565632	0.394154	-1.43505	0.151272	0.296561
lcl|NC_000950.1_cds_NP_051291.1_941	BB_R45	61.5702	-0.321461	0.468157	-0.686653	0.492301	0.666976
lcl|NC_000951.1_cds_NP_051292.1_942	BB_M01	66.4099	0.12275	0.620514	0.19782	0.843186	0.911724
lcl|NC_000951.1_cds_NP_051293.1_943	BB_M02	19.1035	-0.764028	0.631279	-1.21029	0.226169	0.389287
lcl|NC_000951.1_cds_NP_051294.1_944	BB_M03	13.3648	-0.160803	0.857858	-0.187448	0.85131	0.918745
lcl|NC_000951.1_cds_NP_051295.1_945	BB_M04	21.3975	-0.0739227	0.686763	-0.107639	0.914282	0.954642
lcl|NC_000951.1_cds_NP_051296.2_946	BB_M05	15.7621	0.52722	0.851719	0.619006	0.535912	0.707487
lcl|NC_000951.1_cds_NP_051297.2_947	BB_M06	40.4877	0.00628182	0.671665	0.00935262	0.992538	0.997811
lcl|NC_000951.1_cds_NP_051298.1_948	BB_M07	15.18	0.405227	0.839496	0.482702	0.629307	0.778293
lcl|NC_000951.1_cds_NP_051299.2_949	BB_M08	11.874	0.713846	0.818737	0.871886	0.38327	0.566588
lcl|NC_000951.1_cds_NP_051300.1_950	BB_M09	16.3356	-0.144239	0.714549	-0.20186	0.840026	0.910608
lcl|NC_000951.1_cds_NP_051301.1_951	BB_M10	26.5792	-1.25717	0.54898	-2.29	0.0220211	0.0668485
lcl|NC_000951.1_cds_NP_051302.1_952	BB_M11	42.2203	0.648087	0.723868	0.895311	0.370621	0.556678
lcl|NC_000951.1_cds_NP_051303.1_953	BB_M12	10.0416	-0.201325	0.608123	-0.33106	0.740599	0.854087
lcl|NC_000951.1_cds_NP_051304.1_954	BB_M13	7.97757	-0.202407	0.70569	-0.286822	0.774249	0.871993
lcl|NC_000951.1_cds_NP_051305.1_955	BB_M14	4.84629	-0.543164	0.851787	-0.637677	0.523684	0.695659
lcl|NC_000951.1_cds_NP_051306.1_956	BB_M15	37.2855	-0.0141008	0.753452	-0.0187149	0.985069	0.994618
lcl|NC_000951.1_cds_NP_051307.1_957	BB_M16	40.3422	0.0396684	0.8151	0.0486669	0.961185	0.983122
lcl|NC_000951.1_cds_NP_051308.1_958	BB_M17	138.11	-0.291021	0.595389	-0.488791	0.62499	0.776337
lcl|NC_000951.1_cds_NP_051309.1_959	BB_M18	58.4462	-0.288757	0.487184	-0.592707	0.553378	0.721042
lcl|NC_000951.1_cds_NP_051310.1_960	BB_M19	77.4084	1.83934	0.82062	2.2414	0.0250003	0.0740444
lcl|NC_000951.1_cds_NP_051311.1_961	BB_M20	70.3519	-0.424257	0.65767	-0.64509	0.518869	0.692503
lcl|NC_000951.1_cds_NP_051312.1_962	BB_M21	56.5224	0.650749	0.484583	1.3429	0.179303	0.339658
lcl|NC_000951.1_cds_NP_051314.1_963	blyA	25.6205	-0.138564	0.477125	-0.290415	0.771499	0.871993
lcl|NC_000951.1_cds_NP_051315.1_964	blyB	68.6266	0.0486596	0.515639	0.0943677	0.924817	0.961057
lcl|NC_000951.1_cds_NP_051316.1_965	BB_M25	73.6691	1.56778	0.472774	3.31614	0.000912702	0.00480651
lcl|NC_000951.1_cds_NP_051317.2_966	BB_M26	276.948	0.846121	0.359923	2.35084	0.0187312	0.0590728
lcl|NC_000951.1_cds_NP_051318.1_967	revA	58.1605	-0.0362077	0.676843	-0.0534949	0.957338	0.981545
lcl|NC_000951.1_cds_NP_051319.1_968	mlpF	43.2264	0.675746	0.554639	1.21835	0.22309	0.386012
lcl|NC_000951.1_cds_NP_051320.1_969	BB_M29	32.8602	-0.830467	0.6953	-1.1944	0.232321	0.397631
lcl|NC_000951.1_cds_NP_051321.1_970	BB_M30	414.75	-0.287318	0.525273	-0.546989	0.584386	0.750471
lcl|NC_000951.1_cds_NP_051322.1_971	BB_M31	201.935	0.309865	0.416859	0.743332	0.457281	0.63605
lcl|NC_000951.1_cds_NP_051323.1_972	BB_M32	359.138	0.467724	0.197009	2.37412	0.0175908	0.0560994
lcl|NC_000951.1_cds_NP_051324.1_973	BB_M33	200.267	0.685004	0.217892	3.14377	0.00166784	0.00800092
lcl|NC_000951.1_cds_NP_051325.1_974	bdrK	320.247	0.686346	0.231234	2.96818	0.00299564	0.0127859
lcl|NC_000951.1_cds_NP_051326.1_975	bppA	25.7151	-0.689095	0.714545	-0.964384	0.334853	0.517004
lcl|NC_000951.1_cds_NP_051327.1_976	bppB	8.37632	-0.680247	0.790684	-0.860327	0.389609	0.571986
lcl|NC_000951.1_cds_NP_051328.1_977	bppC	52.974	-0.395739	0.777088	-0.509259	0.610571	0.765123
lcl|NC_000951.1_cds_NP_051329.2_978	erpK	89.2294	-0.499913	0.467704	-1.06887	0.28513	0.461575
lcl|NC_000951.1_cds_NP_051330.1_979	BB_M39	174.834	-1.1154	0.518136	-2.15273	0.0313402	0.0888059
lcl|NC_000951.1_cds_NP_051332.1_980	BB_M41	28.5634	-0.36323	0.712284	-0.50995	0.610086	0.765079
lcl|NC_000951.1_cds_NP_051333.1_981	BB_M42	69.4439	0.203939	0.456294	0.446946	0.654914	0.800085
lcl|NC_000952.1_cds_NP_051334.1_982	BB_O01	111.941	-0.38723	0.394722	-0.98102	0.326583	0.509781
lcl|NC_000952.1_cds_NP_051335.1_983	BB_O02	35.5736	-1.27421	0.776501	-1.64096	0.100806	0.220375
lcl|NC_000952.1_cds_NP_051336.1_984	BB_O03	18.9791	-1.23967	0.65032	-1.90624	0.0566188	0.139742
lcl|NC_000952.1_cds_NP_051337.1_985	BB_O04	35.6541	-0.551104	0.488493	-1.12817	0.259248	0.43073
lcl|NC_000952.1_cds_NP_051338.1_986	BB_O05	56.5639	-1.11392	0.464896	-2.39606	0.0165722	0.0533504
lcl|NC_000952.1_cds_NP_051339.1_987	BB_O06	37.6326	-0.476358	0.563596	-0.845212	0.397993	0.579648
lcl|NC_000952.1_cds_NP_051340.1_988	BB_O07	15.5173	-0.0151365	0.839053	-0.01804	0.985607	0.994618
lcl|NC_000952.1_cds_NP_051341.1_989	BB_O08	9.16494	0.0881734	0.849135	0.103839	0.917297	0.956823
lcl|NC_000952.1_cds_NP_051342.1_990	BB_O09	19.9006	-0.456007	0.75564	-0.603472	0.546195	0.7156
lcl|NC_000952.1_cds_NP_051343.1_991	BB_O10	41.6418	-0.204157	0.691275	-0.295334	0.767739	0.871993
lcl|NC_000952.1_cds_NP_051344.1_992	BB_O11	84.7869	-0.237619	0.457332	-0.519577	0.603359	0.760235
lcl|NC_000952.1_cds_NP_051345.1_993	BB_O12	8.3516	0.281098	0.81524	0.344805	0.730241	0.851344
lcl|NC_000952.1_cds_NP_051346.1_994	BB_O13	10.3116	0.134556	0.656639	0.204917	0.837637	0.910336
lcl|NC_000952.1_cds_NP_051347.1_995	BB_O14	3.9475	-0.155881	0.830478	-0.1877	0.851112	0.918745
lcl|NC_000952.1_cds_NP_051348.1_996	BB_O15	45.612	-0.669508	0.547326	-1.22323	0.221241	0.384071
lcl|NC_000952.1_cds_NP_051349.1_997	BB_O16	26.4798	-0.0591231	0.465176	-0.127098	0.898863	0.946083
lcl|NC_000952.1_cds_NP_051350.1_998	BB_O17	33.9493	-0.209279	0.499526	-0.418955	0.675249	0.810394
lcl|NC_000952.1_cds_NP_051351.1_999	BB_O18	26.1442	-0.283887	0.538387	-0.527291	0.597992	0.757083
lcl|NC_000952.1_cds_NP_051352.1_1000	BB_O19	85.554	0.221021	0.420674	0.525396	0.599308	0.757137
lcl|NC_000952.1_cds_NP_051353.1_1001	BB_O20	98.2659	0.233672	0.341521	0.68421	0.493842	0.667471
lcl|NC_000952.1_cds_NP_051354.1_1002	BB_O21	41.8532	0.622385	0.48335	1.28765	0.197869	0.361491
lcl|NC_000952.1_cds_NP_051355.1_1003	BB_O22	425.014	-0.49138	0.356291	-1.37915	0.167848	0.322989
lcl|NC_000952.1_cds_NP_051356.1_1004	blyA	25.6205	-0.138564	0.477125	-0.290415	0.771499	0.871993
lcl|NC_000952.1_cds_NP_051357.1_1005	blyB	66.8297	-0.297788	0.391752	-0.760144	0.447168	0.629362
lcl|NC_000952.1_cds_NP_051358.1_1006	BB_O25	55.8616	0.0590916	0.424526	0.139194	0.889297	0.938563
lcl|NC_000952.1_cds_NP_051359.1_1007	BB_O26	84.2384	0.219884	0.516383	0.425816	0.670242	0.809436
lcl|NC_000952.1_cds_NP_051360.1_1008	bdrN	781.951	-0.750274	0.343889	-2.18173	0.0291292	0.0832333
lcl|NC_000952.1_cds_NP_051361.1_1009	mlpG	334.312	0.20793	0.285562	0.728142	0.466527	0.644882
lcl|NC_000952.1_cds_NP_051362.1_1010	BB_O29	207.633	-0.90795	0.441808	-2.05508	0.0398715	0.107439
lcl|NC_000952.1_cds_NP_051363.1_1011	BB_O30	3081.57	-0.437666	0.443816	-0.986143	0.324063	0.507242
lcl|NC_000952.1_cds_NP_051364.1_1012	BB_O31	268.609	0.701288	0.571913	1.22622	0.220118	0.38251
lcl|NC_000952.1_cds_NP_051365.1_1013	BB_O32	381.814	1.01708	0.245241	4.14728	3.36454e-05	0.000251307
lcl|NC_000952.1_cds_NP_051366.1_1014	BB_O33	262.117	0.731577	0.211485	3.45924	0.000541704	0.00314854
lcl|NC_000952.1_cds_NP_051367.1_1015	bdrM	321.159	0.463723	0.219664	2.11105	0.0347678	0.0958082
lcl|NC_000952.1_cds_NP_051368.1_1016	BB_O35	19.6163	1.53154	0.61461	2.4919	0.0127063	0.0435927
lcl|NC_000952.1_cds_NP_051369.1_1017	bppA	28.3582	-0.628895	0.854255	-0.736192	0.461614	0.639606
lcl|NC_000952.1_cds_NP_051370.1_1018	bppB	14.1537	0.0102276	0.584507	0.0174979	0.986039	0.994618
lcl|NC_000952.1_cds_NP_051371.1_1019	bppC	28.07	-0.95576	0.854538	-1.11845	0.263374	0.436309
lcl|NC_000952.1_cds_NP_051372.1_1020	erpL	12.958	-0.406171	0.692575	-0.586465	0.557563	0.725386
lcl|NC_000952.1_cds_NP_051373.1_1021	erpM	506.312	1.17864	0.240992	4.89077	1.00441e-06	1.03043e-05
lcl|NC_000952.1_cds_NP_051374.1_1022	BB_O41	5.84125	1.16651	0.757426	1.54009	0.123537	0.255011
lcl|NC_000952.1_cds_NP_051375.1_1023	BB_O42	63.1085	-0.534952	0.529076	-1.01111	0.311966	0.495595
lcl|NC_000952.1_cds_NP_051376.1_1024	BB_O43	42.4218	-0.328554	0.541622	-0.606612	0.544109	0.714431
lcl|NC_000952.1_cds_NP_051377.1_1025	BB_O44	53.8732	-0.363412	0.517707	-0.701965	0.482701	0.661868
lcl|NC_000953.1_cds_NP_051378.1_1026	BB_L01	70.3902	-0.631582	0.487747	-1.2949	0.195356	0.3591
lcl|NC_000953.1_cds_NP_051379.1_1027	BB_L02	10.5144	0.571785	0.846921	0.675134	0.499591	0.67204
lcl|NC_000953.1_cds_NP_051380.1_1028	BB_L03	15.3806	-0.662148	0.718002	-0.92221	0.356419	0.539539
lcl|NC_000953.1_cds_NP_051381.1_1029	BB_L04	29.1476	-0.483448	0.498817	-0.969189	0.332451	0.514227
lcl|NC_000953.1_cds_NP_051383.2_1030	BB_L06	32.9191	-0.847	0.429655	-1.97135	0.0486837	0.1243
lcl|NC_000953.1_cds_NP_051384.2_1031	BB_L07	18.4496	-0.425673	0.820742	-0.518645	0.604008	0.760235
lcl|NC_000953.1_cds_NP_051385.2_1032	BB_L08	33.4987	-0.63574	0.388588	-1.63603	0.101834	0.221204
lcl|NC_000953.1_cds_NP_051386.1_1033	BB_L09	12.5365	-1.20556	0.826978	-1.45779	0.144899	0.286933
lcl|NC_000953.1_cds_NP_051387.1_1034	BB_L10	89.2931	-1.80857	0.568945	-3.1788	0.00147884	0.00732111
lcl|NC_000953.1_cds_NP_051388.1_1035	BB_L11	19.3227	-0.466617	0.544675	-0.85669	0.391616	0.573203
lcl|NC_000953.1_cds_NP_051389.1_1036	BB_L12	10.0416	-0.201325	0.608123	-0.33106	0.740599	0.854087
lcl|NC_000953.1_cds_NP_051390.1_1037	BB_L13	7.97757	-0.202407	0.70569	-0.286822	0.774249	0.871993
lcl|NC_000953.1_cds_NP_051392.1_1039	BB_L15	57.7519	-1.51185	0.533207	-2.83538	0.00457708	0.018471
lcl|NC_000953.1_cds_NP_051393.1_1040	BB_L16	41.2065	-0.0290078	0.489333	-0.0592803	0.952729	0.978779
lcl|NC_000953.1_cds_NP_051394.1_1041	BB_L17	10.3128	-0.872334	0.840757	-1.03756	0.299476	0.479331
lcl|NC_000953.1_cds_NP_051395.1_1042	BB_L18	18.9974	-0.578993	0.451145	-1.28339	0.199357	0.362462
lcl|NC_000953.1_cds_NP_051396.1_1043	BB_L19	193.72	-0.313536	0.425012	-0.737712	0.46069	0.638888
lcl|NC_000953.1_cds_NP_051397.1_1044	BB_L20	262.791	0.258619	0.253019	1.02213	0.306719	0.48817
lcl|NC_000953.1_cds_NP_051398.1_1045	BB_L21	27.1646	0.364187	0.858137	0.424392	0.67128	0.809436
lcl|NC_000953.1_cds_NP_051399.1_1046	BB_L22	424.992	-0.491384	0.356262	-1.37928	0.167809	0.322989
lcl|NC_000953.1_cds_NP_051400.1_1047	blyA	25.6205	-0.138564	0.477125	-0.290415	0.771499	0.871993
lcl|NC_000953.1_cds_NP_051401.1_1048	blyB	36.8231	0.579004	0.596235	0.9711	0.331498	0.514227
lcl|NC_000953.1_cds_NP_051402.1_1049	BB_L25	136.113	0.617808	0.505989	1.22099	0.22209	0.385042
lcl|NC_000953.1_cds_NP_051403.2_1050	BB_L26	201.786	0.872873	0.342622	2.54763	0.0108459	0.0386413
lcl|NC_000953.1_cds_NP_051404.2_1051	bdrP	1194.07	-0.96266	0.202636	-4.75068	2.0273e-06	1.91805e-05
lcl|NC_000953.1_cds_NP_051405.1_1052	mlpH	332.116	-0.421632	0.311859	-1.35199	0.176377	0.335235
lcl|NC_000953.1_cds_NP_051406.2_1053	BB_L29	173.139	-0.884908	0.53071	-1.6674	0.0954342	0.211071
lcl|NC_000953.1_cds_NP_051407.1_1054	BB_L30	3871.21	-0.250233	0.465014	-0.53812	0.590494	0.753832
lcl|NC_000953.1_cds_NP_051408.1_1055	BB_L31	311.482	0.208534	0.337361	0.618131	0.536489	0.7077
lcl|NC_000953.1_cds_NP_051409.1_1056	BB_L32	424.902	0.665346	0.25196	2.64068	0.008274	0.0310366
lcl|NC_000953.1_cds_NP_051412.1_1057	bdrO	482.422	0.485903	0.230108	2.11162	0.0347187	0.0958082
lcl|NC_000953.1_cds_NP_051413.2_1058	bppA	39.5046	0.487346	0.792999	0.614561	0.538845	0.709962
lcl|NC_000953.1_cds_NP_051414.1_1059	bppB	14.1537	0.0102276	0.584507	0.0174979	0.986039	0.994618
lcl|NC_000953.1_cds_NP_051415.1_1060	bppC	55.205	-1.00743	0.798033	-1.26239	0.20681	0.368407
lcl|NC_000953.1_cds_NP_051416.2_1061	erpN	240.026	0.148605	0.828477	0.179372	NA	NA
lcl|NC_000953.1_cds_NP_051417.1_1062	erpO	7072.83	1.01694	0.344623	2.95088	0.00316869	0.0133592
lcl|NC_000953.1_cds_NP_051418.2_1063	BB_L41	195.179	-0.956495	0.388476	-2.46217	0.0138099	0.0464051
lcl|NC_000953.1_cds_NP_051419.1_1064	BB_L42	34.7628	-0.614956	0.46037	-1.33579	0.181619	0.342218
lcl|NC_000953.1_cds_NP_051420.1_1065	BB_L43	65.4057	-0.286166	0.768914	-0.372169	0.709767	0.834902
lcl|NC_000954.1_cds_NP_051421.1_1066	BB_N01	33.7194	0.13179	0.596482	0.220945	0.825135	0.902873
lcl|NC_000954.1_cds_NP_051422.1_1067	BB_N02	30.1963	-0.451666	0.654141	-0.690472	0.489897	0.665383
lcl|NC_000954.1_cds_NP_051423.1_1068	BB_N03	19.3263	-0.215308	0.63606	-0.338502	0.734985	0.853224
lcl|NC_000954.1_cds_NP_051424.1_1069	BB_N04	22.6393	-0.112657	0.741815	-0.151867	0.879292	0.934325
lcl|NC_000954.1_cds_NP_051425.1_1070	BB_N07	7.60922	0.425547	0.833199	0.510738	0.609534	0.76495
lcl|NC_000954.1_cds_NP_051426.2_1071	BB_N08	6.46485	-0.537686	0.751886	-0.715116	0.474538	0.653833
lcl|NC_000954.1_cds_NP_051427.1_1072	BB_N09	7.75617	-0.0276861	0.848048	-0.0326468	0.973956	0.989646
lcl|NC_000954.1_cds_NP_051428.1_1073	BB_N10	15.607	-0.501978	0.810501	-0.619343	0.53569	0.707487
lcl|NC_000954.1_cds_NP_051430.1_1074	BB_N12	5.34169	0.40627	0.745536	0.544936	0.585797	0.750926
lcl|NC_000954.1_cds_NP_051432.1_1076	BB_N15	38.8012	0.115881	0.641197	0.180726	0.856583	0.921378
lcl|NC_000954.1_cds_NP_051433.1_1077	BB_N17	22.5818	0.158998	0.833676	0.190719	0.848746	0.917141
lcl|NC_000954.1_cds_NP_051434.1_1078	BB_N19	45.5796	0.361242	0.476014	0.758889	0.447919	0.629897
lcl|NC_000954.1_cds_NP_051435.1_1079	BB_N20	151.592	0.20656	0.275662	0.749322	0.453663	0.634309
lcl|NC_000954.1_cds_NP_051436.1_1080	blyA	4.47822	0.0252057	0.829034	0.0304036	0.975745	0.99023
lcl|NC_000954.1_cds_NP_051437.1_1081	blyB	36.8231	0.579004	0.596235	0.9711	0.331498	0.514227
lcl|NC_000954.1_cds_NP_051438.1_1082	BB_N25	12.6433	0.330539	0.83144	0.39755	0.690962	0.823448
lcl|NC_000954.1_cds_NP_051439.2_1083	BB_N26	30.1097	0.026536	0.63114	0.0420445	0.966463	0.986152
lcl|NC_000954.1_cds_NP_051440.2_1084	bdrR	388.374	-0.0352719	0.196381	-0.179609	0.857459	0.921378
lcl|NC_000954.1_cds_NP_051441.1_1085	mlpI	218.99	0.341381	0.295783	1.15416	0.248435	0.416012
lcl|NC_000954.1_cds_NP_051442.1_1086	BB_N30	1898.45	0.211944	0.363498	0.583069	0.559847	0.727801
lcl|NC_000954.1_cds_NP_051443.1_1087	BB_N31	161.086	1.59706	0.349207	4.57338	4.79929e-06	4.30168e-05
lcl|NC_000954.1_cds_NP_051444.1_1088	BB_N32	241.997	1.72863	0.308944	5.5953	2.20235e-08	3.20564e-07
lcl|NC_000954.1_cds_NP_051445.1_1089	BB_N33	157.322	1.90141	0.288794	6.58398	4.5803e-11	1.11432e-09
lcl|NC_000954.1_cds_NP_051446.1_1090	bdrQ	227.796	1.58497	0.264084	6.00177	1.95181e-09	3.69326e-08
lcl|NC_000954.1_cds_NP_051447.1_1091	bppA	24.9649	-0.330114	0.782903	-0.421654	0.673278	0.809436
lcl|NC_000954.1_cds_NP_051448.1_1092	bppB	9.06231	-0.225565	0.753119	-0.299508	0.764552	0.871508
lcl|NC_000954.1_cds_NP_051449.1_1093	erpP	206.262	0.815551	0.333343	2.44658	0.0144218	0.0475941
lcl|NC_000954.1_cds_NP_051450.1_1094	erpQ	1968.31	1.24087	0.360079	3.44612	0.000568698	0.00326092
lcl|NC_000954.1_cds_NP_051452.2_1095	BB_N41	147.83	0.37966	0.28026	1.35467	0.175522	0.334158
lcl|NC_000954.1_cds_NP_051453.2_1096	BB_N42	9.557	0.743245	0.788933	0.942089	0.346147	0.528373
lcl|NC_000954.1_cds_NP_051454.1_1097	BB_N43	33.2903	0.260429	0.70315	0.370375	0.711103	0.835755
lcl|NC_001849.2_cds_YP_004940415.1_1109	BB_D001	9.68815	-0.539069	0.722169	-0.746459	0.45539	0.634983
lcl|NC_001849.2_cds_NP_045385.1_1110	BB_D01	59.9941	-0.478565	0.695242	-0.688343	0.491237	0.666064
lcl|NC_001849.2_cds_NP_045388.1_1111	BB_D04	31.0824	-1.00475	0.429178	-2.34111	0.0192267	0.0599689
lcl|NC_001849.2_cds_NP_045393.1_1113	BB_D09	1041.14	-0.292453	0.111008	-2.63452	0.00842569	0.0314338
lcl|NC_001849.2_cds_NP_045394.1_1114	BB_D10	380.773	-0.321172	0.257884	-1.24541	0.21298	0.374185
lcl|NC_001849.2_cds_NP_045397.1_1115	BB_D13	908.21	-1.44679	0.30477	-4.74717	2.06286e-06	1.94091e-05
lcl|NC_001849.2_cds_NP_045398.1_1116	BB_D14	3487.08	-1.95219	0.326963	-5.97068	2.36274e-09	4.38731e-08
lcl|NC_001849.2_cds_NP_045399.2_1117	BB_D15	1008.77	-1.19758	0.198847	-6.02263	1.71602e-09	3.32088e-08
lcl|NC_001849.2_cds_NP_045402.1_1118	BB_D18	3517.74	0.625013	0.325291	1.9214	0.0546814	0.136543
lcl|NC_001849.2_cds_NP_045404.1_1119	BB_D21	967.686	-1.85289	0.440069	-4.21045	2.54863e-05	0.000194633
lcl|NC_001849.2_cds_NP_045405.1_1120	BB_D22	128.563	-1.39609	0.318108	-4.38872	1.14019e-05	9.3804e-05
lcl|NC_001849.2_cds_YP_004940417.1_1121	BB_D0031	25.1331	-2.33283	0.700631	-3.32961	0.000869682	0.00473185
lcl|NC_001849.2_cds_NP_045406.1_1122	BB_D24	4.50107	-1.261	0.782059	-1.61241	0.106873	0.229514
lcl|NC_000955.2_cds_NP_051455.2_1123	BB_U01	177.043	-5.01141	0.672759	-7.44904	9.40228e-14	3.20242e-12
lcl|NC_000955.2_cds_NP_051456.1_1124	BB_U02	645.101	-5.07761	0.54711	-9.28078	1.68242e-20	9.55051e-19
lcl|NC_000955.2_cds_NP_051458.1_1125	BB_U04	2298.09	-9.79236	0.617633	-15.8547	1.30549e-56	3.17606e-54
lcl|NC_000955.2_cds_NP_051459.1_1126	BB_U05	279.849	-7.50964	0.639098	-11.7504	7.03002e-32	7.48258e-30
lcl|NC_000955.2_cds_NP_051460.2_1127	BB_U06	111.084	-7.4111	0.671882	-11.0304	2.72732e-28	2.21172e-26
lcl|NC_000955.2_cds_NP_051461.1_1128	BB_U07	177.313	-7.85314	0.586028	-13.4006	5.99528e-41	9.28179e-39
lcl|NC_000955.2_cds_NP_051462.1_1129	BB_U08	74.7221	-5.87748	0.660475	-8.89887	5.64192e-19	2.91157e-17
lcl|NC_000955.2_cds_NP_051463.1_1130	BB_U09	114.525	-3.40987	0.617675	-5.52048	3.38066e-08	4.6807e-07
lcl|NC_000955.2_cds_NP_051465.1_1132	BB_U11	6.14804	-2.63998	0.845341	-3.12298	NA	NA
lcl|NC_001850.1_cds_NP_045416.1_1133	BB_E09	524.596	-0.615716	0.396046	-1.55466	0.120027	0.250192
lcl|NC_001850.1_cds_NP_045423.1_1134	BB_E16	1602.63	-0.0665242	0.171886	-0.387024	0.698738	0.829252
lcl|NC_001850.1_cds_NP_045424.2_1135	BB_E17	2305.18	-0.375729	0.168275	-2.23283	0.0255599	0.0754393
lcl|NC_001850.1_cds_NP_045425.1_1136	BB_E18	1001.6	0.425412	0.271867	1.56478	0.117635	0.246715
lcl|NC_001850.1_cds_NP_045426.1_1137	BB_E19	609.026	0.622661	0.267528	2.32746	0.0199405	0.0618556
lcl|NC_001850.1_cds_NP_045427.1_1138	BB_E20	825.374	0.152266	0.28028	0.543263	0.586949	0.751559
lcl|NC_001850.1_cds_NP_045428.1_1139	BB_E21	8358.69	-0.873205	0.25336	-3.4465	0.000567889	0.00326092
lcl|NC_001850.1_cds_NP_045429.2_1140	BB_E22	739.153	0.0697167	0.246206	0.283164	0.777051	0.874054
lcl|NC_001850.1_cds_NP_045436.1_1141	BB_E31	93.1093	-0.756402	0.374896	-2.01763	0.0436297	0.115375
lcl|NC_001851.2_cds_YP_004940409.1_1142	arp	9.14003	-0.20218	0.775305	-0.260775	0.794266	0.884654
lcl|NC_001851.2_cds_NP_045438.1_1143	BB_F02	4.14635	0.406975	0.858203	0.474218	0.635344	0.782917
lcl|NC_001851.2_cds_NP_045439.1_1144	repU	189.084	1.75394	0.355309	4.93638	7.95857e-07	8.4709e-06
lcl|NC_001851.2_cds_NP_045442.1_1145	BB_F06	11.1813	0.277166	0.808925	0.342635	0.731873	0.851344
lcl|NC_001851.2_cds_NP_045444.1_1146	BB_F08	152.545	-0.451129	0.413955	-1.0898	0.2758	0.451232
lcl|NC_001851.2_cds_YP_004940410.1_1147	BB_F0034	131.68	-0.873481	0.49678	-1.75829	0.078699	0.182595
lcl|NC_001851.2_cds_NP_045449.2_1148	BB_F14	47.6507	-0.670047	0.708869	-0.945234	0.344539	0.527082
lcl|NC_001851.2_cds_YP_004940411.1_1149	BB_F17	21.2808	0.887261	0.72693	1.22056	0.222253	0.385042
lcl|NC_001851.2_cds_NP_045453.2_1150	BB_F20	136.228	0.669507	0.231892	2.88715	0.00388749	0.0161473
lcl|NC_001851.2_cds_NP_045456.1_1151	BB_F23	367.923	2.20505	0.256947	8.58173	9.34594e-18	4.54747e-16
lcl|NC_001851.2_cds_NP_045457.1_1152	BB_F24	283.275	0.877816	0.357986	2.45209	0.0142028	0.0471928
lcl|NC_001851.2_cds_NP_045458.1_1153	BB_F25	156.068	1.05922	0.435755	2.43078	0.0150663	0.0494374
lcl|NC_001851.2_cds_NP_045459.1_1154	BB_F26	1080.04	0.383482	0.442649	0.866333	0.386308	0.569102
lcl|NC_001851.2_cds_YP_004940412.1_1155	BB_F0039	22.4424	-0.0851393	0.820229	-0.103799	NA	NA
lcl|NC_001851.2_cds_YP_004940413.1_1156	BB_F0040	8.35271	-0.0772552	0.833482	-0.0926897	0.92615	0.961057
lcl|NC_001851.2_cds_YP_004940414.1_1157	BB_F0041	431.594	1.1167	0.507658	2.19971	0.0278274	0.0803223
lcl|NC_001852.1_cds_NP_045463.1_1158	BB_G01	358.338	-0.107589	0.395024	-0.272361	0.785345	0.877587
lcl|NC_001852.1_cds_NP_045464.1_1159	BB_G02	182.652	0.910464	0.398252	2.28615	0.0222455	0.0674094
lcl|NC_001852.1_cds_NP_045467.1_1160	BB_G07	437.544	0.360227	0.327075	1.10136	0.27074	0.445824
lcl|NC_001852.1_cds_NP_045468.1_1161	BB_G08	458.375	0.550905	0.219091	2.5145	0.0119201	0.0415132
lcl|NC_001852.1_cds_NP_045469.1_1162	BB_G09	407.003	-0.976598	0.353227	-2.76479	0.00569592	0.0225585
lcl|NC_001852.1_cds_NP_045472.1_1163	BB_G12	81.9539	-2.20532	0.670605	-3.28855	0.00100704	0.00519693
lcl|NC_001852.1_cds_NP_045473.2_1164	BB_G13	30.7994	-1.30217	0.591193	-2.20261	0.0276223	0.0802745
lcl|NC_001852.1_cds_NP_045474.1_1165	BB_G14	7.39794	-0.608121	0.677551	-0.897529	0.369437	0.555787
lcl|NC_001852.1_cds_NP_045475.2_1166	BB_G15	10.1936	-0.952918	0.716366	-1.33021	0.183449	0.344447
lcl|NC_001852.1_cds_NP_045476.1_1167	BB_G16	11.9784	-0.0288067	0.575938	-0.0500171	0.960109	0.982611
lcl|NC_001852.1_cds_NP_045477.1_1168	BB_G17	32.6366	-0.457772	0.437116	-1.04725	0.294982	0.474367
lcl|NC_001852.1_cds_NP_045478.1_1169	BB_G18	11.1304	-0.548099	0.669279	-0.818939	0.412821	0.59368
lcl|NC_001852.1_cds_NP_045479.1_1170	BB_G19	10.2311	0.130693	0.605967	0.215676	0.82924	0.904177
lcl|NC_001852.1_cds_NP_045480.1_1171	BB_G20	29.6074	-0.765057	0.578953	-1.32145	0.186352	0.348744
lcl|NC_001852.1_cds_NP_045481.1_1172	BB_G21	257.536	-1.66386	0.710596	-2.3415	0.0192063	0.0599689
lcl|NC_001852.1_cds_YP_004940633.1_1173	BB_G0036	64.2254	-1.50666	0.746638	-2.01793	NA	NA
lcl|NC_001852.1_cds_NP_045482.1_1174	BB_G22	64.4223	-3.12561	0.641816	-4.86995	1.11629e-06	1.13157e-05
lcl|NC_001852.1_cds_NP_045483.1_1175	BB_G23	54.1672	-1.05084	0.678925	-1.54781	0.121669	0.252574
lcl|NC_001852.1_cds_NP_045484.2_1176	BB_G24	50.6729	-1.45041	0.561383	-2.58363	0.00977652	0.0356519
lcl|NC_001852.1_cds_NP_045485.1_1177	BB_G25	3.96162	-2.09091	0.854821	-2.44603	0.0144441	0.0475941
lcl|NC_001852.1_cds_NP_045486.1_1178	BB_G26	3.15608	-0.914465	0.858625	-1.06503	0.286861	0.463495
lcl|NC_001852.1_cds_NP_045488.1_1180	BB_G28	18.3408	-1.23762	0.767139	-1.6133	0.106679	0.229388
lcl|NC_001852.1_cds_NP_045489.1_1181	BB_G29	357.369	-1.00911	0.377296	-2.67457	0.00748247	0.0284434
lcl|NC_001852.1_cds_NP_045490.2_1182	BB_G30	38.8844	-0.986587	0.536042	-1.8405	0.0656947	0.157828
lcl|NC_001852.1_cds_NP_045491.2_1183	BB_G31	41.0095	-1.49032	0.46959	-3.17367	0.00150525	0.00743029
lcl|NC_001852.1_cds_NP_045492.1_1184	BB_G32	54.5138	-0.820792	0.383915	-2.13795	0.0325206	0.0915986
lcl|NC_001852.1_cds_NP_045493.1_1185	BB_G33	1652.89	-0.749338	0.1139	-6.57889	4.73982e-11	1.13689e-09
lcl|NC_001852.1_cds_NP_045494.1_1186	BB_G34	1100.41	-0.5895	0.141118	-4.17736	2.94912e-05	0.000222228
lcl|NC_001853.1_cds_NP_045496.1_1187	BB_H02	12.9306	-1.13018	0.846451	-1.3352	0.181812	0.342218
lcl|NC_001853.1_cds_NP_045498.1_1188	BB_H04	146.024	-1.24776	0.515858	-2.41881	0.0155714	0.0506072
lcl|NC_001853.1_cds_NP_045499.1_1189	BB_H05	6.56218	-1.89153	0.793822	-2.38281	0.017181	0.0549987
lcl|NC_001853.1_cds_NP_045500.1_1190	BB_H06	684.732	-0.40587	0.336312	-1.20683	0.227499	0.390556
lcl|NC_001853.1_cds_NP_045502.1_1191	BB_H09	247.848	-0.453583	0.353995	-1.28133	0.200079	0.362796
lcl|NC_001853.1_cds_YP_004940634.1_1192	BB_H09a	59.4674	-0.454943	0.58467	-0.778119	0.436499	0.619981
lcl|NC_001853.1_cds_YP_004940635.1_1193	BB_H0042	8.08914	-0.709704	0.741694	-0.956869	0.338634	0.521894
lcl|NC_001853.1_cds_NP_045506.1_1194	BB_H13	1513.44	-0.520771	0.189532	-2.74766	0.00600218	0.0235294
lcl|NC_001853.1_cds_NP_045510.1_1195	BB_H17	10.2956	-2.14867	0.800721	-2.68342	0.00728724	0.0278255
lcl|NC_001853.1_cds_NP_045516.1_1196	BB_H25	30.4768	-1.05487	0.514734	-2.04935	0.040428	0.108083
lcl|NC_001853.1_cds_NP_045517.1_1197	BB_H26	1195.45	-1.14494	0.461057	-2.4833	0.0130171	0.0442477
lcl|NC_001853.1_cds_NP_045518.1_1198	BB_H27	124.47	-0.543564	0.37206	-1.46096	0.144027	0.286875
lcl|NC_001853.1_cds_NP_045519.1_1199	BB_H28	211.614	-0.0822462	0.260669	-0.315519	0.752367	0.862235
lcl|NC_001853.1_cds_NP_045520.1_1200	BB_H29	300.902	-0.429465	0.331744	-1.29457	0.19547	0.3591
lcl|NC_001853.1_cds_NP_045522.1_1201	BB_H32	174.652	-0.544819	0.38279	-1.42329	0.154653	0.302382
lcl|NC_001853.1_cds_NP_045523.1_1202	BB_H33	93.0094	-0.710516	0.557915	-1.27352	0.202833	0.365529
lcl|NC_001853.1_cds_NP_045527.1_1203	BB_H37	1004.59	0.695978	0.346482	2.0087	0.0445689	0.116584
lcl|NC_001853.1_cds_NP_045530.1_1204	BB_H40	26.0609	0.577561	0.49167	1.17469	0.240119	0.406383
lcl|NC_001854.1_cds_NP_045532.1_1206	BB_I01	264.561	-6.84316	0.599273	-11.4191	3.3568e-30	3.17591e-28
lcl|NC_001854.1_cds_NP_045533.1_1207	BB_I02	56.6555	-5.42397	0.732725	-7.40247	1.33679e-13	4.2954e-12
lcl|NC_001854.1_cds_NP_045537.1_1208	BB_I06	167.906	-4.7452	0.756769	-6.27035	NA	NA
lcl|NC_001854.1_cds_NP_045543.1_1209	BB_I12	252.957	-7.54541	0.564925	-13.3565	1.08571e-40	1.5408e-38
lcl|NC_001854.1_cds_NP_045546.1_1210	BB_I15	41.8603	-4.12422	0.736097	-5.60283	NA	NA
lcl|NC_001854.1_cds_NP_045547.1_1211	vraA	498.767	-4.02472	0.715123	-5.62801	1.82301e-08	2.72332e-07
lcl|NC_001854.1_cds_NP_045549.1_1212	BB_I18	2076.08	-9.78461	0.696002	-14.0583	6.8506e-45	1.16666e-42
lcl|NC_001854.1_cds_NP_045550.2_1213	BB_I19	2387.25	-7.46385	0.727326	-10.262	NA	NA
lcl|NC_001854.1_cds_NP_045551.1_1214	BB_I20	172.676	-5.98157	0.706588	-8.46543	NA	NA
lcl|NC_001854.1_cds_NP_045552.1_1215	BB_I21	491.425	-7.85427	0.618121	-12.7067	5.42887e-37	6.60383e-35
lcl|NC_001854.1_cds_NP_045553.1_1216	BB_I22	187.369	-5.3914	0.484553	-11.1265	9.31837e-29	8.3522e-27
lcl|NC_001854.1_cds_NP_045557.1_1217	BB_I26	89.8809	-4.99234	0.61168	-8.16169	3.30363e-16	1.37222e-14
lcl|NC_001854.1_cds_NP_045560.1_1218	BB_I29	601.385	-8.32148	0.55848	-14.9002	3.285e-50	6.21595e-48
lcl|NC_001854.1_cds_NP_045565.1_1219	BB_I34	32.36	-3.04078	0.806612	-3.76981	0.000163369	0.00108256
lcl|NC_001854.1_cds_NP_045567.1_1220	BB_I36	525.716	-7.11059	0.698917	-10.1737	2.59793e-24	1.60512e-22
lcl|NC_001854.1_cds_NP_045569.1_1221	BB_I38	1353.55	-5.78324	0.559413	-10.3381	4.74069e-25	3.10515e-23
lcl|NC_001854.1_cds_NP_045570.1_1222	BB_I39	6428.55	-0.11914	0.395344	-0.301358	0.763142	0.871066
lcl|NC_001854.1_cds_NP_045572.1_1223	BB_I41	202.457	-6.55249	0.632235	-10.364	3.61485e-25	2.46243e-23
lcl|NC_001854.1_cds_NP_045573.1_1224	BB_I42	520.959	-3.62216	0.628121	-5.76667	8.08543e-09	1.36332e-07
lcl|NC_001855.1_cds_NP_045575.1_1225	BB_K01	1354.45	1.45603	0.334102	4.35803	1.31241e-05	0.000105926
lcl|NC_001855.1_cds_NP_045581.1_1226	BB_K07	316.195	-0.124947	0.317479	-0.393561	0.693905	0.825801
lcl|NC_001855.1_cds_NP_045583.1_1227	BB_K09	6.51272	-1.62858	0.782351	-2.08165	0.0373748	0.102002
lcl|NC_001855.1_cds_NP_045587.2_1228	BB_K13	3239.61	-0.849977	0.172974	-4.91389	8.92873e-07	9.38619e-06
lcl|NC_001855.1_cds_NP_045589.1_1229	BB_K15	1038.38	0.0253212	0.255471	0.0991158	0.921046	0.958766
lcl|NC_001855.1_cds_NP_045591.1_1230	BB_K17	1199.88	0.118312	0.242404	0.488078	0.625495	0.776398
lcl|NC_001855.1_cds_NP_045593.1_1231	BB_K19	476.715	-0.735297	0.415266	-1.77066	0.0766164	0.178492
lcl|NC_001855.1_cds_NP_045595.1_1232	BB_K21	610.482	-0.128764	0.136101	-0.946096	0.344099	0.527082
lcl|NC_001855.1_cds_NP_045596.1_1233	BB_K22	260.182	-0.951859	0.34648	-2.74723	0.00601016	0.0235294
lcl|NC_001855.1_cds_NP_045597.1_1234	BB_K23	2453.84	-1.42525	0.386783	-3.68488	0.000228807	0.00148159
lcl|NC_001855.1_cds_NP_045598.1_1235	BB_K24	377.577	-1.45242	0.436956	-3.32396	0.0008875	0.00479272
lcl|NC_001855.1_cds_YP_004940636.1_1236	BB_K54	131.601	-1.44395	0.650876	-2.21847	0.0265226	0.0773424
lcl|NC_001855.1_cds_NP_045605.1_1237	BB_K32	213.651	-1.07854	0.487975	-2.21024	0.0270887	0.0788583
lcl|NC_001855.1_cds_NP_045606.1_1238	BB_K33	37.6254	-1.38194	0.444818	-3.10676	0.00189153	0.00889855
lcl|NC_001855.1_cds_NP_045607.1_1239	BB_K34	221.997	-0.652862	0.211224	-3.09085	0.00199585	0.00928669
lcl|NC_001855.1_cds_NP_045608.1_1240	BB_K35	446.622	0.0798261	0.207757	0.384229	0.700809	0.829252
lcl|NC_001855.1_cds_YP_004940637.1_1241	BB_K0058	51.9723	-0.578104	0.537037	-1.07647	0.281717	0.459105
lcl|NC_001855.1_cds_NP_045612.1_1242	BB_K40	3811.74	-1.25835	0.23171	-5.43069	5.6135e-08	7.35369e-07
lcl|NC_001855.1_cds_NP_045613.2_1243	BB_K41	983.121	-0.076494	0.190145	-0.402293	0.687468	0.822162
lcl|NC_001855.1_cds_NP_045614.1_1244	BB_K42	133.175	0.238704	0.29778	0.80161	0.422779	0.604302
lcl|NC_001855.1_cds_NP_045617.2_1245	BB_K45	5810.24	-0.63743	0.163973	-3.8874	0.000101322	0.000695772
lcl|NC_001855.1_cds_NP_045618.1_1246	BB_K47	2505.67	1.67722	0.317042	5.29021	1.22178e-07	1.46528e-06
lcl|NC_001855.1_cds_NP_045619.1_1247	BB_K48	132.055	-0.36529	0.44632	-0.818449	0.413101	0.59368
lcl|NC_001855.1_cds_NP_045620.1_1248	BB_K49	1392.94	1.63203	0.354486	4.60395	4.14559e-06	3.75529e-05
lcl|NC_001855.1_cds_NP_045621.1_1249	BB_K50	927.531	0.292724	0.416239	0.703259	0.481894	0.661294
lcl|NC_001855.1_cds_YP_004940638.1_1250	BB_K0059	5.30871	-0.99422	0.781433	-1.2723	0.203265	0.365534
lcl|NC_001855.1_cds_NP_045623.1_1251	BB_K52	62.1242	-0.995976	0.583692	-1.70634	0.0879449	0.198109
lcl|NC_001855.1_cds_NP_045624.1_1252	BB_K53	359.84	-1.24036	0.484313	-2.56107	0.0104351	0.0373339
lcl|NC_001856.1_cds_NP_045632.1_1253	BB_J08	6528.98	-0.04968	0.141339	-0.351497	0.725216	0.847661
lcl|NC_001856.1_cds_NP_045633.1_1254	BB_J09	24952	1.39691	0.377302	3.70236	0.000213605	0.00138843
lcl|NC_001856.1_cds_NP_045635.1_1255	BB_J11	79.7067	-0.137386	0.497303	-0.276263	0.782346	0.877189
lcl|NC_001856.1_cds_NP_045637.1_1256	BB_J13	35.372	-0.967705	0.52187	-1.8543	0.0636956	0.153863
lcl|NC_001856.1_cds_NP_045640.1_1257	BB_J16	365.97	0.0287236	0.355321	0.0808386	0.93557	0.967381
lcl|NC_001856.1_cds_NP_045641.1_1258	BB_J17	565.346	-0.161389	0.350684	-0.460211	0.645365	0.792199
lcl|NC_001856.1_cds_NP_045642.1_1259	BB_J18	652.401	-1.21354	0.493483	-2.45913	0.0139275	0.0465983
lcl|NC_001856.1_cds_NP_045643.1_1260	BB_J19	8721.99	-1.17852	0.357434	-3.29718	0.000976605	0.00505519
lcl|NC_001856.1_cds_YP_004940639.1_1261	BB_J0056	17.0668	-0.900769	0.775088	-1.16215	0.245174	0.41258
lcl|NC_001856.1_cds_YP_004940640.1_1262	BB_J0058	9.58284	-1.21664	0.782341	-1.55513	0.119914	0.250192
lcl|NC_001856.1_cds_NP_045647.2_1263	BB_J23	37.8378	-0.909384	0.473881	-1.91901	0.0549825	0.137094
lcl|NC_001856.1_cds_NP_045648.1_1264	BB_J24	96.3346	-1.44666	0.379159	-3.81544	0.00013594	0.000911442
lcl|NC_001856.1_cds_NP_045649.2_1265	BB_J25	144.626	-0.562022	0.288499	-1.94809	0.0514039	0.129883
lcl|NC_001856.1_cds_NP_045650.1_1266	BB_J26	38.5597	-0.99873	0.380863	-2.62228	0.00873431	0.0322658
lcl|NC_001856.1_cds_NP_045651.2_1267	BB_J27	396.065	-0.68177	0.216133	-3.1544	0.00160829	0.00782547
lcl|NC_001856.1_cds_NP_045652.2_1268	BB_J28	136.053	-0.691288	0.299249	-2.31008	0.020884	0.0641976
lcl|NC_001856.1_cds_NP_045653.2_1269	BB_J29	225.032	-0.565681	0.289104	-1.95667	0.0503867	0.127691
lcl|NC_001856.1_cds_NP_045655.1_1270	BB_J31	376.938	-0.746242	0.299876	-2.4885	0.0128282	0.0438058
lcl|NC_001856.1_cds_NP_045658.1_1271	BB_J34	2539.04	0.433191	0.277758	1.5596	0.118855	0.248966
lcl|NC_001856.1_cds_NP_045660.1_1272	BB_J36	1399.44	-1.03854	0.235437	-4.41111	1.0284e-05	8.54327e-05
lcl|NC_001856.1_cds_NP_045661.2_1273	BB_J37	15.9458	-1.80958	0.694227	-2.60661	0.00914428	0.0334897
lcl|NC_001856.1_cds_NP_045665.1_1274	BB_J41	4401.54	-1.05455	0.556669	-1.8944	0.058172	0.142937
lcl|NC_001856.1_cds_NP_045666.1_1275	BB_J42	18.3055	-0.997819	0.787441	-1.26717	0.205096	0.367568
lcl|NC_001856.1_cds_NP_045667.1_1276	BB_J43	43.3969	-1.68354	0.669524	-2.51453	0.011919	0.0415132
lcl|NC_001856.1_cds_NP_045669.1_1277	BB_J45	396.443	-1.3896	0.387961	-3.5818	0.000341237	0.0021209
lcl|NC_001856.1_cds_NP_045670.1_1278	BB_J46	198.849	-0.924791	0.369517	-2.50271	0.0123248	0.0426609
lcl|NC_001856.1_cds_NP_045671.1_1279	BB_J47	430.272	-0.205998	0.378239	-0.544622	0.586013	0.750926
lcl|NC_001856.1_cds_NP_045672.2_1280	BB_J48	142.383	-0.703085	0.534272	-1.31597	0.188185	0.350997
lcl|NC_000957.1_cds_NP_051541.1_1284	BB_T04	352.699	-7.72053	0.584787	-13.2023	8.51063e-40	1.11489e-37
lcl|NC_000957.1_cds_NP_051542.1_1285	BB_T06	6.14804	-2.63998	0.845341	-3.12298	NA	NA
lcl|NC_001857.2_cds_NP_045676.1_1287	BB_A03	12443.3	2.36516	0.336487	7.02897	2.08061e-12	5.90545e-11
lcl|NC_001857.2_cds_NP_045677.1_1288	BB_A04	322.058	1.18668	0.43938	2.70082	0.00691698	0.0267111
lcl|NC_001857.2_cds_NP_045678.1_1289	BB_A05	23.6836	0.328247	0.521456	0.629482	0.529033	0.701124
lcl|NC_001857.2_cds_NP_045680.2_1290	BB_A07	55.252	0.0179961	0.402913	0.0446649	0.964374	0.985792
lcl|NC_001857.2_cds_NP_045681.1_1291	BB_A08	5152.74	-0.83079	0.153353	-5.4175	6.04365e-08	7.79723e-07
lcl|NC_001857.2_cds_NP_045682.1_1292	BB_A09	538.418	-0.263694	0.414725	-0.635827	0.524889	0.696716
lcl|NC_001857.2_cds_NP_045683.1_1293	BB_A10	214.432	-0.043611	0.308493	-0.141368	0.88758	0.938563
lcl|NC_001857.2_cds_NP_045684.1_1294	BB_A11	311.116	-0.439447	0.374239	-1.17424	0.240298	0.406383
lcl|NC_001857.2_cds_NP_045685.1_1295	BB_A12	12.6778	-0.818537	0.686817	-1.19178	0.233346	0.398185
lcl|NC_001857.2_cds_NP_045686.1_1296	BB_A13	507.34	-0.0712565	0.20877	-0.341316	0.732866	0.851344
lcl|NC_001857.2_cds_NP_045688.1_1297	ospA	73970.5	0.220747	0.344591	0.640605	0.52178	0.694211
lcl|NC_001857.2_cds_NP_045689.2_1298	ospB	91113.7	0.214534	0.389846	0.550306	0.58211	0.748741
lcl|NC_001857.2_cds_NP_045692.1_1299	BB_A19	1345.93	-0.153299	0.138628	-1.10583	0.2688	0.443572
lcl|NC_001857.2_cds_NP_045693.1_1300	BB_A20	1500.75	0.343244	0.144258	2.37937	0.0173421	0.0554101
lcl|NC_001857.2_cds_NP_045694.1_1301	BB_A21	1068.66	0.344445	0.183494	1.87715	0.0604972	0.148027
lcl|NC_001857.2_cds_NP_045696.2_1302	BB_A23	697.326	-1.50946	0.587335	-2.57002	0.0101693	0.0365729
lcl|NC_001857.2_cds_NP_045697.1_1303	dbpA	424.406	-1.29417	0.532361	-2.43101	0.0150569	0.0494374
lcl|NC_001857.2_cds_NP_045698.1_1304	dbpB	89.4681	-0.650362	0.548012	-1.18677	0.23532	0.400184
lcl|NC_001857.2_cds_NP_045703.1_1305	BB_A30	869.615	1.58222	0.216858	7.29613	2.96154e-13	9.00627e-12
lcl|NC_001857.2_cds_NP_045704.1_1306	BB_A31	693.656	1.99326	0.268904	7.41253	1.2391e-13	4.13761e-12
lcl|NC_001857.2_cds_NP_045705.1_1307	BB_A32	110.742	1.11056	0.32443	3.42311	0.000619099	0.00351442
lcl|NC_001857.2_cds_NP_045706.1_1308	BB_A33	19.449	-0.735481	0.498998	-1.47392	0.140504	0.282168
lcl|NC_001857.2_cds_NP_045707.1_1309	BB_A34	190.084	-1.75906	0.577174	-3.04771	0.00230593	0.0104164
lcl|NC_001857.2_cds_NP_045709.2_1310	BB_A36	46.5293	-0.17513	0.572267	-0.306029	0.759583	0.86875
lcl|NC_001857.2_cds_NP_045710.1_1311	BB_A37	93.9441	-1.86769	0.652655	-2.86168	0.00421397	0.0171274
lcl|NC_001857.2_cds_NP_045711.2_1312	BB_A38	1718.84	-0.699326	0.40409	-1.73062	0.0835198	0.19179
lcl|NC_001857.2_cds_NP_045713.1_1313	BB_A40	279.822	0.0757025	0.382711	0.197806	0.843197	0.911724
lcl|NC_001857.2_cds_NP_045714.1_1314	BB_A41	520.842	0.0619616	0.283801	0.218328	0.827174	0.902998
lcl|NC_001857.2_cds_NP_045715.1_1315	BB_A42	169.135	-0.41986	0.404634	-1.03763	0.299443	0.479331
lcl|NC_001857.2_cds_NP_045716.1_1316	BB_A43	427.866	-0.410656	0.170315	-2.41115	0.0159023	0.0513881
lcl|NC_001857.2_cds_NP_045718.1_1317	BB_A45	265.463	0.497945	0.206198	2.41489	0.0157401	0.0510579
lcl|NC_001857.2_cds_NP_045719.1_1318	BB_A46	473.305	-0.0887585	0.162021	-0.54782	0.583816	0.750368
lcl|NC_001857.2_cds_NP_045720.1_1319	BB_A47	77.7879	-0.370555	0.358032	-1.03498	0.300679	0.480804
lcl|NC_001857.2_cds_NP_045721.1_1320	BB_A48	106.585	-0.144266	0.360529	-0.40015	0.689046	0.822517
lcl|NC_001857.2_cds_NP_045722.1_1321	BB_A49	29.0412	-0.336852	0.507867	-0.663268	0.507159	0.678904
lcl|NC_001857.2_cds_NP_045724.1_1322	BB_A51	144.894	-0.532601	0.301062	-1.76907	0.0768814	0.178865
lcl|NC_001857.2_cds_NP_045725.1_1323	BB_A52	1613.06	1.0787	0.312755	3.44902	0.000562624	0.00325901
lcl|NC_001857.2_cds_NP_045726.1_1324	BB_A53	375.691	1.38055	0.375842	3.67323	0.000239504	0.00153336
lcl|NC_001857.2_cds_NP_045727.1_1325	BB_A54	599.962	1.9521	0.367104	5.31758	1.05157e-07	1.28836e-06
lcl|NC_001857.2_cds_NP_045730.1_1326	BB_A57	1336.17	0.195653	0.445554	0.439123	0.660572	0.804717
lcl|NC_001857.2_cds_NP_045731.1_1327	BB_A58	8350.06	1.3191	0.296678	4.44625	8.73822e-06	7.36692e-05
lcl|NC_001857.2_cds_NP_045732.1_1328	BB_A59	16576	0.574897	0.25255	2.27637	0.0228237	0.0687638
lcl|NC_001857.2_cds_NP_045733.1_1329	BB_A60	1031.73	1.63033	0.221727	7.35286	1.94004e-13	6.11831e-12
lcl|NC_001857.2_cds_NP_045734.1_1330	BB_A61	4482.38	-0.00407113	0.273964	-0.0148601	0.988144	0.994618
lcl|NC_001857.2_cds_NP_045735.1_1331	lp6.6	8911.58	0.0945652	0.264581	0.357415	0.720781	0.844797
lcl|NC_001857.2_cds_NP_045737.2_1332	BB_A64	5302.14	-0.461813	0.151038	-3.05759	0.00223124	0.0101599
lcl|NC_001857.2_cds_NP_045738.1_1333	BB_A65	185.751	0.427384	0.49254	0.867714	0.385551	0.568971
lcl|NC_001857.2_cds_NP_045739.1_1334	BB_A66	625.486	1.00938	0.338611	2.98095	0.00287355	0.012389
lcl|NC_001857.2_cds_NP_045741.1_1335	cspA	10327.3	-0.474462	0.350316	-1.35438	0.175614	0.334158
lcl|NC_001857.2_cds_NP_045742.1_1336	BB_A69	4379.92	0.583153	0.469008	1.24338	0.213729	0.374437
lcl|NC_001857.2_cds_YP_004940408.1_1337	BB_A0078	99.0563	-0.80325	0.578165	-1.38931	0.164739	0.318445
lcl|NC_001857.2_cds_NP_045746.1_1338	BB_A73	233.223	-0.380848	0.421465	-0.90363	0.366192	0.551392
lcl|NC_001857.2_cds_NP_045747.1_1339	osm28	12273.6	2.10264	0.394215	5.33374	9.62077e-08	1.19592e-06
lcl|NC_001857.2_cds_NP_045749.1_1340	thyX	1779.72	-0.604265	0.487862	-1.2386	0.215494	0.376397
lcl|NC_000956.1_cds_NP_051468.1_1341	BB_Q03	115.767	-1.2441	0.558694	-2.22681	0.02596	0.0760928
lcl|NC_000956.1_cds_NP_051469.1_1342	BB_Q05	100.937	1.7967	0.595838	3.01542	0.00256622	0.0114106
lcl|NC_000956.1_cds_NP_051470.1_1343	BB_Q06	1032.16	0.61237	0.311732	1.96441	0.0494823	0.125774
lcl|NC_000956.1_cds_NP_051471.1_1344	BB_Q07	90.9342	-0.141317	0.490317	-0.288215	0.773182	0.871993
lcl|NC_000956.1_cds_NP_051472.1_1345	BB_Q08	35.3262	0.417069	0.621569	0.670994	0.502224	0.674517
lcl|NC_000956.1_cds_NP_051473.1_1346	BB_Q09	59.5419	-0.117798	0.638172	-0.184587	0.853553	0.920257
lcl|NC_000956.1_cds_NP_051475.2_1347	BB_Q12	10.5795	-0.492057	0.81063	-0.607005	0.543847	0.714431
lcl|NC_000956.1_cds_NP_051476.2_1348	BB_Q13	9.55883	-0.00134388	0.816967	-0.00164496	0.998688	1
lcl|NC_000956.1_cds_NP_051477.2_1349	BB_Q14	3.11158	0.0655481	0.547558	0.11971	NA	NA
lcl|NC_000956.1_cds_NP_051478.2_1350	BB_Q15	13.7967	1.25375	0.839779	1.49295	0.13545	0.273631
lcl|NC_000956.1_cds_NP_051479.1_1351	BB_Q17	8.90311	-1.03469	0.851003	-1.21585	0.224042	0.386894
lcl|NC_000956.1_cds_NP_051480.1_1352	BB_Q18	97.0506	-0.744918	0.594412	-1.2532	0.210133	0.372029
lcl|NC_000956.1_cds_NP_051484.1_1356	BB_Q22	29.2794	-0.617154	0.668575	-0.923089	0.355961	0.539539
lcl|NC_000956.1_cds_NP_051485.1_1357	BB_Q23	23.989	0.587993	0.767064	0.76655	0.443349	0.626575
lcl|NC_000956.1_cds_NP_051486.1_1358	BB_Q24	110.809	0.0971179	0.628822	0.154444	0.877259	0.933733
lcl|NC_000956.1_cds_NP_051487.1_1359	BB_Q25	30.9692	0.508645	0.708536	0.717882	0.47283	0.652536
lcl|NC_000956.1_cds_NP_051488.1_1360	BB_Q26	128.704	0.0339952	0.537918	0.0631977	0.949609	0.977151
lcl|NC_000956.1_cds_NP_051489.1_1361	BB_Q27	184.692	2.14346	0.446777	4.7976	1.60581e-06	1.56269e-05
lcl|NC_000956.1_cds_NP_051490.1_1362	BB_Q28	84.2862	0.215755	0.840059	0.256833	NA	NA
lcl|NC_000956.1_cds_NP_051491.1_1363	BB_Q29	93.2045	1.48726	0.362277	4.1053	4.03789e-05	0.000296402
lcl|NC_000956.1_cds_NP_051492.1_1364	blyA	30.9655	0.637963	0.486236	1.31205	0.189505	0.351938
lcl|NC_000956.1_cds_NP_051493.1_1365	blyB	84.2906	0.267004	0.546006	0.489012	0.624833	0.776337
lcl|NC_000956.1_cds_NP_051494.1_1366	BB_Q32	73.6826	1.56809	0.471959	3.32251	0.000892126	0.00479272
lcl|NC_000956.1_cds_NP_051495.2_1367	BB_Q33	195.113	0.543345	0.454187	1.1963	0.231579	0.39676
lcl|NC_000956.1_cds_NP_051496.2_1368	bdrW	374.077	-0.0491628	0.353891	-0.138921	0.889513	0.938563
lcl|NC_000956.1_cds_NP_051497.1_1369	mlpJ	216.512	0.9384	0.406456	2.30874	0.0209582	0.0642856
lcl|NC_000956.1_cds_NP_051499.1_1370	BB_Q37	70.9844	-0.679177	0.662228	-1.02559	NA	NA
lcl|NC_000956.1_cds_NP_051500.1_1371	BB_Q38	5301.57	0.0867122	0.653518	0.132685	NA	NA
lcl|NC_000956.1_cds_NP_051501.1_1372	BB_Q39	215.144	1.01148	0.477009	2.12047	0.0339664	0.0943845
lcl|NC_000956.1_cds_NP_051502.1_1373	BB_Q40	481.17	1.26206	0.368213	3.42753	0.000609094	0.00346919
lcl|NC_000956.1_cds_NP_051504.1_1374	bdrV	634.196	2.37238	0.317624	7.46914	8.07213e-14	2.80548e-12
lcl|NC_000956.1_cds_NP_051505.2_1375	bppA	16.5658	-1.17	0.853383	-1.37102	0.170369	0.326365
lcl|NC_000956.1_cds_NP_051506.1_1376	bppB	7.20688	0.240566	0.840482	0.286224	0.774706	0.871993
lcl|NC_000956.1_cds_NP_051507.1_1377	bppC	29.7484	-0.809576	0.636168	-1.27258	0.203166	0.365534
lcl|NC_000956.1_cds_NP_051509.1_1378	erpX	196.791	-0.262489	0.540189	-0.485921	0.627023	0.776597
lcl|NC_000956.1_cds_NP_051510.2_1379	BB_Q48	172.051	-0.389967	0.569697	-0.684517	0.493649	0.667471
lcl|NC_000956.1_cds_NP_051511.1_1380	BB_Q49	73.1538	0.230788	0.538989	0.428188	0.668515	0.809436
lcl|NC_000956.1_cds_NP_051512.1_1381	BB_Q50	40.0147	0.260815	0.592653	0.440081	0.659878	0.804717
lcl|NC_000956.1_cds_NP_051513.1_1382	BB_Q52	6.20783	0.0634522	0.856053	0.0741218	0.940913	0.969961
lcl|NC_000956.1_cds_NP_051514.1_1383	BB_Q53	6.69022	-0.0431229	0.858179	-0.0502493	0.959924	0.982611
lcl|NC_000956.1_cds_NP_051515.1_1384	BB_Q54	134.225	0.62339	0.363653	1.71425	0.0864834	0.195824
lcl|NC_000956.1_cds_NP_051521.1_1385	BB_Q62	20.4871	3.14255	0.535261	5.87107	4.3299e-09	7.52431e-08
lcl|NC_000956.1_cds_NP_051524.2_1386	BB_Q67	551.16	0.96029	0.386033	2.48759	0.0128614	0.0438058
lcl|NC_000956.1_cds_YP_004940632.1_1387	BB_Q0091	137.702	-0.324239	0.326854	-0.991999	0.321198	0.505611
lcl|NC_000956.1_cds_NP_051533.1_1388	BB_Q85	31.0824	-1.00475	0.429178	-2.34111	0.0192267	0.0599689
lcl|NC_000956.1_cds_NP_051536.1_1389	BB_Q88	7.78079	-0.233015	0.85461	-0.272656	0.785118	0.877587
lcl|NC_000956.1_cds_NP_051537.1_1390	BB_Q89	9.68815	-0.539069	0.722169	-0.746459	0.45539	0.634983
