# Supplementary material for: Transcriptomic insights on the virulence-controlling CsrA, BadR, RpoN, and RpoS regulatory networks in the Lyme disease spirochete
Source: PLoS One. 2018 Aug 30;13(8):e0203286. doi: 10.1371/journal.pone.0203286 (PMC6117026; doi:10.1371/journal.pone.0203286)
Supplement: S8 Table — Contains the differential expression testing results for the rpoN mutant compared to wild-type. The first column is the gene information, for the ncRNAs it contains the location relative to other genes and for predicted or known genes it contains gene name. The second column contains the CDS/custom transcript ID which is the transcript ID for all coding sequences obtained from the NCBI Gene file format file or the transcript ID given to ncRNAs. RefSeq entries are further separated by the character “_”. The first portion gives the genetic element from which it is derived, the second describes the type of element (CDS), the third provides RefSeq ID, and the fourth provides a number indicating the particular entries ordered number in the RefSeq entry. The remaining columns describe the various metrics of expression of each impacted transcript including, base mean (average library size normalized counts across all samples), log2FC (Fold change estimate), lfcSE (uncertainty of the log fold change estimate), stat (Wald statistic), pvalue, padj (pvalue following Benjamini-Hochberg adjustment). ORFs and ncRNAs are listed according to the numerical order assigned to genes and replicons by the initial genome sequencing of B. burgdorferi strain B31 (13, 69). (XLSX) [file pone.0203286.s009.xlsx]

## Sheet: Table_S16_WT-1_RpoN-.total
Supplemental Table 3: Total differential expression testing results of ∆rpoN vs. wild-type
Gene Name	RefSeq CDS/Custom Transcript ID	baseMean	log2FoldChange	lfcSE	stat	pvalue	padj
dsrA	NA	249.305	-0.185503	0.374381	-0.495494	0.620252	1
ncRNA0001	PI-(BB_0003,BB_0003/BB_0004)	968.821	-0.0130316	0.272985	-0.0477374	0.961926	1
ncRNA0002	AI-(BB_0004,BB_0004/BB_0005)	3041.86	0.0742081	0.249348	0.297609	0.766002	1
ncRNA0003	AA-(BB_0005,BB_0006)	1243.58	0.0692242	0.317091	0.21831	0.827188	1
ncRNA0004	AIA-(BB_0006,BB_0006/BB_0007,BB_0007)	1053.22	0.0907388	0.364875	0.248685	0.803605	1
ncRNA0005	A-(BB_0011)	1830.45	0.115893	0.406958	0.28478	0.775813	1
ncRNA0006	A-(BB_0013)	3033.89	-0.0160556	0.339577	-0.0472812	0.962289	1
ncRNA0007	A-(BB_0014)	214.853	-0.198537	0.489835	-0.405314	0.685247	1
ncRNA0009	I-(BB_t25/BB_0050)	812.653	-0.0542979	0.355732	-0.152637	0.878685	1
ncRNA0010	I-ssrA	236912	0.129543	0.411037	0.315162	0.752639	1
ncRNA0011	AIA-(BB_0070,BB_0070/BB_0071,BB_0071)	213.524	0.337618	0.446204	0.756645	0.449263	1
ncRNA0012	A-(BB_0072)	248.001	-0.316353	0.597422	-0.529531	0.596437	1
ncRNA0013	A-(BB_0077)	11.9046	-0.184624	0.514384	-0.358922	0.719654	1
ncRNA0014	A-(BB_0084)	380.546	-0.413897	0.405851	-1.01983	0.307811	1
ncRNA0015	A-(BB_0123)	210.918	-0.786075	0.857668	-0.916526	0.359391	1
ncRNA0016	A-(BB_0123)	537.233	0	0.712719	0	1	1
ncRNA0017	A-(BB_0128)	441.869	0.725097	0.840689	0.862504	0.38841	1
ncRNA0018	p-(BB_0140)	890.845	-0.302376	0.167855	-1.80142	0.0716373	0.929331
ncRNA0019	p-(BB_0140)	700.635	0.149545	0.268626	0.556703	0.577731	1
ncRNA0020	A-(BB_0151)	198.413	0.237204	0.571213	0.415263	0.677949	1
ncRNA0021	A-(BB_0167)	46.9714	0.193974	0.738098	0.262802	0.792703	1
ncRNA0022	A-(BB_0175)	327.096	-0.0264329	0.832879	-0.0317368	0.974682	1
ncRNA0023	A-(BB_0180)	45.9434	0.132822	0.516469	0.257174	0.797044	1
ncRNA0024	A-(BB_0181)	470.308	0.83087	0.500424	1.66033	0.0968474	0.948404
ncRNA0025	AA-(BB_0181,BB_0182)	824.448	0.339258	0.239736	1.41513	0.157029	1
ncRNA0026	AI-(BB_0187,BB_0187/BB_0188)	10077.5	0.326108	0.407854	0.79957	0.42396	1
ncRNA0027	I-ssrS	58685.5	0.221119	0.534986	0.413318	0.679374	1
ncRNA0028	A-(BB_0194)	393.328	-0.671831	0.829961	-0.809472	NA	NA
ncRNA0029	A-(BB_0196)	340.13	-0.143491	0.263828	-0.543883	0.586522	1
ncRNA0030	A-(BB_0198)	326.846	-0.341185	0.247645	-1.37772	0.16829	1
ncRNA0031	AA-(BB_0198,BB_0199)	400.713	0.00666937	0.382417	0.01744	0.986086	1
ncRNA0032	A-(BB_0203)	123.229	-0.881944	0.555711	-1.58705	0.1125	0.957644
ncRNA0033	AI-(BB_0203,BB_0203/BB_0204)	718.624	-0.00255029	0.272723	-0.00935121	0.992539	1
ncRNA0034	A-(BB_0205)	12.0075	-0.441946	0.844868	-0.523094	0.600909	1
ncRNA0035	A-(BB_0208)	510.911	-0.253898	0.293914	-0.863851	0.38767	1
ncRNA0036	A-(BB_0210)	112.187	-0.172224	0.857276	-0.200897	0.840779	1
ncRNA0037	A-(BB_0211)	1238.77	0.209297	0.317693	0.658802	0.510023	1
ncRNA0038	A-(BB_0217)	899.747	0.0648058	0.329745	0.196533	0.844193	1
ncRNA0039	A-(BB_0221)	423.095	-0.0813449	0.338988	-0.239964	0.810358	1
ncRNA0040	A-(BB_0226)	238.724	-0.274612	0.849384	-0.323308	0.746462	1
ncRNA0042	A-(BB_0240)	2021.46	-0.561899	0.356848	-1.57462	0.115345	0.957644
ncRNA0043	A-(BB_0244)	577.796	-0.157851	0.415509	-0.379898	0.704021	1
ncRNA0044	A-(BB_0248)	46.2244	-0.0491778	0.731979	-0.0671847	0.946435	1
ncRNA0045	A-(BB_0250)	32.0485	0	0.806076	0	1	1
ncRNA0046	A-(BB_0250)	3729.2	0.296831	0.21648	1.37117	0.170322	1
ncRNA0047	AI-(BB_0250,BB_0250/BB_0251)	111.743	-0.243595	0.404676	-0.601949	0.547208	1
ncRNA0048	A-(BB_0257)	1779.62	0.00104709	0.290533	0.00360403	0.997124	1
ncRNA0049	A-(BB_0258)	211.401	0.584519	0.858559	0.680815	0.495989	1
ncRNA0050	AIA-(BB_0269,BB_0269/BB_0270,BB_0270)	1285.3	0.132046	0.570063	0.231633	0.816823	1
ncRNA0051	AA-(BB_0287,BB_0288)	114.989	0.0842099	0.556297	0.151376	0.879679	1
ncRNA0052	A-(BB_0289)	461.433	0.0997032	0.844358	0.118082	NA	NA
ncRNA0053	A-(BB_0318)	180.833	0	0.82573	0	NA	NA
ncRNA0054	A-(BB_0332)	1382.4	-0.215602	0.302551	-0.712614	0.476085	1
ncRNA0055	A-(BB_0335)	1900.34	0.0643834	0.660839	0.0974268	0.922387	1
ncRNA0056	A-(BB_0347)	28.2878	0.0617034	0.85913	0.0718208	0.942745	1
ncRNA0057	A-(BB_0347)	34.5126	-0.00557963	0.56076	-0.00995012	0.992061	1
ncRNA0058	A-(BB_0359)	85.0106	-0.236559	0.806343	-0.293373	0.769237	1
ncRNA0059	A-(BB_0361)	12.4149	0.617206	0.859062	0.718465	0.472471	1
ncRNA0060	A-(BB_0361)	151.835	-0.186476	0.327401	-0.569566	0.568972	1
ncRNA0061	A-(BB_0374)	321.081	0.668789	0.30755	2.17457	0.0296623	0.708251
ncRNA0062	A-(BB_0378)	50.1178	-1.22018	0.797207	-1.53057	0.125876	0.977777
ncRNA0063	A-(BB_0381)	391.055	0.282019	0.440795	0.639796	0.522305	1
ncRNA0064	AA-(BB_0392,BB_0393)	796.003	0.847141	0.317157	2.67104	0.0075616	0.339508
ncRNA0065	I-(BB_0398/BB_0399)	357.162	0.0016168	0.27937	0.00578731	0.995382	1
ncRNA0066	A-(BB_0404)	119.178	-0.394098	0.360686	-1.09263	0.274555	1
ncRNA0067	pA-(BB_0411,BB_0412)	376.562	-0.170665	0.266896	-0.639442	0.522535	1
ncRNA0068	AI-(BB_0437,BB_0437/BB_0438)	278.275	0.221376	0.476774	0.46432	0.642418	1
ncRNA0069	I-(BB_0437/BB_0438)	125.98	-0.896824	0.476811	-1.88088	0.0599882	0.915696
ncRNA0070	A-(BB_0446)	529.317	0.00574977	0.322716	0.0178168	0.985785	1
ncRNA0071	A-(BB_0450)	65.2809	-6.05115	0.702535	-8.6133	7.09851e-18	1.93908e-15
ncRNA0072	A-(BB_0454)	396.651	-0.603634	0.655811	-0.920439	0.357343	1
ncRNA0073	I-(BB_t06/BB_0461)	2784.93	0.360174	0.228953	1.57313	0.115689	0.957644
ncRNA0074	I-srp	19149.5	0.439434	0.561553	0.782533	0.433901	1
ncRNA0075	A-(BB_0461)	85.5645	-0.450023	0.804458	-0.559411	0.575881	1
ncRNA0076	AA-(BB_0465,BB_0466)	1466.2	0.379009	0.27083	1.39944	0.161682	1
ncRNA0077	A-(BB_0498)	90.6402	0	0.674927	0	1	1
ncRNA0078	AIA-(BB_0500,BB_0500/BB_0501,BB_0501)	1447.36	0.198898	0.24989	0.795943	0.426065	1
ncRNA0080	p-(BB_0522)	879.813	-0.0569389	0.235816	-0.241455	0.809202	1
ncRNA0081	I-bsrW	36179.7	-0.296926	0.242684	-1.22351	0.221137	1
ncRNA0082	A-(BB_0553)	787.76	-0.244568	0.455264	-0.5372	0.591129	1
ncRNA0083	AI-(BB_0556,BB_0556/BB_0557)	349.182	-0.458379	0.28605	-1.60245	0.109057	0.957644
ncRNA0084	A-(BB_0581)	87.5294	-0.147854	0.49782	-0.297004	0.766464	1
ncRNA0085	A-(BB_0583)	346.521	-0.187051	0.846087	-0.221078	0.825032	1
ncRNA0086	A-(BB_0588)	148.656	1.07575	0.566782	1.898	0.0576958	0.915696
ncRNA0087	A-(BB_0588)	1536.16	-0.401984	0.71141	-0.565053	0.572038	1
ncRNA0088	A-(BB_0605)	188.441	-0.59214	0.319131	-1.85548	0.0635279	0.915696
ncRNA0089	A-(BB_0607)	90.4143	-0.525421	0.772268	-0.680361	0.496276	1
ncRNA0090	AI-(BB_0607,BB_0607/BB_0608)	245.061	-0.274272	0.21565	-1.27184	0.203432	1
ncRNA0091	AIA-(BB_0611,BB_0611/BB_0612,BB_0612)	1820.49	-0.0324462	0.121819	-0.266348	0.789971	1
ncRNA0092	AA-(BB_0612,BB_0613)	547.082	-0.341552	0.211266	-1.61669	0.105945	0.957644
ncRNA0093	A-(BB_0613)	359.23	0.0642201	0.775763	0.0827831	0.934024	1
ncRNA0094	A-(BB_0614)	75.958	-0.561534	0.83204	-0.674888	0.499747	1
ncRNA0096	A-(BB_0622)	398.713	-0.0277808	0.666101	-0.0417066	0.966733	1
ncRNA0097	A-(BB_0623)	189.237	0.194211	0.58361	0.332775	0.739304	1
ncRNA0098	AI-(BB_0630,BB_0630/BB_0631)	2024.87	-0.834664	0.371059	-2.24941	0.0244864	0.680224
ncRNA0099	A-(BB_0633)	150.864	0.236183	0.595137	0.396854	0.691475	1
ncRNA0100	p-(BB_0634)	138.109	0.128552	0.280119	0.458919	0.646293	1
ncRNA0101	A-(BB_0649)	128.819	0	0.853735	0	1	1
ncRNA0102	A-(BB_0649)	1035.14	-0.479282	0.828357	-0.578594	0.562863	1
ncRNA0103	A-(BB_0650)	2075.78	0	0.753699	0	NA	NA
ncRNA0104	A-(BB_0656)	15.7264	0	0.858846	0	1	1
ncRNA0105	A-(BB_0660)	99.2736	-0.0208361	0.757838	-0.0274942	0.978066	1
ncRNA0106	A-(BB_0660)	101.38	-0.978929	0.52087	-1.87941	0.0601885	0.915696
ncRNA0107	A-(BB_0663)	9.2495	0.423571	0.757909	0.558867	0.576252	NA
ncRNA0108	A-(BB_0680)	61.1548	-1.20766	0.843609	-1.43154	0.152274	1
ncRNA0110	A-(BB_0697)	1608.78	0	0.69011	0	1	1
ncRNA0111	A-(BB_0709)	22.3107	0	0.817984	0	1	1
ncRNA0112	I-(BB_0713/BB_0714)	19675.4	0.0195987	0.431538	0.0454158	0.963776	1
ncRNA0113	I-rnpB	5183.46	0	0.696448	0	1	1
ncRNA0114	IA-(BB_0713/BB_0714,BB_0714)	12236.7	0.335757	0.398407	0.842748	0.399369	1
ncRNA0115	A-(BB_0720)	194.766	-1.87391	0.800247	-2.34166	0.0191981	0.582698
ncRNA0116	A-(BB_0729)	129.321	-0.35561	0.533319	-0.666787	0.504908	1
ncRNA0117	A-(BB_0747)	270.28	-0.0890082	0.476776	-0.186688	0.851906	1
ncRNA0118	A-(BB_0765)	55.129	-0.634365	0.70853	-0.895325	0.370614	1
ncRNA0119	A-(BB_0768)	821.792	0.170783	0.356146	0.479531	0.631561	1
ncRNA0120	A-(BB_0770)	269.047	-0.328646	0.288528	-1.13904	0.254685	1
ncRNA0122	A-(BB_0780)	441.312	0.375881	0.316221	1.18866	0.234572	1
ncRNA0123	A-(BB_0794)	22.0262	0	0.859056	0	1	1
ncRNA0124	A-(BB_0794)	97.9284	0.128674	0.845724	0.152146	NA	NA
ncRNA0125	AIA-(BB_0794,BB_0794/BB_0795,BB_0795)	2242.04	-0.142567	0.261862	-0.544435	0.586142	1
ncRNA0126	A-(BB_0797)	407.837	0	0.712739	0	1	1
ncRNA0127	A-(BB_0797)	305.605	-0.154888	0.852374	-0.181714	0.855808	1
ncRNA0128	AA-(BB_0800,BB_0801)	892.329	0.60362	0.31037	1.94484	0.0517941	0.904973
ncRNA0129	A-(BB_0809)	132.776	0.746374	0.469676	1.58913	0.112032	0.957644
ncRNA0130	A-(BB_0833)	198.683	0.722843	0.64068	1.12824	0.259217	1
ncRNA0132	pI-(BB_0845a,BB_0845a/BB_0845b)	211.255	-0.342826	0.540699	-0.634043	0.526053	1
ncRNA0133	A-(BB_B03)	471.628	-0.44759	0.267444	-1.67358	0.094213	0.941556
ncRNA0134	AI-(BB_B03,BB_B03/BB_B04)	130.504	-0.0160059	0.37482	-0.042703	0.965938	1
ncRNA0135	I-(BB_B03/BB_B04)	1218.81	-0.537737	0.327155	-1.64368	0.100243	0.949697
ncRNA0136	AI-(BB_B09,BB_B09/BB_B10)	476.37	0.023736	0.356538	0.0665735	0.946921	1
ncRNA0137	I-(BB_B13/BB_B14)	1108.64	-0.257391	0.470463	-0.547103	0.584308	1
ncRNA0138	IA-(BB_B22/BB_B23,BB_B23)	96.4433	-0.105886	0.533559	-0.198453	0.842691	1
ncRNA0141	AI-(BB_B23,BB_B23/BB_B24)	55.4014	0.32069	0.438293	0.731681	0.464363	1
ncRNA0142	A-(BB_B27)	77.5439	-0.136232	0.794537	-0.171461	0.863861	1
ncRNA0143	IA-(ORIG/BB_P01,BB_P01)	54.3343	0.612388	0.828352	0.739285	0.459734	1
ncRNA0144	AIA-(BB_P01,BB_P01/BB_P02,BB_P02)	5.38658	-0.0695867	0.847252	-0.0821322	0.934542	NA
ncRNA0145	A-(BB_P02)	45.4457	-0.135727	0.727645	-0.186529	NA	NA
ncRNA0146	A-(BB_P17)	447.014	0.446979	0.446001	1.00219	0.316251	1
ncRNA0147	AIA-(BB_P20,BB_P20/BB_P21,BB_P21)	34.8462	-0.442431	0.748789	-0.590862	0.554613	1
ncRNA0148	A-(BB_P21)	93.0963	0.127061	0.431211	0.29466	0.768254	1
ncRNA0149	A-(BB_P29)	6.60827	1.44574	0.85191	1.69706	0.0896853	NA
ncRNA0150	I-(BB_P29/BB_P30)	412.499	-0.000744741	0.497923	-0.00149569	0.998807	1
ncRNA0151	A-(BB_P30)	1276.66	-0.407481	0.461486	-0.882975	0.37725	1
ncRNA0152	IA-(BB_P32/BB_P33,BB_P33)	276.352	0.819647	0.374951	2.18601	0.0288147	0.708251
ncRNA0153	AIA-(BB_P35,BB_P35/BB_P36,BB_P36)	34.0177	-0.96493	0.803511	-1.20089	0.229793	1
ncRNA0154	A-(BB_S11)	104.526	0.300089	0.494623	0.606702	0.544049	1
ncRNA0155	I-(BB_S31/BB_S33)	4295.91	-0.484573	0.551738	-0.878266	0.3798	1
ncRNA0156	IA-(BB_S31/BB_S33,BB_S33)	4718.93	-0.256148	0.32581	-0.786188	0.431757	1
ncRNA0157	AIA-(BB_S38,BB_S38/BB_S39,BB_S39)	29.5751	0.516354	0.75653	0.68253	0.494904	1
ncRNA0158	IA-(ORIG/BB_R01,BB_R01)	51.5627	0.391876	0.820994	0.477318	0.633135	1
ncRNA0159	AIp-(BB_R01,BB_R01/BB_R02,BB_R02)	20.2077	0.0547721	0.71791	0.0762938	0.939185	1
ncRNA0160	A-(BB_R05)	18.069	-0.839047	0.740124	-1.13366	0.256938	1
ncRNA0161	A-(BB_R17)	293.426	0.582564	0.536789	1.08527	0.2778	1
ncRNA0162	AIA-(BB_R20,BB_R20/BB_R21,BB_R21)	34.8462	-0.442431	0.748789	-0.590862	0.554613	1
ncRNA0163	A-(BB_R21)	23.4726	0.0704115	0.831436	0.0846867	0.93251	1
ncRNA0164	I-(BB_R29/BB_R31)	1001.62	-0.270568	0.5604	-0.482811	0.62923	1
ncRNA0165	p-(BB_R35)	205.887	0.343702	0.24688	1.39218	0.163866	1
ncRNA0166	AIA-(BB_R36,BB_R36/BB_R37,BB_R37)	102.746	-0.10664	0.622863	-0.17121	0.864059	1
ncRNA0167	IA-(BB_R38/BB_R41,BB_R41)	43.0818	0.206959	0.67781	0.305335	0.760111	1
ncRNA0168	A-(BB_R43)	73.0591	0.156374	0.497911	0.314061	0.753475	1
ncRNA0169	A-(BB_R45)	7.66515	0.409079	0.791676	0.516725	0.605348	NA
ncRNA0170	IA-(ORIG/BB_M01,BB_M01)	65.1219	-0.183368	0.518498	-0.353652	0.7236	1
ncRNA0172	AIA-(BB_M01,BB_M01/BB_M02,BB_M02)	42.649	0.108456	0.716429	0.151385	0.879672	1
ncRNA0173	A-(BB_M11)	32.8011	0.393938	0.747558	0.526967	0.598217	1
ncRNA0174	AA-(BB_M25,BB_M26)	137.916	0.384566	0.473411	0.81233	0.416602	1
ncRNA0175	A-(BB_M29)	87.53	0.300509	0.570266	0.526963	0.598219	1
ncRNA0176	A-(BB_M29)	5.80649	-0.13008	0.849864	-0.15306	0.878351	NA
ncRNA0177	I-(BB_M29/BB_M30)	1641.64	0.628007	0.503184	1.24807	0.212007	1
ncRNA0178	IA-(BB_M29/BB_M30,BB_M30)	5170.12	-0.401237	0.366268	-1.09547	0.273309	1
ncRNA0180	IA-(ORIG/BB_O01,BB_O01)	99.3186	0.531265	0.383239	1.38625	0.165671	1
ncRNA0181	AIA-(BB_O01,BB_O01/BB_O02,BB_O02)	30.0029	-0.633299	0.803601	-0.788076	NA	NA
ncRNA0182	AA-(BB_O16,BB_O17)	19.4336	0.000166879	0.738397	0.000226001	0.99982	1
ncRNA0184	AI-(BB_O27,BB_O27/BB_O28)	406.026	-0.550248	0.259088	-2.12379	0.0336881	0.742209
ncRNA0185	I-(BB_O29/BB_O30)	1573.02	-0.411021	0.510919	-0.804475	0.421123	1
ncRNA0186	AIA-(BB_O32,BB_O32/BB_O33,BB_O33)	90.758	0.270852	0.384591	0.70426	0.481271	1
ncRNA0187	A-(BB_O36)	30.4266	0.052737	0.742974	0.0709809	0.943413	1
ncRNA0188	A-(BB_O36)	23.5788	0.0262293	0.770067	0.0340611	0.972828	1
ncRNA0189	AIA-(BB_O36,BB_O36/BB_O37,BB_O37)	40.0807	0.642112	0.807446	0.795238	0.426475	1
ncRNA0190	A-(BB_O39)	6.48846	0.451147	0.803318	0.561605	0.574385	NA
ncRNA0191	A-(BB_O44)	8.70865	-0.0993229	0.812005	-0.122318	0.902647	NA
ncRNA0192	IA-(ORIG/BB_L01,BB_L01)	112.961	0.172529	0.727263	0.237231	0.812478	1
ncRNA0193	A-(BB_L01)	10.227	-0.710911	0.856546	-0.829974	0.406554	1
ncRNA0194	AIA-(BB_L01,BB_L01/BB_L02,BB_L02)	50.3251	0.260997	0.72749	0.358763	0.719772	1
ncRNA0195	A-(BB_L11)	18.9049	-0.142129	0.69051	-0.205832	0.836922	1
ncRNA0196	A-(BB_L11)	79.481	-0.0337267	0.764428	-0.0441201	0.964809	1
ncRNA0197	AIA-(BB_L14,BB_L14/BB_L15,BB_L15)	14.458	0.102029	0.704668	0.14479	0.884877	1
ncRNA0198	AIA-(BB_L20,BB_L20/BB_L21,BB_L21)	331.843	-0.11118	0.572648	-0.194151	0.846058	1
ncRNA0199	I-(BB_L29/BB_L30)	101.389	-1.11976	0.583662	-1.9185	0.0550478	0.915696
ncRNA0200	IA-(BB_L29/BB_L30,BB_L30)	867.045	-0.511745	0.352836	-1.45038	0.146953	1
ncRNA0202	pIA-(BB_L34,BB_L34/BB_L35,BB_L35)	111.359	0.0705692	0.451111	0.156434	0.875691	1
ncRNA0203	A-(BB_L35)	261.997	-0.698612	0.345553	-2.02172	0.0432049	0.853168
ncRNA0204	A-(BB_L35)	27.0031	-0.412238	0.807103	-0.510762	0.609518	1
ncRNA0205	A-(BB_L36)	27.9746	-0.0599332	0.758811	-0.078983	0.937046	1
ncRNA0206	IA-(BB_L36/BB_L37,BB_L37)	6.17407	-0.165438	0.601401	-0.275088	0.783249	NA
ncRNA0207	A-(BB_L43)	21.0282	0.329894	0.699189	0.471824	0.637053	1
ncRNA0208	IA-(ORIG/BB_N01,BB_N01)	50.2609	0.225632	0.534202	0.422372	0.672753	1
ncRNA0209	A-(BB_N01)	4.48041	1.26583	0.85864	1.47423	0.14042	NA
ncRNA0210	A-(BB_N04)	19.8817	-1.03313	0.78354	-1.31854	0.187323	1
ncRNA0212	p-(BB_N05)	18.3354	0.497057	0.739965	0.671731	0.501755	1
ncRNA0213	A-(BB_N17)	154.845	0.552517	0.521394	1.05969	0.289285	1
ncRNA0214	AI-(BB_N20,BB_N20/BB_N23)	18.0067	-0.283644	0.791861	-0.358199	0.720195	1
ncRNA0215	I-(BB_N20/BB_N23)	44.287	-0.323917	0.635339	-0.509833	0.610168	1
ncRNA0216	I-(BB_N29/BB_N30)	401.251	-0.433729	0.577825	-0.750625	0.452879	1
ncRNA0217	A-(BB_N31)	12.6042	-0.146196	0.853514	-0.171287	0.863998	1
ncRNA0218	IA-(BB_N32/BB_N33,BB_N33)	29.8614	-0.299942	0.550419	-0.544934	0.585799	1
ncRNA0219	AI-(BB_N34,BB_N34/BB_N35)	15.7283	-1.4687	0.78506	-1.87081	0.0613709	0.915696
ncRNA0220	A-(BB_N35)	52.0754	0.563215	0.60113	0.936929	0.348795	1
ncRNA0221	AIA-(BB_N35,BB_N35/BB_N36,BB_N36)	99.31	0.249215	0.605694	0.411454	0.68074	1
ncRNA0223	A-(BB_N39)	46.6559	-0.415041	0.784483	-0.529062	0.596762	1
ncRNA0224	A-(BB_N39)	244.268	-0.334517	0.846973	-0.394956	0.692876	1
ncRNA0225	I-(BB_D04/BB_D05a)	86.5789	-0.814382	0.540934	-1.50551	0.132193	0.985794
ncRNA0226	P-(BB_D05a)	56.8286	-0.299894	0.565843	-0.529995	0.596116	1
ncRNA0227	IAI-(BB_D05a/BB_D0027,BB_D0027,BB_D0027/BB_D09)	90.8648	-0.165293	0.499782	-0.33073	0.740848	1
ncRNA0228	AI-(BB_D13,BB_D13/BB_D14)	4816.94	-0.23632	0.267436	-0.88365	0.376885	1
ncRNA0229	I-(BB_D18/BB_D20)	117.853	-0.748617	0.395746	-1.89166	0.0585359	0.915696
ncRNA0230	I-(BB_D18/BB_D20)	119.134	0.308848	0.650197	0.475007	NA	NA
ncRNA0231	p-(BB_D20)	3348.6	0.124889	0.387002	0.322708	0.746916	1
ncRNA0232	I-(BB_D22/BB_D23)	141.501	-0.187067	0.300375	-0.62278	0.533429	1
ncRNA0233	p-(BB_D23)	46.4498	0.508994	0.754178	0.6749	0.49974	1
ncRNA0234	I-(BB_U02/BB_U04)	134.947	-5.88315	0.504641	-11.6581	2.08676e-31	1.7101e-28
ncRNA0235	A-(BB_U05)	138.263	-2.38838	0.859048	-2.78026	0.00543152	0.287169
ncRNA0236	p-(BB_E02)	92.3709	0.11153	0.456748	0.244182	0.80709	1
ncRNA0237	I-(BB_E02/BB_E05)	312.094	0.279041	0.365788	0.762849	0.445554	1
ncRNA0238	A-(BB_E09)	16.7162	0.723475	0.743444	0.973139	0.330484	1
ncRNA0239	A-(BB_E09)	1464.22	-0.378919	0.433787	-0.873513	0.382384	1
ncRNA0240	A-(BB_E09)	74.8375	0.720519	0.853339	0.844352	0.398473	1
ncRNA0241	AA-(BB_E19,BB_E20)	147.232	0.155413	0.466617	0.333064	0.739086	1
ncRNA0242	I-(BB_E23b/BB_E29a)	107.05	0.290661	0.578752	0.50222	0.615513	1
ncRNA0243	IP-(BB_E23b/BB_E29a,BB_E29a)	8.15416	0.476748	0.695304	0.685669	0.492922	NA
ncRNA0244	I-(BB_E31/BB_E33)	5.4491	-0.324552	0.847995	-0.382728	0.701921	NA
ncRNA0245	I-(BB_E31/BB_E33)	314.761	0.459891	0.48734	0.943676	0.345335	1
ncRNA0246	I-(BB_E31/BB_E33)	124.516	0.253416	0.438655	0.577712	0.563459	1
ncRNA0247	A-(BB_F03)	1699	-1.5059	0.295703	-5.09261	3.53165e-07	4.82364e-05
ncRNA0248	AIP-(BB_F03,BB_F03/BB_F05,BB_F05)	239.228	-0.568951	0.555935	-1.02341	0.306113	1
ncRNA0249	pI-(BB_F05,BB_F05/BB_F06)	9.679	-1.0663	0.748837	-1.42394	0.154464	NA
ncRNA0250	PI-(BB_F11a,BB_F11a/BB_F12)	15.6088	-0.151728	0.749356	-0.202478	0.839543	1
ncRNA0251	I-(BB_F11a/BB_F12)	727.745	-1.18687	0.186814	-6.35324	2.10832e-10	3.45553e-08
ncRNA0252	Ip-(BB_F14/BB_F14a,BB_F14a)	58.8631	-1.00501	0.516994	-1.94395	0.051902	0.904973
ncRNA0253	pIp-(BB_F14a,BB_F14a/BB_F16,BB_F16)	16.146	-1.16133	0.815496	-1.42408	0.154422	1
ncRNA0255	I-(BB_F0040/BB_F32)	49.4284	-1.48964	0.593335	-2.51062	0.012052	0.440653
ncRNA0256	I-(BB_G02/BB_G05)	73.1296	-0.303609	0.480821	-0.631439	0.527753	1
ncRNA0257	PI-(BB_G05,BB_G05/BB_G06)	56.2339	-0.74887	0.787311	-0.951174	0.341516	1
ncRNA0258	p-(BB_G06)	426.135	-0.406397	0.382893	-1.06138	0.288516	1
ncRNA0259	AA-(BB_G07,BB_G08)	88.1497	0.103376	0.299441	0.345231	0.729921	1
ncRNA0260	AI-(BB_G09,BB_G09/BB_G10)	246.031	-0.228216	0.349916	-0.652203	0.51427	1
ncRNA0261	IA-(BB_G10/BB_G12,BB_G12)	44.4643	-0.409191	0.713542	-0.573465	0.56633	1
ncRNA0262	A-(BB_G12)	9.60265	-0.42236	0.858293	-0.492094	NA	NA
ncRNA0263	IA-(BB_G28/BB_G29,BB_G29)	24.0789	-0.529292	0.667652	-0.792765	0.427914	1
ncRNA0264	A-(BB_G31)	15.0487	-0.25944	0.850776	-0.304946	NA	NA
ncRNA0265	AI-(BB_H02,BB_H02/BB_H04)	34.8023	0.451934	0.815638	0.554087	0.57952	1
ncRNA0266	A-(BB_H09)	21.0913	-0.104193	0.716961	-0.145326	0.884454	1
ncRNA0267	A-(BB_H09)	9.14874	0.21803	0.854029	0.255296	0.798494	NA
ncRNA0268	p-(BB_H18)	168.488	0.124809	0.567777	0.219821	NA	NA
ncRNA0269	AA-(BB_H27,BB_H28)	63.1077	0.581802	0.637983	0.91194	0.3618	1
ncRNA0270	I-(BB_H29/BB_H30)	475.071	0.155372	0.311469	0.498835	0.617895	1
ncRNA0271	P-(BB_H30)	22.3892	-0.0327452	0.664745	-0.0492598	0.960712	1
ncRNA0272	I-(BB_H34/BB_H36a)	49.1004	0.365596	0.602712	0.606585	0.544126	1
ncRNA0273	P-(BB_H36b)	29.6039	0.253397	0.613276	0.413187	0.67947	1
ncRNA0274	A-(BB_I06)	361.624	0.310688	0.796475	0.390079	0.696478	1
ncRNA0275	I-(BB_I16/BB_I18)	155.648	0.397383	0.552144	0.719709	0.471704	1
ncRNA0276	I-(BB_I26/BB_I28)	28.6537	-0.24343	0.730788	-0.333106	0.739054	1
ncRNA0277	I-(BB_I28/BB_I29)	282.402	0.297997	0.676885	0.440248	0.659758	1
ncRNA0278	I-(BB_I29/BB_I31)	84.1466	0.401227	0.548629	0.731326	0.46458	1
ncRNA0279	Ip-(BB_K01/BB_K02a,BB_K02a)	162.045	-0.736754	0.477727	-1.54221	0.123023	0.9694
ncRNA0280	I-(BB_K02a/BB_K07)	96.4796	0.0165595	0.694065	0.0238587	NA	NA
ncRNA0281	IpI-(BB_K09/BB_K10,BB_K10,BB_K10/BB_K12)	166.248	0.257965	0.516579	0.499371	0.617518	1
ncRNA0282	P-(BB_K12)	206.665	0.352876	0.318689	1.10728	0.268175	1
ncRNA0283	PI-(BB_K12,BB_K12/BB_K13)	2644.25	-0.10364	0.283383	-0.365725	0.71457	1
ncRNA0284	A-(BB_K17)	123.827	-0.118699	0.326663	-0.36337	0.716328	1
ncRNA0285	A-(BB_K19)	59.4692	0.45454	0.523947	0.867531	0.385651	1
ncRNA0286	A-(BB_K19)	219.942	-0.00541875	0.499569	-0.0108469	0.991346	1
ncRNA0287	I-(BB_K55/BB_K56)	86.5607	0.67618	0.568352	1.18972	0.234157	1
ncRNA0288	A-(BB_K32)	118.2	-0.216602	0.574472	-0.377046	NA	NA
ncRNA0289	AIA-(BB_K33,BB_K33/BB_K34,BB_K34)	54.0182	0.349893	0.436126	0.802276	0.422394	1
ncRNA0290	A-(BB_K45)	2236.43	-0.165129	0.420387	-0.392804	0.694465	1
ncRNA0291	A-(BB_K50)	350.481	0.565994	0.590739	0.958112	0.338006	1
ncRNA0292	A-(BB_K52)	705.738	0.356311	0.641736	0.555229	NA	NA
ncRNA0293	I-(BB_J05/BB_J08)	31.2665	-0.462001	0.613049	-0.753612	0.451082	1
ncRNA0294	A-(BB_J08)	1474.69	-0.0273636	0.254382	-0.107569	0.914338	1
ncRNA0295	IpI-(BB_J09/BB_J10,BB_J10,BB_J10/BB_J11)	507.135	-0.0629042	0.329599	-0.190851	0.848643	1
ncRNA0297	A-(BB_J18)	206.524	-0.215417	0.67289	-0.320137	0.748864	1
ncRNA0298	A-(BB_J19)	45.0004	0.426561	0.810612	0.526221	0.598734	1
ncRNA0299	I-(BB_J20/BB_J0058)	119.127	-0.151484	0.389223	-0.389196	0.697131	1
ncRNA0300	I-(BB_J20/BB_J0058)	169.443	0.434706	0.555943	0.781925	0.434258	1
ncRNA0301	I-(BB_J31/BB_J34)	346.589	-0.492436	0.254885	-1.932	0.0533599	0.911009
ncRNA0302	A-(BB_J34)	95.1551	-1.53099	0.763878	-2.00423	0.0450449	0.869593
ncRNA0303	A-(BB_J36)	253.985	-0.183105	0.314991	-0.581303	0.561036	1
ncRNA0304	I-(BB_J37/BB_J41)	103.28	0.640408	0.505288	1.26741	0.205008	1
ncRNA0305	I-(BB_J37/BB_J41)	85.3999	0.109778	0.508539	0.215869	0.82909	1
ncRNA0306	I-(BB_J37/BB_J41)	3515.79	-0.351423	0.364182	-0.964965	0.334562	1
ncRNA0307	IA-(BB_J37/BB_J41,BB_J41)	1187.11	-0.75057	0.382932	-1.96006	0.0499887	0.904973
ncRNA0308	I-(BB_J50/BB_J51)	893.058	-0.495474	0.505726	-0.979728	0.32722	1
ncRNA0309	I-(BB_J50/BB_J51)	21.8704	-0.351769	0.597536	-0.588699	0.556063	1
ncRNA0310	Ip-(BB_J50/BB_J51,BB_J51)	106.492	0.471392	0.613498	0.768368	0.442269	1
ncRNA0311	A-(BB_A04)	361.981	0.127201	0.409132	0.310905	0.755873	1
ncRNA0312	A-(BB_A09)	153.342	0.569786	0.487807	1.16806	0.242783	1
ncRNA0313	A-(BB_A09)	330.075	-0.533807	0.419167	-1.2735	0.202842	1
ncRNA0314	A-(BB_A10)	73.5366	-0.089024	0.820222	-0.108537	0.91357	1
ncRNA0315	AA-(BB_A12,BB_A13)	40.2401	-0.20764	0.585538	-0.354614	0.722879	1
ncRNA0316	I-(BB_A16/BB_A18)	147.343	0.250524	0.47315	0.529481	0.596472	1
ncRNA0317	I-(BB_A16/BB_A18)	934.05	0.966293	0.300357	3.21714	0.00129474	0.0964583
ncRNA0318	IP-(BB_A16/BB_A18,BB_A18)	1800.38	0.382808	0.566879	0.675291	0.499491	1
ncRNA0319	I-(BB_A25/BB_A30)	134.904	-0.314277	0.310081	-1.01353	0.310806	1
ncRNA0320	I-(BB_A25/BB_A30)	538.27	-0.397248	0.28449	-1.39635	0.162609	1
ncRNA0321	AA-(BB_A30,BB_A31)	71.5087	0.321437	0.511735	0.628131	0.529918	1
ncRNA0322	I-(BB_A37/BB_A38)	2507.45	-0.637923	0.473583	-1.34701	0.177976	1
ncRNA0323	A-(BB_A60)	287.264	0.170437	0.474212	0.35941	0.719289	1
ncRNA0324	I-(BB_A60/BB_A61)	241.045	-0.196067	0.413731	-0.473899	0.635572	1
ncRNA0325	A-(BB_A66)	457.929	0.00282942	0.339904	0.00832418	0.993358	1
ncRNA0326	I-(BB_A66/BB_A68)	456.3	-0.414798	0.38662	-1.07288	0.283323	1
ncRNA0327	I-(BB_A68/BB_A69)	288.569	-0.626117	0.433396	-1.44467	0.148549	1
ncRNA0328	I-(BB_A73/BB_A74)	55.6836	-0.0374718	0.650833	-0.0575752	0.954087	1
ncRNA0329	Ip-(ORIG/BB_Q01,BB_Q01)	126.732	0.0206211	0.438399	0.0470372	0.962484	1
ncRNA0330	p-(BB_Q04)	720.362	-0.371908	0.404777	-0.918796	0.358202	1
ncRNA0331	p-(BB_Q04)	52.7137	-0.604891	0.753555	-0.802716	NA	NA
ncRNA0332	IA-(BB_Q06/BB_Q07,BB_Q07)	163.004	-0.018979	0.443268	-0.042816	0.965848	1
ncRNA0333	A-(BB_Q07)	307.496	-0.106408	0.313538	-0.339376	0.734326	1
ncRNA0335	A-(BB_Q18)	11.8356	0.276797	0.792397	0.349316	0.726852	1
ncRNA0336	AIA-(BB_Q27,BB_Q27/BB_Q28,BB_Q28)	34.7858	-0.449094	0.748904	-0.599668	0.548727	1
ncRNA0337	I-(BB_Q37/BB_Q38)	248.204	-0.406866	0.462523	-0.879666	0.37904	1
ncRNA0339	A-(BB_Q42)	72.5269	0.166234	0.771188	0.215556	0.829334	1
ncRNA0340	AIA-(BB_Q43,BB_Q43/BB_Q44,BB_Q44)	33.3685	0.225543	0.805704	0.279933	0.779529	1
ncRNA0341	A-(BB_Q47)	22.154	0.0244323	0.853307	0.0286324	0.977158	1
ncRNA0342	Ip-(BB_Q50/BB_Q51,BB_Q51)	43.1217	-0.320269	0.574513	-0.557462	0.577212	1
ncRNA0344	A-(BB_Q52)	10.9329	0.47327	0.858926	0.551003	0.581632	1
ncRNA0345	A-(BB_Q67)	5.04302	-0.144411	0.711499	-0.202967	0.839161	NA
ncRNA0347	I-(BB_Q74/BB_Q79)	6.36299	-0.0989041	0.834985	-0.11845	0.905711	NA
ncRNA0348	I-(BB_Q74/BB_Q79)	4.56844	0.110875	0.843044	0.131517	0.895366	NA
ncRNA0349	Ip-(BB_Q74/BB_Q79,BB_Q79)	103.017	0.307571	0.490386	0.627202	0.530527	1
ncRNA0350	p-(BB_Q80)	72.2592	0.0399461	0.60218	0.0663358	0.94711	1
ncRNA0351	I-(BB_Q82/BB_Q0091)	450.075	-0.0554243	0.372624	-0.14874	0.881758	1
ncRNA0352	I-(BB_Q82/BB_Q0091)	87.595	0.370538	0.510197	0.726264	0.467677	1
ncRNA0353	IA-(BB_Q85/BB_Q88,BB_Q88)	66.8912	0.865338	0.611911	1.41415	0.157316	1
rna0	BB_t25	899.775	0.0425863	0.491284	0.0866836	0.930923	1
rna1	tRNA-Cys-1	1420.28	-0.209228	0.464346	-0.450586	0.652288	1
rna10	23S_rrlB	15906.3	0.569337	0.455156	1.25086	0.210985	1
rna11	tRNA-Ile-1	3677.25	0.162315	0.437781	0.370767	0.710811	1
rna12	tRNA-Ala-1	4639.96	0.133936	0.461166	0.29043	0.771487	1
rna13	16S	59646.3	0.599672	0.504721	1.18813	0.234784	1
rna14	BB_t19	3039.92	0.207147	0.406193	0.509973	0.610071	1
rna15	BB_t20	2102.81	0.369829	0.391802	0.943918	0.345211	1
rna16	BB_t21	377.174	0.637712	0.371015	1.71883	0.0856456	0.929331
rna17	tRNA-Ser-3	1126.61	0.335246	0.445185	0.75305	0.45142	1
rna18	BB_t22	1769.25	-0.0143608	0.467792	-0.0306991	0.97551	1
rna19	BB_t23	2280.75	0.361327	0.422384	0.855447	0.392304	1
rna2	BB_t30	125.335	0.0601355	0.558583	0.107657	0.914268	1
rna20	tRNA-Lys-2	882.916	-0.13453	0.439367	-0.30619	0.75946	1
rna21	BB_t24	275.038	-0.433509	0.527341	-0.822067	0.411039	1
rna22	tRNA-His-1	3156.33	-0.00696215	0.431177	-0.0161469	0.987117	1
rna23	BB_t26	806.617	0.0168955	0.302745	0.0558077	0.955495	1
rna24	BB_t27	1052.13	0.157559	0.377273	0.417627	0.67622	1
rna25	tRNA-Gly-2	1306.96	0.349686	0.455537	0.767636	0.442704	1
rna26	BB_t28	1550.62	0.174755	0.49041	0.356345	0.721582	1
rna27	tRNA-Met-3	1290.46	0.304639	0.562798	0.541293	0.588305	1
rna28	tRNA-Asn-1	625.955	0.066046	0.42989	0.153635	0.877898	1
rna29	tRNA-Asp-1	1478.92	-0.097837	0.503656	-0.194254	0.845977	1
rna3	tRNA-Phe-2	251.757	-0.617258	0.55372	-1.11475	0.264958	1
rna30	tRNA-Val-1	1090.42	0.192321	0.442106	0.435011	0.663555	1
rna31	tRNA-Thr-2	5.70434	-0.838724	0.747632	-1.12184	0.26193	NA
rna32	BB_t29	4324.59	0.0358564	0.435167	0.0823968	0.934331	1
rna33	tRNA-Pro-1	633.858	-0.27123	0.496756	-0.546002	0.585064	1
rna34	tRNA-Arg-3	1221.23	-0.168684	0.442449	-0.381251	0.703017	1
rna35	tRNA-Leu-4	454.534	0.0027226	0.409935	0.00664154	0.994701	1
rna36	tRNA-Gln-1	2815.21	-0.0388116	0.39711	-0.0977351	0.922143	1
rna4	BB_t31	151.291	-0.0555094	0.540867	-0.102631	0.918256	1
rna5	tRNA-Trp-1	1443.36	0.0803667	0.320152	0.251026	0.801794	1
rna6	BB_t33	490.71	0.398033	0.325054	1.22452	0.220758	1
rna7	BB_r01	18927.7	0.743384	0.572818	1.29777	0.194367	1
rna8	23S_rrlA	485379	0.558658	0.446261	1.25186	0.21062	1
rna9	5S_rrlB	18927.7	0.743208	0.572808	1.29748	0.194465	1
lcl|NC_001318.1_cds_NP_212135.1_1	BB_0001	360.089	0.284347	0.180085	1.57896	0.114345	0.957644
lcl|NC_001318.1_cds_NP_212136.1_2	BB_0002	1332.37	-0.133868	0.188052	-0.71187	0.476545	1
lcl|NC_001318.1_cds_NP_212138.2_3	BB_0004	3213.61	0.153592	0.351511	0.436949	0.662148	1
lcl|NC_001318.1_cds_NP_212139.2_4	trpS	1131.57	0.0238256	0.221246	0.107689	0.914243	1
lcl|NC_001318.1_cds_NP_212140.2_5	BB_0006	4276.67	-0.30054	0.265475	-1.13208	0.257599	1
lcl|NC_001318.1_cds_NP_212141.1_6	BB_0007	1973.69	0.188364	0.269653	0.698543	0.484838	1
lcl|NC_001318.1_cds_NP_212142.2_7	cdaA	904.702	-0.103032	0.161854	-0.636571	0.524404	1
lcl|NC_001318.1_cds_NP_212143.1_8	BB_0009	594.937	-0.194863	0.244677	-0.796408	0.425795	1
lcl|NC_001318.1_cds_NP_212144.1_9	BB_0010	909.552	0.0306565	0.251557	0.121867	0.903004	1
lcl|NC_001318.1_cds_NP_212145.1_10	BB_0011	2098.28	-0.00882578	0.191062	-0.0461932	0.963156	1
lcl|NC_001318.1_cds_NP_212146.1_11	truA	1160.15	0.0977575	0.236736	0.412938	0.679652	1
lcl|NC_001318.1_cds_NP_212147.1_12	BB_0013	1211.5	0.060519	0.301963	0.200419	0.841153	1
lcl|NC_001318.1_cds_NP_212148.1_13	priA	2192.46	0.0882363	0.158295	0.557416	0.577243	1
lcl|NC_001318.1_cds_NP_212149.2_14	udk	1969.29	0.0238241	0.140909	0.169075	0.865738	1
lcl|NC_001318.1_cds_NP_212150.2_15	BB_0016	3731.17	-0.298115	0.22793	-1.30792	0.1909	1
lcl|NC_001318.1_cds_NP_212151.2_16	BB_0017	599.526	-0.0276707	0.184167	-0.150248	0.880569	1
lcl|NC_001318.1_cds_YP_008686553.1_17	BB_0018	1436.71	0.317239	0.216731	1.46375	0.143264	1
lcl|NC_001318.1_cds_NP_212153.1_18	BB_0019	2485.89	-0.33775	0.34855	-0.969013	0.332538	1
lcl|NC_001318.1_cds_YP_008686554.1_19	BB_0020	6544	-0.121375	0.282479	-0.429679	0.667429	1
lcl|NC_001318.1_cds_NP_212156.1_20	ruvB	2074.86	-0.0292956	0.20426	-0.143424	0.885956	1
lcl|NC_001318.1_cds_NP_212157.1_21	ruvA	1097.97	0.198192	0.153253	1.29323	0.195931	1
lcl|NC_001318.1_cds_NP_212158.1_22	BB_0024	4360.4	0.0853912	0.242501	0.352126	0.724743	1
lcl|NC_001318.1_cds_NP_212159.1_23	BB_0025	1796.68	-0.174637	0.281754	-0.619821	0.535376	1
lcl|NC_001318.1_cds_NP_212160.1_24	BB_0026	1860.32	0.167789	0.184339	0.910218	0.362707	1
lcl|NC_001318.1_cds_NP_212161.1_25	BB_0027	9710.09	-0.543662	0.338555	-1.60583	0.108311	0.957644
lcl|NC_001318.1_cds_NP_212162.1_26	BB_0028	4957.26	-0.26909	0.253119	-1.0631	0.287739	1
lcl|NC_001318.1_cds_NP_212163.1_27	BB_0029	1105.41	-0.109348	0.37663	-0.290333	0.771561	1
lcl|NC_001318.1_cds_NP_212164.1_28	lepB	1064.08	-0.155511	0.227082	-0.684822	0.493456	1
lcl|NC_001318.1_cds_NP_212165.1_29	lepB	2014.12	-0.014021	0.114408	-0.122552	0.902462	1
lcl|NC_001318.1_cds_NP_212166.1_30	BB_0032	2081.62	-0.0387549	0.167572	-0.231273	0.817103	1
lcl|NC_001318.1_cds_NP_212167.1_31	smpB	4877.2	-0.404721	0.277018	-1.46099	0.144018	1
lcl|NC_001318.1_cds_NP_212168.1_32	BB_0034	22076	-0.197726	0.280862	-0.703996	0.481435	1
lcl|NC_001318.1_cds_NP_212169.1_33	BB_0035	2717.91	-0.2683	0.21462	-1.25012	0.211257	1
lcl|NC_001318.1_cds_NP_212170.1_34	BB_0036	3639.4	-0.315281	0.181391	-1.73813	0.0821879	0.929331
lcl|NC_001318.1_cds_NP_212171.1_35	BB_0037	3644.55	-0.381728	0.235557	-1.62054	0.105117	0.957644
lcl|NC_001318.1_cds_YP_008686555.1_36	BB_0038	3809.45	-0.380979	0.163405	-2.3315	0.0197268	0.587859
lcl|NC_001318.1_cds_NP_212173.1_37	BB_0039	5308.75	-0.206589	0.22228	-0.92941	0.352677	1
lcl|NC_001318.1_cds_NP_212174.1_38	cheR	2192.92	-0.154432	0.19422	-0.795137	0.426534	1
lcl|NC_001318.1_cds_NP_212176.1_39	phoU	1187.32	-0.210802	0.170048	-1.23966	0.215101	1
lcl|NC_001318.1_cds_NP_212177.1_40	BB_0043	1712.63	0.00601277	0.225241	0.0266948	0.978703	1
lcl|NC_001318.1_cds_NP_212178.1_41	BB_0044	765.379	-0.452722	0.20706	-2.18644	0.0287837	0.708251
lcl|NC_001318.1_cds_NP_212179.2_42	BB_0045	1346.94	-0.0815057	0.243448	-0.334797	0.737778	1
lcl|NC_001318.1_cds_NP_212180.1_43	rnhB	8412.18	-0.373992	0.364917	-1.02487	0.305425	1
lcl|NC_001318.1_cds_NP_212181.2_44	BB_0047	3523.32	-0.179936	0.127415	-1.41221	0.157887	1
lcl|NC_001318.1_cds_NP_212184.1_45	BB_0050	859.341	-0.125166	0.265061	-0.472217	0.636772	1
lcl|NC_001318.1_cds_NP_212185.2_46	BB_0051	1088.07	0.0720207	0.17343	0.415272	0.677943	1
lcl|NC_001318.1_cds_NP_212186.1_47	BB_0052	734.388	0.0285919	0.203777	0.14031	0.888415	1
lcl|NC_001318.1_cds_NP_212187.1_48	ung	4878.03	-0.134161	0.298933	-0.448801	0.653576	1
lcl|NC_001318.1_cds_NP_212188.2_49	BB_0054	5813.89	-0.419558	0.226749	-1.85032	0.0642675	0.915696
lcl|NC_001318.1_cds_NP_212189.1_50	tpiA	4891.62	-0.258188	0.233989	-1.10342	0.269844	1
lcl|NC_001318.1_cds_NP_212190.1_51	pgk	11034.9	-0.0440176	0.202604	-0.217259	0.828006	1
lcl|NC_001318.1_cds_NP_212191.1_52	gap	11754.9	-0.26937	0.145626	-1.84973	0.0643523	0.915696
lcl|NC_001318.1_cds_NP_212192.1_53	BB_0058	3650.39	-0.185171	0.187491	-0.987631	0.323333	1
lcl|NC_001318.1_cds_NP_212193.1_54	BB_0059	2101.99	-0.0234406	0.21476	-0.109148	0.913085	1
lcl|NC_001318.1_cds_NP_212194.1_55	BB_0060	4194.38	-0.242507	0.230787	-1.05078	0.293358	1
lcl|NC_001318.1_cds_NP_212195.1_56	trx	3705.32	0.0434015	0.200411	0.216563	0.828549	1
lcl|NC_001318.1_cds_NP_212196.1_57	BB_0062	1963.63	-0.177155	0.243749	-0.726795	0.467352	1
lcl|NC_001318.1_cds_NP_212197.2_58	BB_0063	3108.07	-0.0545399	0.114124	-0.477901	0.632721	1
lcl|NC_001318.1_cds_NP_212198.1_59	fmt	2823.36	-0.0180841	0.225415	-0.0802257	0.936058	1
lcl|NC_001318.1_cds_NP_212199.2_60	def	2720.92	0.11954	0.194669	0.614067	0.539171	1
lcl|NC_001318.1_cds_NP_212200.1_61	BB_0066	2198.09	0.0326501	0.328657	0.0993441	0.920865	1
lcl|NC_001318.1_cds_YP_008686556.1_62	BB_0067	15671.6	-0.127337	0.13808	-0.922196	0.356426	1
lcl|NC_001318.1_cds_NP_212202.1_63	BB_0068	2979.25	-0.189944	0.135785	-1.39886	0.161855	1
lcl|NC_001318.1_cds_NP_212203.1_64	BB_0069	4580.23	-0.187191	0.282588	-0.662416	0.507705	1
lcl|NC_001318.1_cds_NP_212204.1_65	BB_0070	2726.56	-0.397424	0.369766	-1.0748	0.282466	1
lcl|NC_001318.1_cds_YP_008686557.1_66	BB_0071	3342.88	-0.152878	0.341185	-0.448079	0.654096	1
lcl|NC_001318.1_cds_NP_212206.1_67	BB_0072	3796.89	-0.156316	0.237834	-0.65725	0.51102	1
lcl|NC_001318.1_cds_NP_212207.1_68	BB_0073	613.419	-0.0704725	0.180518	-0.39039	0.696248	1
lcl|NC_001318.1_cds_NP_212208.2_69	prfB	3936.54	-0.00298239	0.21897	-0.0136201	0.989133	1
lcl|NC_001318.1_cds_NP_212209.1_70	BB_0075	1983.98	-0.0978222	0.202022	-0.484215	0.628233	1
lcl|NC_001318.1_cds_NP_212210.1_71	ftsY	723.283	0.195774	0.172092	1.13761	0.255282	1
lcl|NC_001318.1_cds_YP_008686558.1_72	BB_0077	1007.87	-0.0299167	0.223586	-0.133804	0.893557	1
lcl|NC_001318.1_cds_NP_212214.2_73	BB_0080	299.333	-0.0655274	0.297249	-0.220446	0.825524	1
lcl|NC_001318.1_cds_NP_212215.1_74	BB_0081	718.493	0.0859132	0.118824	0.723031	0.469661	1
lcl|NC_001318.1_cds_NP_212216.1_75	BB_0082	2752.42	-0.242191	0.11017	-2.19834	0.0279247	0.708251
lcl|NC_001318.1_cds_NP_212217.2_76	BB_0083	751.015	0.0462678	0.23407	0.197666	0.843306	1
lcl|NC_001318.1_cds_NP_212218.1_77	BB_0084	3698.77	-0.338048	0.385907	-0.875982	0.38104	1
lcl|NC_001318.1_cds_NP_212219.1_78	BB_0085	529.283	-0.0910744	0.21451	-0.424569	0.671151	1
lcl|NC_001318.1_cds_NP_212220.1_79	BB_0086	5067.02	-0.0999213	0.308292	-0.324113	0.745853	1
lcl|NC_001318.1_cds_NP_212221.1_80	BB_0087	5728.14	-0.136694	0.230896	-0.592017	0.553839	1
lcl|NC_001318.1_cds_NP_212222.1_81	BB_0088	9061.9	0.123559	0.167785	0.736413	0.461479	1
lcl|NC_001318.1_cds_NP_212223.1_82	BB_0089	6518.49	0.0242066	0.335033	0.0722513	0.942402	1
lcl|NC_001318.1_cds_NP_212224.1_83	BB_0090	2908.09	-0.184421	0.27476	-0.671209	0.502087	1
lcl|NC_001318.1_cds_YP_008686559.1_84	BB_0091	12418.7	-0.314349	0.194933	-1.6126	0.106831	0.957644
lcl|NC_001318.1_cds_NP_212226.2_85	BB_0092	1591.98	-0.124888	0.232292	-0.537631	0.590832	1
lcl|NC_001318.1_cds_NP_212227.1_86	BB_0093	6016.17	-0.258316	0.220707	-1.1704	0.241839	1
lcl|NC_001318.1_cds_YP_008686560.1_87	BB_0094	5358.47	-0.189053	0.154091	-1.22689	0.219863	1
lcl|NC_001318.1_cds_NP_212229.1_88	BB_0095	1779.93	-0.148307	0.176436	-0.840569	0.400589	1
lcl|NC_001318.1_cds_NP_212230.2_89	BB_0096	3142.27	-0.0708071	0.176089	-0.40211	0.687603	1
lcl|NC_001318.1_cds_NP_212231.1_90	BB_0097	4066.14	0.0981104	0.198761	0.493609	0.621583	1
lcl|NC_001318.1_cds_NP_212232.1_91	BB_0098	1078.57	0.112289	0.169412	0.662813	0.50745	1
lcl|NC_001318.1_cds_NP_212233.1_92	rsgA	1095.71	-0.0710352	0.240902	-0.294871	0.768092	1
lcl|NC_001318.1_cds_NP_212234.1_93	murI	2555.46	-0.0525537	0.185488	-0.283327	0.776926	1
lcl|NC_001318.1_cds_NP_212235.2_94	asnS	1680.99	-0.126071	0.137385	-0.917652	0.358801	1
lcl|NC_001318.1_cds_NP_212236.1_95	BB_0102	2627.96	-0.0162754	0.366822	-0.0443686	0.964611	1
lcl|NC_001318.1_cds_NP_212237.1_96	BB_0103	880.184	-0.125314	0.296861	-0.42213	0.67293	1
lcl|NC_001318.1_cds_NP_212238.2_97	BB_0104	8976.25	-0.112837	0.231034	-0.488402	0.625265	1
lcl|NC_001318.1_cds_NP_212239.1_98	map	2347.19	-0.0727076	0.249727	-0.291148	0.770938	1
lcl|NC_001318.1_cds_NP_212240.2_99	BB_0106	3588.67	-0.133497	0.126919	-1.05183	0.292877	1
lcl|NC_001318.1_cds_NP_212241.2_100	nusB	1652.78	-0.22632	0.245267	-0.922748	0.356138	1
lcl|NC_001318.1_cds_NP_212242.1_101	BB_0108	4268.8	-0.105907	0.160004	-0.661905	0.508032	1
lcl|NC_001318.1_cds_NP_212243.1_102	BB_0109	2924.31	-0.218398	0.247999	-0.880638	0.378514	1
lcl|NC_001318.1_cds_NP_212244.1_103	BB_0110	2390	-0.0931759	0.153224	-0.608101	0.54312	1
lcl|NC_001318.1_cds_NP_212245.1_104	dnaB	5119.87	0.0353698	0.225024	0.157183	0.875101	1
lcl|NC_001318.1_cds_NP_212246.1_105	rplI	2952.08	0.0901914	0.262524	0.343554	0.731181	1
lcl|NC_001318.1_cds_NP_212247.1_106	rpsR	782.922	-0.0837582	0.269476	-0.310818	0.755939	1
lcl|NC_001318.1_cds_NP_212248.1_107	BB_0114	3004.17	0.355626	0.228994	1.55299	0.120425	0.958515
lcl|NC_001318.1_cds_NP_212249.1_108	BB_0115	4323.07	0.123127	0.203085	0.606284	0.544326	1
lcl|NC_001318.1_cds_NP_212250.2_109	BB_0116	2173.58	0.0342114	0.190548	0.179542	0.857512	1
lcl|NC_001318.1_cds_NP_212251.1_110	BB_0117	767.741	-0.293162	0.178341	-1.64382	0.100213	0.949697
lcl|NC_001318.1_cds_NP_212252.2_111	rseP	4755.1	-0.387609	0.299198	-1.29549	0.19515	1
lcl|NC_001318.1_cds_NP_212254.1_112	uppS	4636.06	-0.201295	0.280161	-0.718496	0.472451	1
lcl|NC_001318.1_cds_NP_212255.1_113	frr	3288.31	0.165305	0.204148	0.809734	0.418093	1
lcl|NC_001318.1_cds_NP_212256.1_114	tsf	5072.89	0.215555	0.215212	1.0016	0.316539	1
lcl|NC_001318.1_cds_NP_212257.1_115	rpsB	4020.15	0.152682	0.221265	0.690044	0.490167	1
lcl|NC_001318.1_cds_NP_212258.1_116	BB_0124	1808.71	-0.309504	0.344981	-0.897163	0.369632	1
lcl|NC_001318.1_cds_NP_212259.1_117	BB_0125	3454.26	-0.0133636	0.281191	-0.0475251	0.962095	1
lcl|NC_001318.1_cds_NP_212260.1_118	BB_0126	3377.57	0.00540854	0.19842	0.0272581	0.978254	1
lcl|NC_001318.1_cds_NP_212261.2_119	BB_0127	6835.31	0.401382	0.187609	2.13946	0.0323986	0.733474
lcl|NC_001318.1_cds_NP_212262.1_120	cmk	2162.19	0.15162	0.183455	0.826471	0.408537	1
lcl|NC_001318.1_cds_NP_212263.1_121	BB_0129	1235.73	0.0780776	0.215299	0.362646	0.716869	1
lcl|NC_001318.1_cds_NP_212264.1_122	BB_0130	2065.48	-0.0461959	0.190183	-0.242902	0.808081	1
lcl|NC_001318.1_cds_NP_212265.1_123	recA	4596.9	0.0191295	0.276821	0.0691043	0.944907	1
lcl|NC_001318.1_cds_NP_212266.1_124	BB_0132	9788.28	0.0936978	0.187034	0.500967	0.616395	1
lcl|NC_001318.1_cds_NP_212267.1_125	BB_0133	8496.05	0.359677	0.177724	2.0238	0.0429911	0.853168
lcl|NC_001318.1_cds_NP_212268.2_126	BB_0134	2799.01	-0.15636	0.192812	-0.810945	0.417397	1
lcl|NC_001318.1_cds_NP_212269.2_127	hisS	3145.08	0.149137	0.286368	0.520788	0.602515	1
lcl|NC_001318.1_cds_NP_212270.1_128	BB_0136	3385.07	-0.0916033	0.200731	-0.456348	0.64814	1
lcl|NC_001318.1_cds_NP_212271.1_129	BB_0137	10882.9	-0.208947	0.122748	-1.70224	0.0887104	0.929331
lcl|NC_001318.1_cds_NP_212272.1_130	BB_0138	747.968	0.046041	0.320778	0.143529	0.885872	1
lcl|NC_001318.1_cds_NP_212273.2_131	BB_0139	1560.04	0.00756388	0.250712	0.0301696	0.975932	1
lcl|NC_001318.1_cds_NP_212275.2_132	BB_0141	2288.49	-0.00981214	0.30987	-0.0316654	0.974739	1
lcl|NC_001318.1_cds_NP_212276.2_133	BB_0142	2105.84	-0.27938	0.269576	-1.03637	0.30003	1
lcl|NC_001318.1_cds_NP_212277.1_134	BB_0143	1028.69	0.111917	0.303478	0.368779	0.712292	1
lcl|NC_001318.1_cds_NP_212278.1_135	BB_0144	3084.3	-0.0623981	0.281216	-0.221887	0.824402	1
lcl|NC_001318.1_cds_NP_212279.1_136	BB_0145	4479.47	-0.382763	0.230037	-1.66392	0.0961288	0.948404
lcl|NC_001318.1_cds_NP_212280.1_137	BB_0146	2311.66	0.128759	0.160021	0.804636	0.42103	1
lcl|NC_001318.1_cds_NP_212281.1_138	BB_0147	48257.6	-0.179921	0.303008	-0.593782	0.552658	1
lcl|NC_001318.1_cds_YP_008686561.1_139	BB_0149	7335.58	0.439855	0.120533	3.64926	0.000262999	0.0226871
lcl|NC_001318.1_cds_NP_212285.1_140	nagA	1620.26	-0.0609647	0.122116	-0.499238	0.617612	1
lcl|NC_001318.1_cds_NP_212286.1_141	nagB	2452.39	0.0158104	0.329176	0.0480304	0.961692	1
lcl|NC_001318.1_cds_NP_212287.2_142	BB_0153	2096.29	0.118637	0.317347	0.373841	0.708522	1
lcl|NC_001318.1_cds_NP_212288.1_143	secA	12548.4	-0.0507395	0.192161	-0.264047	0.791744	1
lcl|NC_001318.1_cds_NP_212289.1_144	BB_0155	2185.37	-0.0323261	0.157609	-0.205103	0.837492	1
lcl|NC_001318.1_cds_NP_212290.1_145	BB_0156	471.695	0.0399068	0.214081	0.186409	0.852124	1
lcl|NC_001318.1_cds_NP_212291.2_146	BB_0157	1663.09	-0.195856	0.222638	-0.879705	0.379019	1
lcl|NC_001318.1_cds_NP_212292.1_147	BB_0158	2290.42	-0.0799789	0.0949116	-0.842668	0.399414	1
lcl|NC_001318.1_cds_NP_212293.1_148	BB_0159	1732.33	-0.385789	0.167819	-2.29884	0.0215141	0.615698
lcl|NC_001318.1_cds_NP_212294.1_149	alr	1269.39	-0.158646	0.233185	-0.680345	0.496286	1
lcl|NC_001318.1_cds_NP_212295.2_150	BB_0161	1748.31	0.00624392	0.108876	0.0573487	0.954267	1
lcl|NC_001318.1_cds_NP_212296.1_151	BB_0162	1312.82	-0.383546	0.234212	-1.6376	0.101505	0.950668
lcl|NC_001318.1_cds_NP_212297.1_152	BB_0163	5377.1	-0.187119	0.105548	-1.77284	0.0762551	0.929331
lcl|NC_001318.1_cds_NP_212298.2_153	BB_0164	1583.86	-0.18616	0.162341	-1.14672	0.251497	1
lcl|NC_001318.1_cds_NP_212299.1_154	BB_0165	1658.1	-0.0148035	0.201948	-0.0733038	0.941564	1
lcl|NC_001318.1_cds_NP_212300.1_155	malQ	848.93	0.333078	0.327601	1.01672	0.309287	1
lcl|NC_001318.1_cds_NP_212301.2_156	BB_0167	5695.57	-0.19175	0.306268	-0.626088	0.531257	1
lcl|NC_001318.1_cds_NP_212302.1_157	BB_0168	2251.77	-0.0526254	0.269744	-0.195094	0.845319	1
lcl|NC_001318.1_cds_NP_212303.2_158	infA	884.219	0.0526088	0.18623	0.282494	0.777565	1
lcl|NC_001318.1_cds_NP_212304.2_159	BB_0170	4494.91	-0.233083	0.136321	-1.7098	0.087302	0.929331
lcl|NC_001318.1_cds_NP_212305.1_160	BB_0171	3652.3	-0.0687381	0.173047	-0.397222	0.691204	1
lcl|NC_001318.1_cds_NP_212306.2_161	BB_0172	2887.76	-0.294749	0.124411	-2.36916	0.0178283	0.561935
lcl|NC_001318.1_cds_YP_008686562.1_162	BB_0173	2156.54	-0.340856	0.13739	-2.48093	0.0131039	0.456964
lcl|NC_001318.1_cds_NP_212308.1_163	BB_0174	2262.78	-0.179717	0.251421	-0.714805	0.474729	1
lcl|NC_001318.1_cds_NP_212309.1_164	BB_0175	1716	-0.102598	0.25403	-0.403883	0.686299	1
lcl|NC_001318.1_cds_NP_212310.2_165	BB_0176	2626.77	-0.159721	0.157387	-1.01483	0.310187	1
lcl|NC_001318.1_cds_NP_212311.1_166	gidB	526.13	0.0319589	0.214578	0.148939	0.881602	1
lcl|NC_001318.1_cds_NP_212312.2_167	gidA	3550.39	-0.0605293	0.132891	-0.45548	0.648764	1
lcl|NC_001318.1_cds_NP_212313.1_168	trmE	4426.77	0.2122	0.230337	0.921259	0.356915	1
lcl|NC_001318.1_cds_NP_212314.1_169	BB_0180	1385.16	-0.0241913	0.240689	-0.100509	0.919941	1
lcl|NC_001318.1_cds_YP_008686563.1_170	flgK	6859.32	0.0482516	0.197703	0.244061	0.807184	1
lcl|NC_001318.1_cds_YP_008686564.1_171	flgL	4524.45	0.010235	0.320627	0.0319219	0.974534	1
lcl|NC_001318.1_cds_NP_212317.1_172	BB_0183	1078.45	0.148115	0.367446	0.403094	0.686879	1
lcl|NC_001318.1_cds_NP_212318.1_173	csrA	568.073	-0.379337	0.36431	-1.04125	0.29776	1
lcl|NC_001318.1_cds_NP_212319.1_174	BB_0185	1345.32	-0.190915	0.223631	-0.853706	0.393268	1
lcl|NC_001318.1_cds_NP_212320.1_175	BB_0186	975.627	0.0743148	0.151817	0.489504	0.624485	1
lcl|NC_001318.1_cds_NP_212321.1_176	BB_0187	1041.05	0.130595	0.262577	0.497357	0.618937	1
lcl|NC_001318.1_cds_YP_008686565.1_177	rplT	2879.48	0.191025	0.228669	0.83538	0.403504	1
lcl|NC_001318.1_cds_NP_212323.1_178	rpmI	1491.45	0.218305	0.231515	0.942939	0.345712	1
lcl|NC_001318.1_cds_NP_212324.1_179	infC	5432.18	0.181617	0.15341	1.18386	0.236468	1
lcl|NC_001318.1_cds_NP_212326.2_180	BB_0192	584.884	-0.202706	0.180639	-1.12216	0.261796	1
lcl|NC_001318.1_cds_NP_212327.1_181	BB_0193	1379.12	-0.259259	0.250764	-1.03388	0.301194	1
lcl|NC_001318.1_cds_NP_212328.1_182	BB_0194	1823.03	0.0240426	0.252473	0.0952284	0.924133	1
lcl|NC_001318.1_cds_NP_212329.1_183	BB_0195	3660.64	0.0991706	0.131339	0.755074	0.450205	1
lcl|NC_001318.1_cds_YP_008686566.1_184	prfA	1102.67	-0.175813	0.196457	-0.894917	0.370831	1
lcl|NC_001318.1_cds_NP_212331.1_185	BB_0197	1584.39	0.0767803	0.236144	0.325142	0.745074	1
lcl|NC_001318.1_cds_NP_212332.1_186	BB_0198	3287.82	0.0231135	0.250974	0.0920952	0.926622	1
lcl|NC_001318.1_cds_YP_008686567.1_187	BB_0199	3494.89	0.0224567	0.246863	0.0909681	0.927518	1
lcl|NC_001318.1_cds_NP_212334.2_188	BB_0200	1534.03	-0.46879	0.242598	-1.93237	0.0533136	0.911009
lcl|NC_001318.1_cds_NP_212335.1_189	BB_0201	2521.32	-0.149027	0.153626	-0.97006	0.332016	1
lcl|NC_001318.1_cds_NP_212336.1_190	BB_0202	2682.07	0.215418	0.10339	2.08355	0.037201	0.80227
lcl|NC_001318.1_cds_NP_212337.1_191	hflK	889.731	0.0863862	0.194957	0.443105	0.65769	1
lcl|NC_001318.1_cds_NP_212338.2_192	hflC	2227.84	0.155137	0.210731	0.736184	0.461619	1
lcl|NC_001318.1_cds_NP_212339.1_193	BB_0205	3148.3	0.0876762	0.169846	0.516209	0.605709	1
lcl|NC_001318.1_cds_NP_212340.2_194	BB_0206	1128.31	-0.0627539	0.179433	-0.349734	0.726539	1
lcl|NC_001318.1_cds_YP_008686568.1_195	BB_0208	1655.23	-0.121579	0.121678	-0.999182	0.317707	1
lcl|NC_001318.1_cds_NP_212343.1_196	BB_0209	2760.77	0.28234	0.199395	1.41598	0.156781	1
lcl|NC_001318.1_cds_YP_008686569.1_197	BB_0210	12785.4	-0.0129464	0.391902	-0.0330348	0.973647	1
lcl|NC_001318.1_cds_NP_212345.1_198	BB_0211	2513.24	-0.0241888	0.275635	-0.0877567	0.93007	1
lcl|NC_001318.1_cds_NP_212346.1_199	BB_0212	2857.28	-0.231902	0.303694	-0.763604	0.445103	1
lcl|NC_001318.1_cds_NP_212347.1_200	BB_0213	2726.89	-0.281453	0.293905	-0.957631	0.338249	1
lcl|NC_001318.1_cds_NP_212348.1_201	efp	630.825	0.0160925	0.386176	0.0416713	0.966761	1
lcl|NC_001318.1_cds_NP_212349.2_202	BB_0215	1751.94	-0.0687007	0.2264	-0.303448	0.761548	1
lcl|NC_001318.1_cds_NP_212350.1_203	pstC	3238.72	-0.22452	0.196673	-1.14159	0.253624	1
lcl|NC_001318.1_cds_NP_212351.2_204	pstA	1864.22	-0.105533	0.136778	-0.771565	0.440372	1
lcl|NC_001318.1_cds_NP_212352.1_205	pstB	3562.48	0.0160961	0.228023	0.0705897	0.943724	1
lcl|NC_001318.1_cds_NP_212353.1_206	BB_0219	7772.51	-0.241622	0.160545	-1.50501	0.132321	0.985794
lcl|NC_001318.1_cds_NP_212354.1_207	BB_0220	4631.51	0.0222055	0.286693	0.077454	0.938262	1
lcl|NC_001318.1_cds_NP_212355.2_208	BB_0221	1395.1	0.131078	0.135442	0.967781	0.333154	1
lcl|NC_001318.1_cds_NP_212356.1_209	BB_0222	2046.32	-0.205042	0.143587	-1.428	0.153292	1
lcl|NC_001318.1_cds_NP_212359.1_210	BB_0225	1023.97	-0.193813	0.214721	-0.902629	0.366723	1
lcl|NC_001318.1_cds_NP_212360.1_211	serS	2447.54	0.0871988	0.145246	0.600353	0.548271	1
lcl|NC_001318.1_cds_NP_212361.1_212	BB_0227	975.552	-0.0448548	0.202457	-0.221552	0.824663	1
lcl|NC_001318.1_cds_NP_212362.1_213	BB_0228	12191.5	-0.0610714	0.138852	-0.43983	0.66006	1
lcl|NC_001318.1_cds_NP_212363.1_214	rpmE	1368.9	0.312465	0.115514	2.705	0.00683048	0.329269
lcl|NC_001318.1_cds_NP_212364.1_215	rho	6289.87	0.183766	0.203817	0.901623	0.367257	1
lcl|NC_001318.1_cds_NP_212365.1_216	BB_0231	2085.97	0.342492	0.202585	1.69061	0.0909108	0.932004
lcl|NC_001318.1_cds_NP_212366.1_217	hbb	3586.5	0.0963263	0.301192	0.319817	0.749107	1
lcl|NC_001318.1_cds_NP_212367.2_218	rpsT	2284.68	0.0797287	0.186641	0.427178	0.66925	1
lcl|NC_001318.1_cds_NP_212368.1_219	BB_0234	3269.22	-0.223975	0.304185	-0.736314	0.46154	1
lcl|NC_001318.1_cds_NP_212369.1_220	ychF	2347.64	-0.143155	0.221223	-0.647107	0.517563	1
lcl|NC_001318.1_cds_NP_212370.1_221	BB_0236	9401.12	-0.286824	0.178178	-1.60977	0.107449	0.957644
lcl|NC_001318.1_cds_NP_212371.1_222	lnt	5125.02	-0.00649487	0.275561	-0.0235696	0.981196	1
lcl|NC_001318.1_cds_NP_212372.2_223	BB_0238	8467.89	-0.0859437	0.201759	-0.425972	0.670129	1
lcl|NC_001318.1_cds_NP_212373.2_224	BB_0239	653.989	-0.134942	0.238546	-0.565685	0.571608	1
lcl|NC_001318.1_cds_NP_212374.1_225	glpF	2634.82	0.0296093	0.218149	0.13573	0.892035	1
lcl|NC_001318.1_cds_NP_212375.1_226	glpK	5175.06	-0.0928943	0.338957	-0.27406	0.784039	1
lcl|NC_001318.1_cds_NP_212376.1_227	BB_0242	990.146	-0.44546	0.430124	-1.03566	0.300363	1
lcl|NC_001318.1_cds_NP_212377.1_228	glpD	6087.04	-0.121129	0.237631	-0.509737	0.610236	1
lcl|NC_001318.1_cds_NP_212378.1_229	BB_0244	1201.48	-0.050471	0.24982	-0.20203	0.839894	1
lcl|NC_001318.1_cds_NP_212379.1_230	BB_0245	1486.17	-0.00343682	0.265173	-0.0129606	0.989659	1
lcl|NC_001318.1_cds_NP_212380.1_231	BB_0246	5503.23	-0.453037	0.276306	-1.63962	0.101085	0.950668
lcl|NC_001318.1_cds_NP_212381.1_232	rdgB	386.907	-0.433076	0.154555	-2.80208	0.00507745	0.277398
lcl|NC_001318.1_cds_NP_212382.1_233	pepF	5877.4	-0.162187	0.146061	-1.1104	0.266826	1
lcl|NC_001318.1_cds_NP_212383.1_234	BB_0249	1396.9	-0.125652	0.20456	-0.614254	0.539047	1
lcl|NC_001318.1_cds_NP_212384.1_235	BB_0250	1589.77	0.0369938	0.194732	0.189973	0.84933	1
lcl|NC_001318.1_cds_NP_212385.1_236	leuS	7267.61	0.0658465	0.207661	0.317087	0.751178	1
lcl|NC_001318.1_cds_YP_008686570.1_237	BB_0252	6619.27	0.0618513	0.234575	0.263674	0.792031	1
lcl|NC_001318.1_cds_NP_212387.1_238	lon	8002.46	0.00391726	0.154851	0.0252969	0.979818	1
lcl|NC_001318.1_cds_NP_212388.1_239	recJ	3440.1	0.0235997	0.138629	0.170236	0.864824	1
lcl|NC_001318.1_cds_NP_212389.2_240	BB_0255	1423.64	0.171328	0.154673	1.10768	0.267999	1
lcl|NC_001318.1_cds_NP_212390.1_241	rpsU	5775.23	0.0553548	0.160395	0.345116	0.730007	1
lcl|NC_001318.1_cds_YP_008853940.1_242	BB_0257	2857.39	-0.411823	0.223434	-1.84315	0.0653066	0.915696
lcl|NC_001318.1_cds_NP_212392.1_243	BB_0258	1002.64	-0.0762933	0.186539	-0.408993	0.682545	1
lcl|NC_001318.1_cds_NP_212393.2_244	BB_0259	4283.84	-0.16912	0.232637	-0.726968	0.467245	1
lcl|NC_001318.1_cds_NP_212394.1_245	BB_0260	6167.53	-0.198112	0.11213	-1.76681	0.0772601	0.929331
lcl|NC_001318.1_cds_NP_212395.2_246	BB_0261	2634.98	-0.158208	0.146332	-1.08116	0.279627	1
lcl|NC_001318.1_cds_NP_212396.1_247	BB_0262	1128.41	-0.383489	0.204841	-1.87213	0.0611881	0.915696
lcl|NC_001318.1_cds_NP_212397.3_248	lepB	843.615	-0.0996894	0.163322	-0.610387	0.541606	1
lcl|NC_001318.1_cds_NP_212398.2_249	BB_0264	2352.07	0.155029	0.204369	0.758577	0.448106	1
lcl|NC_001318.1_cds_NP_212399.1_250	BB_0265	877.889	-0.104136	0.240103	-0.433716	0.664495	1
lcl|NC_001318.1_cds_NP_212400.2_251	BB_0266	1189.27	0.293588	0.274551	1.06934	0.284917	1
lcl|NC_001318.1_cds_NP_212401.1_252	BB_0267	4600.49	0.151705	0.258522	0.586817	0.557327	1
lcl|NC_001318.1_cds_NP_212402.1_253	hfq	4569.18	-0.294391	0.242147	-1.21575	0.224079	1
lcl|NC_001318.1_cds_NP_212403.1_254	BB_0269	5619.17	0.429423	0.185901	2.30995	0.0208907	0.611426
lcl|NC_001318.1_cds_NP_212404.1_255	BB_0270	1922.79	-0.269482	0.262867	-1.02516	0.305286	1
lcl|NC_001318.1_cds_NP_212405.1_256	flhA	15282.9	-0.2762	0.175166	-1.57679	0.114843	0.957644
lcl|NC_001318.1_cds_NP_212406.1_257	flhB	7926.99	-0.189534	0.107054	-1.77046	0.0766508	0.929331
lcl|NC_001318.1_cds_NP_212407.2_258	fliR	1203.98	-0.375747	0.216492	-1.73562	0.0826319	0.929331
lcl|NC_001318.1_cds_NP_212408.1_259	fliQ	466.985	-0.422156	0.338783	-1.2461	0.212729	1
lcl|NC_001318.1_cds_NP_212409.1_260	fliP	3967	-0.288642	0.216029	-1.33613	0.181507	1
lcl|NC_001318.1_cds_NP_212410.1_261	BB_0276	4005.95	-0.232827	0.356421	-0.653237	0.513603	1
lcl|NC_001318.1_cds_NP_212411.1_262	BB_0277	1299.83	0.098695	0.309597	0.318786	0.749889	1
lcl|NC_001318.1_cds_NP_212412.1_263	fliM	3943.41	0.0400896	0.256357	0.156382	0.875732	1
lcl|NC_001318.1_cds_NP_212413.1_264	fliL	1319.53	0.0865099	0.188565	0.458779	0.646393	1
lcl|NC_001318.1_cds_NP_212414.1_265	BB_0280	3365.3	0.0771055	0.249121	0.309511	0.756933	1
lcl|NC_001318.1_cds_NP_212415.1_266	BB_0281	4251.7	-0.121022	0.258541	-0.468095	0.639716	1
lcl|NC_001318.1_cds_NP_212416.1_267	BB_0282	909.975	0.246907	0.350566	0.704308	0.481241	1
lcl|NC_001318.1_cds_NP_212417.1_268	BB_0283	5578.84	-0.0290906	0.229423	-0.126799	0.8991	1
lcl|NC_001318.1_cds_NP_212418.1_269	flgD	1413.14	0.024535	0.257066	0.0954422	0.923964	1
lcl|NC_001318.1_cds_NP_212419.2_270	BB_0285	4139.08	-0.0152861	0.318323	-0.0480207	0.9617	1
lcl|NC_001318.1_cds_NP_212420.2_271	BB_0286	1658.93	-0.202544	0.238127	-0.850572	0.395007	1
lcl|NC_001318.1_cds_NP_212421.1_272	BB_0287	439.291	0.0172368	0.267886	0.0643435	0.948697	1
lcl|NC_001318.1_cds_NP_212422.1_273	fliI	4065.67	0.120192	0.268833	0.447089	0.654811	1
lcl|NC_001318.1_cds_NP_212423.1_274	fliH	2836.6	0.187606	0.257766	0.727815	0.466727	1
lcl|NC_001318.1_cds_NP_212424.1_275	fliG	5286.09	-0.0545956	0.285599	-0.191162	0.848399	1
lcl|NC_001318.1_cds_NP_212425.1_276	fliF	10737.2	-0.0891874	0.252712	-0.352921	0.724148	1
lcl|NC_001318.1_cds_NP_212426.1_277	fliE	1854.62	0.0374182	0.27541	0.135864	0.891929	1
lcl|NC_001318.1_cds_NP_212427.1_278	flgC	3309.73	-0.174986	0.206497	-0.847403	0.396771	1
lcl|NC_001318.1_cds_NP_212428.1_279	flgB	999.151	0.0937002	0.217345	0.431113	0.666386	1
lcl|NC_001318.1_cds_NP_212429.2_280	hslU	2593.77	0.362258	0.207462	1.74614	0.0807861	0.929331
lcl|NC_001318.1_cds_NP_212430.1_281	BB_0296	839.149	0.241018	0.295931	0.814441	0.415392	1
lcl|NC_001318.1_cds_NP_212431.2_282	BB_0297	1645.78	-0.280888	0.284496	-0.987316	0.323488	1
lcl|NC_001318.1_cds_NP_212432.1_283	BB_0298	1816.52	-0.224719	0.300528	-0.747745	0.454614	1
lcl|NC_001318.1_cds_NP_212433.2_284	ftsZ	4993.2	0.0222154	0.280738	0.0791322	0.936928	1
lcl|NC_001318.1_cds_NP_212434.1_285	ftsA	8141.31	0.00723917	0.128054	0.0565321	0.954918	1
lcl|NC_001318.1_cds_NP_212435.1_286	BB_0301	1481.03	0.144597	0.212443	0.68064	0.4961	1
lcl|NC_001318.1_cds_NP_212436.2_287	ftsW	3168.98	-0.111026	0.167099	-0.664432	0.506414	1
lcl|NC_001318.1_cds_NP_212437.1_288	mraY	1928.13	-0.168802	0.145658	-1.15889	0.246501	1
lcl|NC_001318.1_cds_NP_212438.1_289	BB_0304	1151.15	-0.0499034	0.176457	-0.282808	0.777324	1
lcl|NC_001318.1_cds_NP_212439.1_290	BB_0305	205.777	0.22511	0.342912	0.656467	0.511524	1
lcl|NC_001318.1_cds_NP_212440.1_291	BB_0306	1127.42	-0.0836233	0.160539	-0.520892	0.602442	1
lcl|NC_001318.1_cds_NP_212441.1_292	BB_0307	902.04	-0.149127	0.189466	-0.787093	0.431228	1
lcl|NC_001318.1_cds_NP_212442.1_293	BB_0308	686.406	-0.234007	0.125664	-1.86217	0.0625798	0.915696
lcl|NC_001318.1_cds_NP_212443.2_294	BB_0309	607.625	-0.0932714	0.153276	-0.608519	0.542844	1
lcl|NC_001318.1_cds_NP_212445.2_295	BB_0311	954.861	-0.174257	0.236512	-0.736777	0.461258	1
lcl|NC_001318.1_cds_NP_212446.1_296	BB_0312	540.137	0.0399304	0.190425	0.209691	0.833909	1
lcl|NC_001318.1_cds_NP_212447.2_297	rrmJ	685.89	-0.311955	0.141373	-2.20661	0.0273414	0.708251
lcl|NC_001318.1_cds_NP_212448.1_298	BB_0314	451.851	0.17684	0.243712	0.725612	0.468077	1
lcl|NC_001318.1_cds_NP_212449.1_299	BB_0315	576.238	0.081178	0.206974	0.392213	0.694901	1
lcl|NC_001318.1_cds_NP_212450.1_300	BB_0316	1281.96	-0.375983	0.292033	-1.28746	0.197932	1
lcl|NC_001318.1_cds_NP_212451.1_301	BB_0317	1739.39	-0.495451	0.293125	-1.69024	0.0909827	0.932004
lcl|NC_001318.1_cds_NP_212452.1_302	BB_0318	2981.11	-0.185218	0.263088	-0.704013	0.481425	1
lcl|NC_001318.1_cds_NP_212453.1_303	BB_0319	2361.56	-0.263122	0.302454	-0.869956	0.384325	1
lcl|NC_001318.1_cds_NP_212455.1_304	BB_0321	716.808	-0.00159552	0.340334	-0.00468812	0.996259	1
lcl|NC_001318.1_cds_NP_212456.1_305	BB_0322	5362.11	-0.0429199	0.0973698	-0.440793	0.659363	1
lcl|NC_001318.1_cds_NP_212457.1_306	BB_0323	8717.07	-0.14799	0.235986	-0.627115	0.530584	1
lcl|NC_001318.1_cds_NP_212458.1_307	BB_0324	1406.5	-0.0845583	0.255493	-0.330961	0.740674	1
lcl|NC_001318.1_cds_NP_212459.1_308	BB_0325	3044.86	-0.110709	0.242614	-0.456317	0.648162	1
lcl|NC_001318.1_cds_NP_212460.1_309	BB_0326	8295.88	-0.141431	0.200278	-0.706174	0.48008	1
lcl|NC_001318.1_cds_NP_212461.1_310	BB_0327	5900.74	-0.107778	0.194344	-0.554573	0.579187	1
lcl|NC_001318.1_cds_NP_212462.2_311	BB_0328	10336.9	-0.121612	0.34484	-0.352661	0.724343	1
lcl|NC_001318.1_cds_YP_008686571.1_312	BB_0329	7171.58	-0.35336	0.387181	-0.912648	0.361428	1
lcl|NC_001318.1_cds_NP_212464.1_313	BB_0330	9233.48	-0.190669	0.219623	-0.868166	0.385304	1
lcl|NC_001318.1_cds_NP_212465.1_314	BB_0331	360.854	-0.381345	0.36647	-1.04059	0.298066	1
lcl|NC_001318.1_cds_NP_212466.1_315	BB_0332	2878.62	-0.0893444	0.148686	-0.600893	0.547911	1
lcl|NC_001318.1_cds_NP_212467.1_316	BB_0333	3986.84	-0.0411676	0.151712	-0.271353	0.78612	1
lcl|NC_001318.1_cds_NP_212468.1_317	BB_0334	3335.87	-0.113451	0.158978	-0.713631	0.475455	1
lcl|NC_001318.1_cds_NP_212469.1_318	BB_0335	8090.69	-0.0723296	0.257822	-0.28054	0.779063	1
lcl|NC_001318.1_cds_YP_008686572.1_319	BB_0336	5016.95	0.0508526	0.153204	0.331927	0.739944	1
lcl|NC_001318.1_cds_NP_212471.1_320	eno	6263.38	-0.0125423	0.228228	-0.054955	0.956174	1
lcl|NC_001318.1_cds_NP_212472.1_321	rpsI	3382.47	-0.205428	0.174626	-1.17639	0.23944	1
lcl|NC_001318.1_cds_NP_212473.1_322	rplM	3676.19	-0.203696	0.137323	-1.48334	0.137983	1
lcl|NC_001318.1_cds_NP_212474.1_323	BB_0340	1300.56	-0.13866	0.197544	-0.701922	0.482728	1
lcl|NC_001318.1_cds_NP_212475.1_324	BB_0341	2305.27	-0.0346111	0.189782	-0.182373	0.85529	1
lcl|NC_001318.1_cds_NP_212476.2_325	BB_0342	2560	-0.142766	0.159056	-0.897587	0.369406	1
lcl|NC_001318.1_cds_NP_212477.1_326	gatC	285.301	-0.242389	0.245233	-0.988401	0.322956	1
lcl|NC_001318.1_cds_NP_212478.2_327	BB_0344	2601.69	0.0471981	0.246005	0.191858	0.847853	1
lcl|NC_001318.1_cds_NP_212479.1_328	BB_0345	2841.73	-0.135746	0.302959	-0.448067	0.654105	1
lcl|NC_001318.1_cds_NP_212480.1_329	BB_0346	1907.81	-0.139349	0.241657	-0.576639	0.564183	1
lcl|NC_001318.1_cds_NP_212481.2_330	BB_0347	363.92	-0.162673	0.237331	-0.685429	0.493073	1
lcl|NC_001318.1_cds_NP_212482.1_331	pyk	4599.4	-0.0903195	0.188951	-0.478004	0.632647	1
lcl|NC_001318.1_cds_NP_212483.1_332	BB_0349	4287.43	-0.416188	0.293987	-1.41567	0.156873	1
lcl|NC_001318.1_cds_NP_212484.1_333	rpmB	854.26	0.132446	0.252288	0.524981	0.599597	1
lcl|NC_001318.1_cds_NP_212485.2_334	BB_0351	10674.4	-0.262104	0.196891	-1.33122	0.183118	1
lcl|NC_001318.1_cds_NP_212486.1_335	BB_0352	1699.71	0.0449448	0.295101	0.152303	0.878948	1
lcl|NC_001318.1_cds_NP_212487.1_336	BB_0353	3972.4	-0.360829	0.297898	-1.21125	0.2258	1
lcl|NC_001318.1_cds_NP_212488.2_337	BB_0354	16025.6	-0.373666	0.295804	-1.26322	0.20651	1
lcl|NC_001318.1_cds_NP_212489.1_338	BB_0355	7795.91	-0.0333664	0.215544	-0.154801	0.876978	1
lcl|NC_001318.1_cds_NP_212492.1_339	BB_0358	1867.95	-0.135928	0.268813	-0.505661	0.613095	1
lcl|NC_001318.1_cds_YP_008686573.1_340	BB_0359	2070.94	-0.15132	0.158505	-0.954671	0.339744	1
lcl|NC_001318.1_cds_NP_212494.1_341	BB_0360	1988.59	-0.286604	0.215997	-1.32689	0.184545	1
lcl|NC_001318.1_cds_NP_212495.1_342	BB_0361	1557.48	0.033473	0.241342	0.138695	0.889691	1
lcl|NC_001318.1_cds_NP_212496.1_343	lgt	2235.29	-0.209402	0.252796	-0.828342	0.407477	1
lcl|NC_001318.1_cds_NP_212497.1_344	BB_0363	2977.7	-0.116139	0.278347	-0.417248	0.676497	1
lcl|NC_001318.1_cds_NP_212498.1_345	mgsA	3019.35	-0.182278	0.164233	-1.10987	0.267054	1
lcl|NC_001318.1_cds_NP_212499.1_346	la7	8401.75	0.0583407	0.28195	0.206918	0.836074	1
lcl|NC_001318.1_cds_NP_212500.1_347	BB_0366	7289.06	-0.297377	0.268121	-1.10912	0.26738	1
lcl|NC_001318.1_cds_NP_212501.1_348	BB_0367	2167.41	-0.191411	0.347662	-0.550567	0.58193	1
lcl|NC_001318.1_cds_NP_212502.2_349	BB_0368	2886.63	-0.229663	0.134255	-1.71065	0.0871465	0.929331
lcl|NC_001318.1_cds_NP_212503.2_350	BB_0369	1927.74	-0.0611446	0.146879	-0.416293	0.677195	1
lcl|NC_001318.1_cds_NP_212504.1_351	tyrS	1576.75	0.0122828	0.230285	0.0533376	0.957463	1
lcl|NC_001318.1_cds_NP_212505.1_352	glyS	1955.57	-0.186189	0.261899	-0.710917	0.477136	1
lcl|NC_001318.1_cds_NP_212506.1_353	gltX	1574.53	-0.235639	0.242237	-0.972763	0.330671	1
lcl|NC_001318.1_cds_NP_212507.1_354	BB_0373	1711.33	-0.228298	0.240278	-0.95014	0.342041	1
lcl|NC_001318.1_cds_NP_212508.1_355	BB_0374	4162.19	-0.147509	0.141666	-1.04124	0.297764	1
lcl|NC_001318.1_cds_NP_212509.1_356	pfs	2643.46	-0.260397	0.294314	-0.884761	0.376286	1
lcl|NC_001318.1_cds_NP_212510.1_357	metK	3414.27	-0.354597	0.304005	-1.16642	0.243446	1
lcl|NC_001318.1_cds_NP_212511.2_358	luxS	1657.13	-0.343201	0.385194	-0.890983	0.372938	1
lcl|NC_001318.1_cds_NP_212512.1_359	BB_0378	1894.9	-0.0937848	0.289029	-0.324483	0.745573	1
lcl|NC_001318.1_cds_NP_212513.2_360	BB_0379	510.132	-0.157182	0.201625	-0.779576	0.43564	1
lcl|NC_001318.1_cds_NP_212514.1_361	mgtE	5150.52	-0.103365	0.23875	-0.432943	0.665056	1
lcl|NC_001318.1_cds_NP_212515.1_362	BB_0381	4825.34	-0.110856	0.152481	-0.727011	0.467219	1
lcl|NC_001318.1_cds_NP_212516.1_363	bmpB	3198.92	0.00520457	0.248984	0.0209033	0.983323	1
lcl|NC_001318.1_cds_NP_212517.1_364	bmpA	6284.43	-0.182738	0.236266	-0.77344	0.439262	1
lcl|NC_001318.1_cds_NP_212518.1_365	bmpC	1557.44	0.22768	0.125228	1.81812	0.0690461	0.920053
lcl|NC_001318.1_cds_NP_212519.2_366	bmpD	6199.88	-0.201786	0.373297	-0.540552	0.588816	1
lcl|NC_001318.1_cds_NP_212520.1_367	rpsG	8703.92	0.268594	0.153142	1.75389	0.0794492	0.929331
lcl|NC_001318.1_cds_NP_212521.1_368	rpsL	4278.57	0.254777	0.165726	1.53734	0.124211	0.974076
lcl|NC_001318.1_cds_NP_212522.1_369	rpoC	23620.6	-0.0624196	0.271616	-0.229808	0.818241	1
lcl|NC_001318.1_cds_YP_008686574.1_370	rpoB	22226.4	-0.0516291	0.258984	-0.199352	0.841987	1
lcl|NC_001318.1_cds_NP_212524.1_371	rplL	2974.05	0.258713	0.294406	0.878765	0.379529	1
lcl|NC_001318.1_cds_NP_212525.2_372	BB_0391	3158.1	-0.0530433	0.256013	-0.207189	0.835862	1
lcl|NC_001318.1_cds_NP_212526.1_373	rplA	6240.98	0.0406885	0.240022	0.16952	0.865388	1
lcl|NC_001318.1_cds_NP_212527.1_374	rplK	2369.65	-0.158336	0.259862	-0.609307	0.542321	1
lcl|NC_001318.1_cds_NP_212528.1_375	nusG	8839.67	0.37497	0.215331	1.74136	0.0816206	0.929331
lcl|NC_001318.1_cds_NP_212529.1_376	secE	3352.15	0.177707	0.216029	0.822608	0.410731	1
lcl|NC_001318.1_cds_NP_212530.1_377	rpmG	7700.52	0.213909	0.225652	0.947957	0.343151	1
lcl|NC_001318.1_cds_NP_212531.1_378	BB_0397	1321.21	-0.0274715	0.20705	-0.132681	0.894446	1
lcl|NC_001318.1_cds_NP_212532.1_379	BB_0398	1562.81	0.0765878	0.198089	0.386634	0.699027	1
lcl|NC_001318.1_cds_NP_212533.1_380	BB_0399	922.022	-0.091491	0.198534	-0.460832	0.644919	1
lcl|NC_001318.1_cds_NP_212534.1_381	BB_0400	1653.63	0.00855854	0.158754	0.0539108	0.957006	1
lcl|NC_001318.1_cds_NP_212535.1_382	BB_0401	3655.37	-0.0075998	0.229248	-0.033151	0.973554	1
lcl|NC_001318.1_cds_NP_212536.1_383	proS	1952.26	0.0613575	0.246969	0.248442	0.803792	1
lcl|NC_001318.1_cds_NP_212537.2_384	BB_0403	1300.99	0.0787575	0.150248	0.524182	0.600152	1
lcl|NC_001318.1_cds_NP_212538.1_385	BB_0404	320.171	-0.619657	0.285132	-2.17323	0.0297629	0.708251
lcl|NC_001318.1_cds_NP_212539.1_386	BB_0405	930.089	0.158939	0.202716	0.784048	0.433012	1
lcl|NC_001318.1_cds_NP_212540.1_387	BB_0406	1334.68	-0.22166	0.218443	-1.01473	0.310237	1
lcl|NC_001318.1_cds_NP_212541.1_388	manA	2887.1	-0.0265894	0.150436	-0.176749	0.859705	1
lcl|NC_001318.1_cds_NP_212542.1_389	fruA1	6219.63	-0.262761	0.221761	-1.18489	0.236062	1
lcl|NC_001318.1_cds_NP_212543.1_390	BB_0409	576.817	-0.0960372	0.219004	-0.438518	0.661011	1
lcl|NC_001318.1_cds_NP_212546.1_391	BB_0412	878.282	-0.122306	0.191126	-0.639924	0.522222	1
lcl|NC_001318.1_cds_NP_212547.2_392	BB_0413	1401.26	-0.294437	0.252716	-1.16509	0.243983	1
lcl|NC_001318.1_cds_NP_212548.1_393	BB_0414	309.696	0.120815	0.203226	0.594488	0.552186	1
lcl|NC_001318.1_cds_NP_212549.1_394	BB_0415	1448.6	-0.0937777	0.227429	-0.412338	0.680092	1
lcl|NC_001318.1_cds_NP_212550.1_395	BB_0416	3083.5	-0.205045	0.200426	-1.02304	0.306287	1
lcl|NC_001318.1_cds_NP_212551.1_396	BB_0417	1190.21	-0.124189	0.223388	-0.555935	0.578255	1
lcl|NC_001318.1_cds_NP_212552.1_397	BB_0418	1805.09	-0.126032	0.109579	-1.15015	0.250084	1
lcl|NC_001318.1_cds_NP_212553.1_398	BB_0419	1510.95	0.0902407	0.173301	0.520715	0.602565	1
lcl|NC_001318.1_cds_NP_212554.1_399	BB_0420	8086.03	-0.00389969	0.117197	-0.0332748	0.973455	1
lcl|NC_001318.1_cds_NP_212555.1_400	BB_0421	1765.69	-0.0649691	0.334325	-0.194329	0.845918	1
lcl|NC_001318.1_cds_NP_212556.1_401	BB_0422	1394.1	-0.143057	0.285158	-0.501678	0.615894	1
lcl|NC_001318.1_cds_NP_212560.2_402	BB_0426	10195.5	0.220019	0.193729	1.1357	0.256081	1
lcl|NC_001318.1_cds_NP_212561.2_403	BB_0427	376.592	0.243652	0.399887	0.609301	0.542325	1
lcl|NC_001318.1_cds_NP_212562.1_404	BB_0428	2667.65	-0.461442	0.217609	-2.12051	0.0339632	0.742209
lcl|NC_001318.1_cds_NP_212563.1_405	BB_0429	2866.19	-0.391503	0.209522	-1.86855	0.0616856	0.915696
lcl|NC_001318.1_cds_NP_212564.2_406	BB_0430	199.019	0.322625	0.341206	0.945542	0.344382	1
lcl|NC_001318.1_cds_NP_212565.1_407	BB_0431	802.899	-0.367476	0.222628	-1.65062	0.0988153	0.949697
lcl|NC_001318.1_cds_YP_008686575.1_408	BB_0432	429.611	0.0275293	0.17049	0.161472	0.871722	1
lcl|NC_001318.1_cds_NP_212568.1_409	BB_0434	410.655	-0.00262845	0.31432	-0.00836233	0.993328	1
lcl|NC_001318.1_cds_NP_212569.1_410	gyrA	32335.4	-0.197617	0.261203	-0.756564	0.449311	1
lcl|NC_001318.1_cds_NP_212570.2_411	gyrB	14311	-0.0341196	0.196629	-0.173522	0.862241	1
lcl|NC_001318.1_cds_NP_212571.1_412	dnaA	2814.23	0.0146258	0.194146	0.075334	0.939949	1
lcl|NC_001318.1_cds_NP_212572.1_413	dnaN	2098.35	0.145584	0.158951	0.915906	0.359716	1
lcl|NC_001318.1_cds_NP_212573.1_414	BB_0439	869.956	0.0094903	0.239972	0.0395475	0.968454	1
lcl|NC_001318.1_cds_NP_212574.1_415	rpmH	1315.25	0.228444	0.185111	1.23409	0.217168	1
lcl|NC_001318.1_cds_NP_212575.1_416	rnpA	3319.29	-0.108488	0.134934	-0.804006	0.421394	1
lcl|NC_001318.1_cds_YP_008686576.1_417	BB_0442	12949.2	-0.429269	0.11653	-3.68376	0.000229823	0.0221576
lcl|NC_001318.1_cds_NP_212577.1_418	BB_0443	4009.29	0.0758645	0.2621	0.289449	0.772238	1
lcl|NC_001318.1_cds_NP_212578.1_419	BB_0444	6795.23	-0.0945023	0.235222	-0.401758	0.687862	1
lcl|NC_001318.1_cds_NP_212579.1_420	fbaA	5628.24	-0.0808356	0.165873	-0.487334	0.626021	1
lcl|NC_001318.1_cds_NP_212580.2_421	aspS	2650.26	-0.0887984	0.149326	-0.59466	0.552071	1
lcl|NC_001318.1_cds_NP_212581.1_422	BB_0447	3619.24	-0.0413368	0.132955	-0.310908	0.75587	1
lcl|NC_001318.1_cds_NP_212582.1_423	BB_0448	1455.49	0.314667	0.225091	1.39795	0.162127	1
lcl|NC_001318.1_cds_NP_212583.1_424	BB_0449	973.872	1.05379	0.264342	3.98648	6.70609e-05	0.00686955
lcl|NC_001318.1_cds_NP_212584.1_425	rpoN	1371.15	-3.84743	0.133856	-28.743	1.10685e-181	1.81413e-178
lcl|NC_001318.1_cds_NP_212585.1_426	BB_0451	435.991	0.27214	0.215109	1.26512	0.205828	1
lcl|NC_001318.1_cds_NP_212586.2_427	BB_0452	789.056	0.115092	0.193212	0.595679	0.55139	1
lcl|NC_001318.1_cds_NP_212587.1_428	BB_0453	2736.74	-0.342798	0.136613	-2.50926	0.0120985	0.440653
lcl|NC_001318.1_cds_NP_212588.1_429	BB_0454	2730.89	-0.0387404	0.186347	-0.207894	0.835311	1
lcl|NC_001318.1_cds_NP_212589.1_430	BB_0455	1266.27	0.0666852	0.206033	0.323663	0.746193	1
lcl|NC_001318.1_cds_NP_212590.1_431	BB_0456	532.532	-0.150296	0.250147	-0.600831	0.547953	1
lcl|NC_001318.1_cds_NP_212591.2_432	uvrC	2703.21	-0.0283175	0.20456	-0.138431	0.8899	1
lcl|NC_001318.1_cds_YP_008686577.1_433	BB_0458	6635.5	-0.0351222	0.188626	-0.1862	0.852288	1
lcl|NC_001318.1_cds_NP_212593.1_434	BB_0459	3255.2	-0.294327	0.246201	-1.19548	0.231901	1
lcl|NC_001318.1_cds_NP_212594.1_435	BB_0460	4236.92	0.319669	0.160482	1.99193	0.0463784	0.882428
lcl|NC_001318.1_cds_NP_212595.1_436	BB_0461	4069.35	-0.0196525	0.192323	-0.102185	0.91861	1
lcl|NC_001318.1_cds_NP_212596.2_437	efbC	630.49	0.196362	0.259496	0.756707	0.449226	1
lcl|NC_001318.1_cds_NP_212597.1_438	BB_0463	1677.08	0.164851	0.157282	1.04812	0.294582	1
lcl|NC_001318.1_cds_NP_212598.1_439	BB_0464	1854.67	-0.0797052	0.190471	-0.418464	0.675608	1
lcl|NC_001318.1_cds_NP_212599.1_440	BB_0465	2885.55	0.244015	0.23489	1.03885	0.298875	1
lcl|NC_001318.1_cds_NP_212600.2_441	BB_0466	1354.8	0.106451	0.190514	0.558756	0.576328	1
lcl|NC_001318.1_cds_NP_212601.1_442	BB_0467	620.584	0.0685388	0.184772	0.370938	0.710684	1
lcl|NC_001318.1_cds_NP_212602.1_443	BB_0468	1937.24	-0.1267	0.177989	-0.711839	0.476564	1
lcl|NC_001318.1_cds_NP_212603.1_444	lspA	2431.11	-0.349438	0.211043	-1.65577	0.0977687	0.948404
lcl|NC_001318.1_cds_NP_212605.1_445	BB_0471	1654.35	-0.060265	0.163673	-0.368204	0.712721	1
lcl|NC_001318.1_cds_NP_212606.2_446	murA	1337.8	0.0641307	0.211734	0.302884	0.761979	1
lcl|NC_001318.1_cds_NP_212607.1_447	BB_0473	978.391	-0.256049	0.204632	-1.25127	0.210838	1
lcl|NC_001318.1_cds_NP_212609.2_448	BB_0475	488.923	-0.112516	0.312553	-0.35999	0.718855	1
lcl|NC_001318.1_cds_NP_212610.2_449	tuf	17901.9	0.0497186	0.131434	0.378279	0.705224	1
lcl|NC_001318.1_cds_NP_212611.1_450	rpsJ	4269.11	-0.0105649	0.165129	-0.0639796	0.948986	1
lcl|NC_001318.1_cds_NP_212612.1_451	rplC	9301.02	0.221452	0.241292	0.917776	0.358736	1
lcl|NC_001318.1_cds_NP_212613.1_452	rplD	7562.59	0.152316	0.229373	0.664056	0.506654	1
lcl|NC_001318.1_cds_NP_212614.2_453	rplW	2317.38	0.0576274	0.235663	0.244534	0.806818	1
lcl|NC_001318.1_cds_NP_212615.1_454	rplB	9059.64	0.127069	0.161456	0.787018	0.431271	1
lcl|NC_001318.1_cds_NP_212616.1_455	rpsS	2471.39	-0.150225	0.219401	-0.684706	0.493529	1
lcl|NC_001318.1_cds_NP_212617.1_456	rplV	2416.9	0.0932464	0.21013	0.443755	0.65722	1
lcl|NC_001318.1_cds_NP_212618.1_457	rpsC	4847.53	0.156844	0.227633	0.689021	0.49081	1
lcl|NC_001318.1_cds_NP_212619.1_458	rplP	2538.55	0.0967107	0.255037	0.379203	0.704537	1
lcl|NC_001318.1_cds_NP_212620.2_459	rpmC	492.183	0.412088	0.205659	2.00374	0.0450978	0.869593
lcl|NC_001318.1_cds_NP_212621.1_460	rpsQ	2218.95	0.316177	0.279233	1.1323	0.257507	1
lcl|NC_001318.1_cds_NP_212622.2_461	rplN	1387.47	0.177148	0.368354	0.480918	0.630575	1
lcl|NC_001318.1_cds_NP_212623.1_462	rplX	2516.93	0.11468	0.245277	0.467554	0.640103	1
lcl|NC_001318.1_cds_NP_212624.1_463	BB_0490	4060.17	0.20374	0.174915	1.16479	0.244103	1
lcl|NC_001318.1_cds_NP_212625.2_464	rpsN	1505.1	0.362677	0.233577	1.55271	0.120492	0.958515
lcl|NC_001318.1_cds_NP_212626.1_465	rpsH	3198.77	0.232393	0.234403	0.991425	0.321478	1
lcl|NC_001318.1_cds_NP_212627.1_466	BB_0493	4950.26	0.351306	0.185753	1.89125	0.0585909	0.915696
lcl|NC_001318.1_cds_NP_212628.1_467	rplR	2474.75	0.215063	0.240231	0.895236	0.370661	1
lcl|NC_001318.1_cds_NP_212629.1_468	rpsE	2618.66	0.471882	0.30204	1.56231	0.118214	0.958515
lcl|NC_001318.1_cds_NP_212630.1_469	BB_0496	1546.26	0.43648	0.27653	1.57842	0.114469	0.957644
lcl|NC_001318.1_cds_NP_212631.1_470	rplO	2154.39	-0.0860661	0.168055	-0.512131	0.60856	1
lcl|NC_001318.1_cds_NP_212632.1_471	BB_0498	14142.6	-0.417494	0.161336	-2.58772	0.00966133	0.397763
lcl|NC_001318.1_cds_NP_212633.1_472	rpmJ	1111.18	0.320353	0.205696	1.55741	0.119373	0.958515
lcl|NC_001318.1_cds_NP_212634.1_473	rpsM	2845.31	0.254913	0.136334	1.86977	0.0615154	0.915696
lcl|NC_001318.1_cds_NP_212635.2_474	rpsK	2910.09	0.15193	0.309495	0.490896	0.6235	1
lcl|NC_001318.1_cds_NP_212636.2_475	rpoA	7240.12	-0.0183772	0.271701	-0.0676378	0.946074	1
lcl|NC_001318.1_cds_NP_212637.1_476	rplQ	3226.44	0.103751	0.295524	0.351075	0.725532	1
lcl|NC_001318.1_cds_NP_212638.1_477	BB_0504	9234.17	0.122471	0.229909	0.53269	0.594248	1
lcl|NC_001318.1_cds_NP_212639.1_478	BB_0505	2903.44	0.0726746	0.235953	0.308005	0.758079	1
lcl|NC_001318.1_cds_YP_008686578.1_479	BB_0506	1649.48	-0.0145825	0.316398	-0.0460891	0.963239	1
lcl|NC_001318.1_cds_NP_212641.2_480	BB_0507	1567.85	-0.0264574	0.180069	-0.146929	0.883188	1
lcl|NC_001318.1_cds_NP_212642.1_481	engA	6643.58	-0.171026	0.147951	-1.15597	0.247695	1
lcl|NC_001318.1_cds_NP_212643.1_482	BB_0509	8232.92	-0.253777	0.366418	-0.692589	0.488567	1
lcl|NC_001318.1_cds_NP_212646.1_483	BB_0512	4409.32	0.031493	0.169169	0.186162	0.852317	1
lcl|NC_001318.1_cds_YP_008686579.1_484	BB_0513	2345.98	-0.084054	0.15044	-0.558722	0.576351	1
lcl|NC_001318.1_cds_NP_212648.1_485	pheT	2969.69	-0.16347	0.098213	-1.66444	0.0960239	0.948404
lcl|NC_001318.1_cds_YP_008686580.1_486	trxB	2297.67	-0.106704	0.275276	-0.387626	0.698293	1
lcl|NC_001318.1_cds_NP_212651.1_487	dnaJ	922.57	-0.194221	0.227424	-0.854006	0.393102	1
lcl|NC_001318.1_cds_NP_212652.1_488	dnaK	5264.98	0.342325	0.200397	1.70823	0.0875934	0.929331
lcl|NC_001318.1_cds_NP_212653.1_489	grpE	1470.22	0.255317	0.559242	0.456541	0.648001	1
lcl|NC_001318.1_cds_NP_212658.1_490	BB_0524	952.83	-0.101726	0.200092	-0.508395	0.611176	1
lcl|NC_001318.1_cds_NP_212659.1_491	BB_0525	2866.2	-0.273333	0.352546	-0.775311	0.438156	1
lcl|NC_001318.1_cds_NP_212660.1_492	BB_0526	3580.33	-0.251642	0.14839	-1.69581	0.0899218	0.932004
lcl|NC_001318.1_cds_NP_212661.2_493	BB_0527	471.506	-0.125756	0.188904	-0.665712	0.505595	1
lcl|NC_001318.1_cds_NP_212662.1_494	BB_0528	988.735	-0.0509879	0.191293	-0.266544	0.789821	1
lcl|NC_001318.1_cds_YP_008853941.1_495	BB_0531	1206.23	-0.0951301	0.261421	-0.363896	0.715936	1
lcl|NC_001318.1_cds_NP_212667.1_496	BB_0533	5644.78	0.0188738	0.110848	0.170268	0.8648	1
lcl|NC_001318.1_cds_NP_212668.1_497	xth	620.074	0.122276	0.213869	0.571731	0.567504	1
lcl|NC_001318.1_cds_NP_212669.1_498	BB_0535	388.744	-0.0383457	0.211334	-0.181446	0.856018	1
lcl|NC_001318.1_cds_NP_212670.1_499	BB_0536	3704.7	0.0236632	0.156682	0.151027	0.879954	1
lcl|NC_001318.1_cds_NP_212671.1_500	BB_0537	1848.25	-0.105735	0.238497	-0.443338	0.657521	1
lcl|NC_001318.1_cds_NP_212672.1_501	BB_0538	967.745	0.00365214	0.244031	0.0149659	0.988059	1
lcl|NC_001318.1_cds_NP_212673.1_502	BB_0539	7878.8	-0.280584	0.252588	-1.11084	0.266638	1
lcl|NC_001318.1_cds_NP_212674.1_503	fusA	18852.1	-0.337473	0.122562	-2.75349	0.00589635	0.292852
lcl|NC_001318.1_cds_YP_008686581.1_504	BB_0542	3639.44	-0.188155	0.211178	-0.89098	0.37294	1
lcl|NC_001318.1_cds_NP_212677.2_505	BB_0543	8778.76	-0.418667	0.163971	-2.5533	0.0106706	0.406725
lcl|NC_001318.1_cds_NP_212678.1_506	BB_0544	4461.63	-0.0876873	0.20202	-0.434052	0.66425	1
lcl|NC_001318.1_cds_NP_212679.1_507	BB_0545	2786.06	-0.223534	0.213289	-1.04803	0.294624	1
lcl|NC_001318.1_cds_NP_212680.1_508	BB_0546	3064.37	-0.216218	0.248789	-0.869082	0.384802	1
lcl|NC_001318.1_cds_NP_212681.1_509	coaE	491.225	-0.0906105	0.264211	-0.342947	0.731638	1
lcl|NC_001318.1_cds_NP_212682.1_510	polA	3075.6	-0.22835	0.253798	-0.89973	0.368264	1
lcl|NC_001318.1_cds_NP_212683.1_511	BB_0549	658.925	-0.571691	0.222516	-2.56922	0.0101928	0.397763
lcl|NC_001318.1_cds_NP_212684.1_512	fliS	968.957	0.00915291	0.152928	0.0598511	0.952274	1
lcl|NC_001318.1_cds_NP_212685.2_513	BB_0551	571.143	0.408438	0.222549	1.83527	0.0664653	0.915696
lcl|NC_001318.1_cds_NP_212686.1_514	ligA	1500.69	-0.157022	0.191569	-0.819661	0.412409	1
lcl|NC_001318.1_cds_YP_008853942.1_515	BB_0553	6391.21	-0.0647966	0.251245	-0.257902	0.796482	1
lcl|NC_001318.1_cds_NP_212688.2_516	BB_0554	2467.55	-0.201042	0.171084	-1.17511	0.239952	1
lcl|NC_001318.1_cds_NP_212689.1_517	BB_0555	501.562	-0.160095	0.237832	-0.673144	0.500856	1
lcl|NC_001318.1_cds_NP_212690.1_518	BB_0556	622.146	0.296345	0.182744	1.62164	0.10488	0.957644
lcl|NC_001318.1_cds_NP_212691.1_519	BB_0557	1294.04	0.074022	0.210064	0.352379	0.724554	1
lcl|NC_001318.1_cds_NP_212692.1_520	ptsP	11729.7	-0.0684869	0.215794	-0.317371	0.750962	1
lcl|NC_001318.1_cds_NP_212693.1_521	BB_0559	3767.01	-0.219837	0.216748	-1.01425	0.310462	1
lcl|NC_001318.1_cds_NP_212694.2_522	BB_0560	13071.6	-0.0905547	0.187103	-0.483983	0.628398	1
lcl|NC_001318.1_cds_NP_212695.1_523	gnd	5184.91	-0.0687004	0.198596	-0.345931	0.729394	1
lcl|NC_001318.1_cds_NP_212696.1_524	BB_0562	1222.61	-0.193045	0.153294	-1.25931	0.207919	1
lcl|NC_001318.1_cds_NP_212697.2_525	BB_0563	438.802	-0.0456182	0.195199	-0.233701	0.815217	1
lcl|NC_001318.1_cds_NP_212698.1_526	BB_0564	424.976	-0.382233	0.300891	-1.27034	0.203964	1
lcl|NC_001318.1_cds_NP_212699.1_527	BB_0565	648.715	0.0374045	0.264307	0.141519	0.88746	1
lcl|NC_001318.1_cds_NP_212700.1_528	BB_0566	245.655	0.00287022	0.287038	0.00999946	0.992022	1
lcl|NC_001318.1_cds_NP_212701.1_529	BB_0567	2057.59	0.0570194	0.214529	0.265789	0.790402	1
lcl|NC_001318.1_cds_NP_212702.1_530	BB_0568	2034.6	0.0857759	0.201832	0.424986	0.670847	1
lcl|NC_001318.1_cds_NP_212703.1_531	BB_0569	2978.59	-0.13215	0.244473	-0.540553	0.588816	1
lcl|NC_001318.1_cds_NP_212704.1_532	BB_0570	2706.46	0.182431	0.235829	0.773573	0.439183	1
lcl|NC_001318.1_cds_NP_212705.1_533	BB_0571	1219.01	-0.0262717	0.141939	-0.185091	0.853157	1
lcl|NC_001318.1_cds_NP_212706.1_534	BB_0572	5388.45	-0.337428	0.129065	-2.61439	0.00893859	0.385536
lcl|NC_001318.1_cds_YP_008686582.1_535	BB_0573	2523.73	-0.39868	0.20057	-1.98774	0.0468403	0.882428
lcl|NC_001318.1_cds_NP_212708.1_536	BB_0574	3833.89	-0.542071	0.274584	-1.97415	0.0483646	0.90079
lcl|NC_001318.1_cds_NP_212709.1_537	pyrG	2362.74	-0.0688627	0.249211	-0.276323	0.7823	1
lcl|NC_001318.1_cds_NP_212710.2_538	BB_0576	1127.07	0.0691165	0.1108	0.623795	0.532762	1
lcl|NC_001318.1_cds_NP_212711.1_539	BB_0577	1867.12	-0.0625486	0.221903	-0.281874	0.77804	1
lcl|NC_001318.1_cds_NP_212712.1_540	BB_0578	3233.5	-0.0694691	0.15853	-0.438207	0.661236	1
lcl|NC_001318.1_cds_NP_212713.1_541	BB_0579	8104.51	-0.325138	0.193138	-1.68345	0.0922885	0.933709
lcl|NC_001318.1_cds_NP_212714.1_542	BB_0580	2536.25	-0.552206	0.266333	-2.07337	0.0381377	0.811789
lcl|NC_001318.1_cds_NP_212715.1_543	recG	3646.62	-0.182152	0.271855	-0.670033	0.502837	1
lcl|NC_001318.1_cds_NP_212716.1_544	BB_0582	2199.49	0.00281085	0.186771	0.0150497	0.987992	1
lcl|NC_001318.1_cds_NP_212717.1_545	BB_0583	6491.18	-0.0272616	0.254938	-0.106934	0.914841	1
lcl|NC_001318.1_cds_NP_212718.2_546	BB_0584	3239.57	-0.0691876	0.231909	-0.29834	0.765444	1
lcl|NC_001318.1_cds_NP_212719.1_547	murD	1915.98	-0.176714	0.132728	-1.3314	0.183057	1
lcl|NC_001318.1_cds_NP_212720.1_548	BB_0586	1191.78	-0.340074	0.239746	-1.41848	0.156052	1
lcl|NC_001318.1_cds_NP_212721.1_549	metG	3656.83	0.0280941	0.0841668	0.333791	0.738537	1
lcl|NC_001318.1_cds_NP_212722.1_550	BB_0588	1645.24	-0.125483	0.132752	-0.945237	0.344538	1
lcl|NC_001318.1_cds_YP_008686583.1_551	pta	2966.48	-0.170911	0.282039	-0.605983	0.544526	1
lcl|NC_001318.1_cds_NP_212724.1_552	ksgA	1975.85	-0.322121	0.15813	-2.03707	0.041643	0.853161
lcl|NC_001318.1_cds_NP_212725.1_553	BB_0591	1250.31	-0.00685315	0.142846	-0.0479757	0.961736	1
lcl|NC_001318.1_cds_NP_212726.1_554	BB_0592	8508.53	-0.223792	0.287962	-0.777157	0.437066	1
lcl|NC_001318.1_cds_NP_212727.1_555	BB_0593	11101.4	-0.280417	0.175548	-1.59738	0.11018	0.957644
lcl|NC_001318.1_cds_NP_212728.2_556	argS	5561.13	-0.0381597	0.210495	-0.181285	0.856144	1
lcl|NC_001318.1_cds_NP_212729.1_557	BB_0595	1421.9	-0.250497	0.246361	-1.01679	0.309254	1
lcl|NC_001318.1_cds_NP_212730.1_558	BB_0596	7079.66	-0.148745	0.17725	-0.839178	0.401369	1
lcl|NC_001318.1_cds_NP_212731.1_559	BB_0597	6727.57	-0.100075	0.152995	-0.65411	0.513041	1
lcl|NC_001318.1_cds_NP_212732.1_560	murB	2605.56	-0.135303	0.258356	-0.523708	0.600481	1
lcl|NC_001318.1_cds_NP_212733.1_561	cysS	2722.38	0.214003	0.1466	1.45978	0.14435	1
lcl|NC_001318.1_cds_NP_212734.1_562	BB_0600	1884.29	-0.0458622	0.20705	-0.221503	0.824701	1
lcl|NC_001318.1_cds_NP_212735.1_563	glyA	2393.9	-0.141742	0.114386	-1.23915	0.215289	1
lcl|NC_001318.1_cds_NP_212736.1_564	BB_0602	3501.34	-0.190747	0.224778	-0.8486	0.396104	1
lcl|NC_001318.1_cds_NP_212737.1_565	p66	18789	-0.250857	0.371171	-0.675852	0.499135	1
lcl|NC_001318.1_cds_NP_212738.1_566	BB_0604	1822.36	-0.133085	0.122086	-1.09009	0.275674	1
lcl|NC_001318.1_cds_NP_212739.2_567	BB_0605	1221.45	0.151106	0.260686	0.579647	0.562153	1
lcl|NC_001318.1_cds_NP_212740.1_568	BB_0606	867.254	0.0206891	0.132777	0.155818	0.876176	1
lcl|NC_001318.1_cds_NP_212741.1_569	pcrA	2309.37	-0.0299845	0.116027	-0.258427	0.796078	1
lcl|NC_001318.1_cds_NP_212742.1_570	BB_0608	3187.06	0.0565971	0.191766	0.295136	0.76789	1
lcl|NC_001318.1_cds_NP_212744.1_571	tig	7724.71	0.378198	0.146983	2.57307	0.01008	0.397763
lcl|NC_001318.1_cds_NP_212745.2_572	clpP	2512.23	0.0335551	0.195912	0.171276	0.864007	1
lcl|NC_001318.1_cds_NP_212746.1_573	clpX	2868.62	0.0917028	0.244934	0.374397	0.708109	1
lcl|NC_001318.1_cds_NP_212747.2_574	lon	6919.29	-0.149437	0.233403	-0.640255	0.522007	1
lcl|NC_001318.1_cds_NP_212748.1_575	BB_0614	860.456	-0.268533	0.294556	-0.911652	0.361952	1
lcl|NC_001318.1_cds_NP_212749.2_576	rpsD	16787.8	-0.0963042	0.206887	-0.465492	0.641579	1
lcl|NC_001318.1_cds_NP_212750.1_577	BB_0616	1783.94	0.0582749	0.217731	0.267646	0.788972	1
lcl|NC_001318.1_cds_NP_212751.1_578	BB_0617	777.721	-0.034844	0.236402	-0.147393	0.882822	1
lcl|NC_001318.1_cds_NP_212752.1_579	cdd	1794.62	0.100511	0.169611	0.5926	0.553449	1
lcl|NC_001318.1_cds_NP_212753.2_580	BB_0619	2722.4	-0.168366	0.078818	-2.13613	0.0326684	0.733474
lcl|NC_001318.1_cds_NP_212754.2_581	BB_0620	2536.71	-0.0559649	0.137576	-0.406791	0.684161	1
lcl|NC_001318.1_cds_NP_212755.1_582	BB_0621	1438.04	0.280801	0.296913	0.945735	0.344284	1
lcl|NC_001318.1_cds_NP_212756.2_583	ackA	2934.14	0.121566	0.264052	0.460384	0.645241	1
lcl|NC_001318.1_cds_NP_212757.1_584	mfd	1065.08	-0.020182	0.3224	-0.0625991	0.950086	1
lcl|NC_001318.1_cds_NP_212758.1_585	BB_0624	5079.05	-0.11651	0.165612	-0.703513	0.481736	1
lcl|NC_001318.1_cds_NP_212759.2_586	BB_0625	2160.82	-0.12855	0.179728	-0.715248	0.474456	1
lcl|NC_001318.1_cds_NP_212760.1_587	rnmV	17091.4	0.198949	0.410092	0.485132	0.627583	1
lcl|NC_001318.1_cds_YP_008686584.1_588	BB_0627	1365.7	0.123254	0.239965	0.513634	0.607508	1
lcl|NC_001318.1_cds_NP_212762.1_589	BB_0628	3384.6	-0.324183	0.150661	-2.15173	0.0314186	0.725282
lcl|NC_001318.1_cds_NP_212763.2_590	BB_0629	4679.3	-0.426505	0.146548	-2.91035	0.0036103	0.204044
lcl|NC_001318.1_cds_NP_212764.1_591	pfkB	748.308	-0.251621	0.305583	-0.823412	0.410274	1
lcl|NC_001318.1_cds_NP_212765.1_592	BB_0631	16851.3	-0.213072	0.209132	-1.01884	0.308278	1
lcl|NC_001318.1_cds_NP_212766.1_593	recD	690.368	0.171041	0.234501	0.729381	0.465769	1
lcl|NC_001318.1_cds_NP_212767.1_594	recB	3020.61	0.0389023	0.167292	0.232541	0.816118	1
lcl|NC_001318.1_cds_NP_212769.2_595	pncB	1291.29	-0.0602332	0.165618	-0.363686	0.716092	1
lcl|NC_001318.1_cds_NP_212770.1_596	zwf	4376.39	-0.486946	0.143441	-3.39474	0.000686939	0.0562947
lcl|NC_001318.1_cds_NP_212771.2_597	BB_0637	8048.2	-0.478361	0.260395	-1.83706	0.0662013	0.915696
lcl|NC_001318.1_cds_NP_212772.1_598	BB_0638	3886.72	-0.55616	0.208503	-2.66739	0.00764426	0.339508
lcl|NC_001318.1_cds_NP_212773.1_599	potD	1482.69	-0.23617	0.287388	-0.821781	0.411202	1
lcl|NC_001318.1_cds_NP_212774.1_600	BB_0640	782.014	-0.335297	0.154244	-2.17381	0.0297193	0.708251
lcl|NC_001318.1_cds_NP_212775.2_601	BB_0641	1185.3	-0.491874	0.160202	-3.07033	0.00213825	0.140183
lcl|NC_001318.1_cds_NP_212776.1_602	BB_0642	1926.21	-0.151954	0.199034	-0.763458	0.44519	1
lcl|NC_001318.1_cds_NP_212777.1_603	ylqF	699.047	0.103065	0.232303	0.443666	0.657284	1
lcl|NC_001318.1_cds_NP_212778.1_604	nanE	697.388	-0.0536835	0.199716	-0.268799	0.788084	1
lcl|NC_001318.1_cds_NP_212779.1_605	BB_0645	4110.27	-0.407203	0.127701	-3.18871	0.00142908	0.0989201
lcl|NC_001318.1_cds_NP_212780.1_606	BB_0646	3020.24	-0.208152	0.312145	-0.666842	0.504873	1
lcl|NC_001318.1_cds_NP_212781.1_607	bosR	1739.77	-0.0934783	0.240585	-0.388545	0.697612	1
lcl|NC_001318.1_cds_YP_008686585.1_608	BB_0648	1492.49	-0.00927658	0.190664	-0.0486541	0.961195	1
lcl|NC_001318.1_cds_NP_212783.1_609	groL	21930.7	0.064296	0.325588	0.197477	0.843454	1
lcl|NC_001318.1_cds_NP_212784.2_610	BB_0650	2606.92	-0.0689631	0.680616	-0.101325	0.919293	1
lcl|NC_001318.1_cds_NP_212785.1_611	BB_0651	4482.6	-0.076861	0.281886	-0.272667	0.785109	1
lcl|NC_001318.1_cds_NP_212786.1_612	secD	18000.7	-0.198745	0.326134	-0.609395	0.542262	1
lcl|NC_001318.1_cds_NP_212787.1_613	secF	6590.37	-0.298116	0.30321	-0.983201	0.325509	1
lcl|NC_001318.1_cds_NP_212788.1_614	BB_0654	3790.95	-0.130386	0.290826	-0.448329	0.653916	1
lcl|NC_001318.1_cds_NP_212789.1_615	BB_0655	2199.8	-0.226614	0.184139	-1.23067	0.218447	1
lcl|NC_001318.1_cds_NP_212790.1_616	BB_0656	970.674	0.225906	0.225748	1.0007	0.316971	1
lcl|NC_001318.1_cds_NP_212791.1_617	rpiA	3035.98	-0.0855873	0.184422	-0.464084	0.642588	1
lcl|NC_001318.1_cds_NP_212792.2_618	BB_0658	1977.95	0.384902	0.139755	2.75411	0.00588515	0.292852
lcl|NC_001318.1_cds_NP_212793.1_619	lysS	6038.43	0.0165393	0.112566	0.146931	0.883187	1
lcl|NC_001318.1_cds_NP_212794.1_620	era	1204.56	0.0322619	0.109925	0.29349	0.769148	1
lcl|NC_001318.1_cds_NP_212795.2_621	BB_0661	1801.94	-0.00625631	0.164667	-0.0379936	0.969693	1
lcl|NC_001318.1_cds_NP_212796.1_622	BB_0662	2168.37	-0.452881	0.290415	-1.55943	0.118895	0.958515
lcl|NC_001318.1_cds_NP_212797.1_623	BB_0663	1339.59	-0.223817	0.331482	-0.675201	0.499548	1
lcl|NC_001318.1_cds_NP_212798.2_624	BB_0664	2477.57	-0.209247	0.224043	-0.933957	0.350326	1
lcl|NC_001318.1_cds_NP_212799.1_625	BB_0665	1770.09	-0.287438	0.163386	-1.75926	0.078534	0.929331
lcl|NC_001318.1_cds_NP_212800.2_626	BB_0666	2272.36	-0.074651	0.12776	-0.584305	0.559015	1
lcl|NC_001318.1_cds_NP_212801.1_627	BB_0667	2287.35	-0.152122	0.160467	-0.947998	0.343131	1
lcl|NC_001318.1_cds_NP_212802.2_628	BB_0668	6334.94	-0.103403	0.244235	-0.423373	0.672023	1
lcl|NC_001318.1_cds_NP_212803.1_629	BB_0669	4142.37	0.0995002	0.179963	0.552893	0.580336	1
lcl|NC_001318.1_cds_NP_212804.1_630	BB_0670	3548.82	-0.149861	0.237434	-0.631168	0.527931	1
lcl|NC_001318.1_cds_NP_212805.1_631	BB_0671	990.163	-0.0120028	0.275604	-0.0435511	0.965262	1
lcl|NC_001318.1_cds_NP_212806.1_632	BB_0672	1391.98	-0.176785	0.234601	-0.753557	0.451116	1
lcl|NC_001318.1_cds_NP_212807.1_633	BB_0673	887.947	0.0918968	0.316295	0.290541	0.771402	1
lcl|NC_001318.1_cds_NP_212808.1_634	BB_0674	1369.25	0.0423043	0.227854	0.185664	0.852709	1
lcl|NC_001318.1_cds_NP_212809.1_635	BB_0675	1449.38	-0.0227986	0.18321	-0.124439	0.900967	1
lcl|NC_001318.1_cds_NP_212810.1_636	BB_0676	1670.23	-0.235836	0.191165	-1.23368	0.217323	1
lcl|NC_001318.1_cds_NP_212811.1_637	rbsA	4397.78	0.067162	0.281883	0.238262	0.811678	1
lcl|NC_001318.1_cds_NP_212812.1_638	BB_0678	5061.7	-0.378245	0.184503	-2.05008	0.0403566	0.848006
lcl|NC_001318.1_cds_NP_212813.2_639	BB_0679	4281.29	-0.358811	0.191155	-1.87707	0.0605088	0.915696
lcl|NC_001318.1_cds_NP_212814.1_640	BB_0680	3016.29	-0.0557217	0.184207	-0.302495	0.762275	1
lcl|NC_001318.1_cds_NP_212815.2_641	BB_0681	1841.56	0.0882	0.199889	0.441245	0.659036	1
lcl|NC_001318.1_cds_NP_212816.1_642	trmU	1834.59	-0.0151547	0.124722	-0.121508	0.903288	1
lcl|NC_001318.1_cds_NP_212817.1_643	BB_0683	9215.75	-0.156093	0.2005	-0.778516	0.436265	1
lcl|NC_001318.1_cds_NP_212818.2_644	fni	5419.35	-0.158187	0.311254	-0.508224	0.611296	1
lcl|NC_001318.1_cds_NP_212819.1_645	BB_0685	1694.56	-0.0533536	0.130774	-0.407983	0.683286	1
lcl|NC_001318.1_cds_NP_212820.1_646	mvaD	1041.54	-0.168067	0.183194	-0.917422	0.358922	1
lcl|NC_001318.1_cds_NP_212821.1_647	BB_0687	2955.11	-0.141837	0.15892	-0.892505	0.372122	1
lcl|NC_001318.1_cds_NP_212822.1_648	mvk	3299.23	0.0584238	0.286255	0.204097	0.838278	1
lcl|NC_001318.1_cds_NP_212823.1_649	BB_0689	343.105	-0.00380561	0.289148	-0.0131615	0.989499	1
lcl|NC_001318.1_cds_NP_212824.2_650	napA	4019.39	-0.000779725	0.31809	-0.00245127	0.998044	1
lcl|NC_001318.1_cds_NP_212825.1_651	fusA	14957.9	0.108451	0.309938	0.349911	0.726406	1
lcl|NC_001318.1_cds_NP_212827.1_652	badR	1586.51	-0.21071	0.172028	-1.22485	0.22063	1
lcl|NC_001318.1_cds_NP_212828.2_653	ffh	14060.8	-0.0583945	0.374449	-0.155948	0.876074	1
lcl|NC_001318.1_cds_NP_212829.1_654	rpsP	1323.1	0.204682	0.256979	0.796495	0.425745	1
lcl|NC_001318.1_cds_NP_212830.1_655	BB_0696	1648.93	0.398704	0.335628	1.18793	0.23486	1
lcl|NC_001318.1_cds_NP_212831.1_656	rimM	4857.26	0.0779925	0.263084	0.296455	0.766883	1
lcl|NC_001318.1_cds_NP_212832.1_657	trmD	7135.82	0.203602	0.19338	1.05286	0.292405	1
lcl|NC_001318.1_cds_NP_212833.1_658	rplS	3724.46	0.362863	0.216237	1.67808	0.0933309	0.938463
lcl|NC_001318.1_cds_NP_212835.1_659	BB_0701	1600.96	-0.138331	0.16695	-0.828576	0.407345	1
lcl|NC_001318.1_cds_NP_212836.1_660	coaD	1055.82	0.256582	0.190646	1.34586	0.178349	1
lcl|NC_001318.1_cds_NP_212837.1_661	rpmF	711.899	0.430474	0.248238	1.73412	0.0828976	0.929331
lcl|NC_001318.1_cds_NP_212838.1_662	acpP	1920.93	0.408947	0.159156	2.56948	0.0101852	0.397763
lcl|NC_001318.1_cds_NP_212839.2_663	rnc	3129.76	0.218685	0.19151	1.1419	0.253496	1
lcl|NC_001318.1_cds_NP_212840.1_664	BB_0706	4581.57	-0.0105237	0.18848	-0.0558348	0.955473	1
lcl|NC_001318.1_cds_NP_212841.2_665	BB_0707	2443.26	-0.120177	0.12865	-0.934135	0.350234	1
lcl|NC_001318.1_cds_NP_212842.1_666	BB_0708	863.926	-0.35355	0.273166	-1.29427	0.195572	1
lcl|NC_001318.1_cds_NP_212843.1_667	BB_0709	3584.62	-0.166822	0.202905	-0.822167	0.410982	1
lcl|NC_001318.1_cds_NP_212846.1_668	BB_0712	8877.18	0.110696	0.149708	0.739417	0.459654	1
lcl|NC_001318.1_cds_NP_212847.2_669	BB_0713	2196.33	0.103852	0.224934	0.461699	0.644297	1
lcl|NC_001318.1_cds_NP_212848.1_670	BB_0714	1815.94	0.119772	0.15045	0.796094	0.425978	1
lcl|NC_001318.1_cds_NP_212849.2_671	BB_0715	6450.13	0.163925	0.116112	1.41178	0.158015	1
lcl|NC_001318.1_cds_NP_212850.2_672	mreC	3607.68	0.0361474	0.206334	0.175189	0.860931	1
lcl|NC_001318.1_cds_NP_212851.1_673	BB_0717	1528.45	-0.402505	0.134006	-3.00363	0.00266777	0.161943
lcl|NC_001318.1_cds_NP_212852.2_674	BB_0718	2054.48	-0.223929	0.186549	-1.20038	0.229992	1
lcl|NC_001318.1_cds_NP_212853.2_675	mrdB	4255.23	-0.298214	0.225152	-1.3245	0.185336	1
lcl|NC_001318.1_cds_YP_008686586.1_676	thrS	3407	-0.173615	0.158182	-1.09757	0.272394	1
lcl|NC_001318.1_cds_NP_212855.1_677	pgsA	1619.88	-0.31332	0.1837	-1.7056	0.0880821	0.929331
lcl|NC_001318.1_cds_NP_212856.2_678	BB_0722	1223.94	-0.13132	0.145738	-0.901067	0.367552	1
lcl|NC_001318.1_cds_YP_008686587.1_679	BB_0723	497.117	-0.238494	0.23789	-1.00254	0.316082	1
lcl|NC_001318.1_cds_YP_008686588.1_680	cabP	3690.88	-0.321554	0.267581	-1.20171	0.229477	1
lcl|NC_001318.1_cds_NP_212859.2_681	BB_0725	3844.24	0.207572	0.149635	1.38719	0.165385	1
lcl|NC_001318.1_cds_NP_212860.1_682	BB_0726	1845.26	-0.141267	0.114439	-1.23443	0.217042	1
lcl|NC_001318.1_cds_NP_212861.2_683	BB_0727	3677.78	-0.164995	0.142376	-1.15887	0.246508	1
lcl|NC_001318.1_cds_NP_212862.2_684	cdr	3687.42	0.109712	0.219386	0.500084	0.617016	1
lcl|NC_001318.1_cds_NP_212863.1_685	BB_0729	1074.98	0.0286461	0.187703	0.152614	0.878703	1
lcl|NC_001318.1_cds_NP_212864.2_686	pgi	2610.91	0.118528	0.141804	0.83586	0.403234	1
lcl|NC_001318.1_cds_NP_212865.1_687	BB_0731	560.969	-0.00783196	0.331716	-0.0236104	0.981163	1
lcl|NC_001318.1_cds_NP_212866.1_688	BB_0732	6210.64	-0.0958329	0.225795	-0.424424	0.671257	1
lcl|NC_001318.1_cds_NP_212867.2_689	BB_0733	4794.15	-0.238345	0.190195	-1.25316	0.210147	1
lcl|NC_001318.1_cds_NP_212868.1_690	BB_0734	4067.06	0.123892	0.166994	0.741899	0.458149	1
lcl|NC_001318.1_cds_NP_212869.2_691	BB_0735	5280.07	-0.00818725	0.126947	-0.0644933	0.948577	1
lcl|NC_001318.1_cds_NP_212871.2_692	BB_0737	1123.23	0.0641439	0.201446	0.318417	0.750169	1
lcl|NC_001318.1_cds_NP_212872.1_693	valS	5216.93	-0.00102803	0.183164	-0.00561259	0.995522	1
lcl|NC_001318.1_cds_YP_008686589.1_694	BB_0739	1873.96	-0.199448	0.175818	-1.1344	0.256625	1
lcl|NC_001318.1_cds_NP_212874.1_695	BB_0740	789.193	0.0581435	0.201294	0.288848	0.772697	1
lcl|NC_001318.1_cds_NP_212875.2_696	groS	2980.29	-0.109507	0.130807	-0.837166	0.402499	1
lcl|NC_001318.1_cds_NP_212876.2_697	BB_0742	3364.6	-0.0501346	0.146029	-0.34332	0.731357	1
lcl|NC_001318.1_cds_NP_212877.1_698	BB_0743	2509.05	-0.110187	0.234578	-0.469725	0.638552	1
lcl|NC_001318.1_cds_NP_212878.1_699	p83/100	10123.8	0.0482572	0.127072	0.379762	0.704122	1
lcl|NC_001318.1_cds_NP_212879.2_700	BB_0745	320.221	0.100016	0.169845	0.588868	0.55595	1
lcl|NC_001318.1_cds_NP_212880.1_701	BB_0746	1144.75	0.0648073	0.129388	0.500874	0.61646	1
lcl|NC_001318.1_cds_NP_212881.1_702	BB_0747	1624.42	-0.198373	0.1999	-0.99236	0.321022	1
lcl|NC_001318.1_cds_NP_212882.1_703	BB_0748	2500.55	-0.14779	0.292245	-0.505706	0.613063	1
lcl|NC_001318.1_cds_NP_212883.2_704	BB_0749	9781.92	0.0322242	0.130965	0.246053	0.805641	1
lcl|NC_001318.1_cds_NP_212885.2_705	BB_0751	1538.84	0.0581106	0.172902	0.336089	0.736804	1
lcl|NC_001318.1_cds_YP_008686590.1_706	BB_0752	2331.79	-0.140864	0.257951	-0.546086	0.585007	1
lcl|NC_001318.1_cds_YP_008686591.1_707	BB_0753	2136.1	-0.368788	0.237106	-1.55537	0.119857	0.958515
lcl|NC_001318.1_cds_NP_212888.1_708	BB_0754	1507.05	-0.0616521	0.262777	-0.234618	0.814505	1
lcl|NC_001318.1_cds_NP_212889.1_709	rnz	1522.65	0.0751137	0.169445	0.443293	0.657554	1
lcl|NC_001318.1_cds_NP_212890.1_710	BB_0756	369.159	0.298924	0.318201	0.939419	0.347516	1
lcl|NC_001318.1_cds_NP_212891.2_711	clpP	3401.81	0.0365282	0.286452	0.127519	0.89853	1
lcl|NC_001318.1_cds_NP_212892.2_712	BB_0758	1533.45	-0.246916	0.153653	-1.60698	0.108059	0.957644
lcl|NC_001318.1_cds_NP_212893.1_713	BB_0759	4535.12	0.361422	0.205138	1.76185	0.0780943	0.929331
lcl|NC_001318.1_cds_NP_212894.2_714	BB_0760	774.452	0.206286	0.434046	0.475263	0.6346	1
lcl|NC_001318.1_cds_YP_008686592.1_715	BB_0761	537.806	-0.10444	0.29561	-0.353304	0.723861	1
lcl|NC_001318.1_cds_YP_008686593.1_716	BB_0763	2998.67	-0.000703536	0.295116	-0.00238393	0.998098	1
lcl|NC_001318.1_cds_NP_212898.1_717	BB_0764	649.265	0.196229	0.222737	0.880987	0.378325	1
lcl|NC_001318.1_cds_NP_212899.1_718	BB_0765	561.76	0.011757	0.178842	0.0657396	0.947585	1
lcl|NC_001318.1_cds_NP_212900.1_719	cvpA	420.511	-0.157368	0.237433	-0.662789	0.507466	1
lcl|NC_001318.1_cds_NP_212901.1_720	murG	901.268	-0.113229	0.2805	-0.403667	0.686458	1
lcl|NC_001318.1_cds_NP_212902.1_721	BB_0768	1156.43	-0.102068	0.235353	-0.43368	0.664521	1
lcl|NC_001318.1_cds_NP_212903.1_722	BB_0769	1653.78	-0.254326	0.241891	-1.05141	0.29307	1
lcl|NC_001318.1_cds_NP_212904.1_723	BB_0770	1364.05	-0.18249	0.245109	-0.744528	0.456557	1
lcl|NC_001318.1_cds_NP_212905.1_724	rpoS	827.498	-0.0734021	0.294839	-0.248956	0.803395	1
lcl|NC_001318.1_cds_YP_004956714.1_725	flgJ	387.738	-0.415093	0.270913	-1.5322	0.125473	0.977777
lcl|NC_001318.1_cds_NP_212906.1_726	flgI	2611.91	-0.217502	0.177056	-1.22844	0.219283	1
lcl|NC_001318.1_cds_NP_212907.1_727	BB_0773	467.799	-0.432138	0.17732	-2.43705	0.0148074	0.495293
lcl|NC_001318.1_cds_NP_212908.1_728	flgG	2608.34	-0.0479648	0.224885	-0.213286	0.831104	1
lcl|NC_001318.1_cds_NP_212909.2_729	BB_0775	2428.71	0.0359374	0.0978045	0.367441	0.71329	1
lcl|NC_001318.1_cds_NP_212910.2_730	BB_0776	2736.68	-0.100755	0.166743	-0.604256	0.545674	1
lcl|NC_001318.1_cds_NP_212911.1_731	apt	2209.64	-0.100919	0.110316	-0.914822	0.360285	1
lcl|NC_001318.1_cds_NP_212912.1_732	rplU	4003.33	0.285935	0.260504	1.09762	0.272369	1
lcl|NC_001318.1_cds_NP_212913.3_733	BB_0779	6441.69	-0.347311	0.209773	-1.65566	0.0977916	0.948404
lcl|NC_001318.1_cds_NP_212914.1_734	rpmA	852.654	0.0793198	0.288383	0.27505	0.783278	1
lcl|NC_001318.1_cds_NP_212915.1_735	BB_0781	4265.02	0.0422142	0.226543	0.186341	0.852177	1
lcl|NC_001318.1_cds_NP_212916.2_736	nadD	716.518	0.0729067	0.152891	0.476855	0.633465	1
lcl|NC_001318.1_cds_NP_212917.1_737	BB_0783	1437.03	0.208747	0.176886	1.18012	0.237954	1
lcl|NC_001318.1_cds_NP_212918.2_738	BB_0784	425.659	0.263861	0.275709	0.957027	0.338554	1
lcl|NC_001318.1_cds_NP_212919.1_739	spoVG	2664.7	0.272904	0.213701	1.27704	0.201589	1
lcl|NC_001318.1_cds_NP_212920.2_740	BB_0786	11494.5	0.230658	0.196246	1.17535	0.239854	1
lcl|NC_001318.1_cds_NP_212921.1_741	pth	5546.63	0.283054	0.160971	1.75842	0.0786768	0.929331
lcl|NC_001318.1_cds_NP_212922.1_742	tilS	2032.13	0.176708	0.199606	0.885283	0.376004	1
lcl|NC_001318.1_cds_NP_212923.1_743	BB_0789	12247.5	-0.0407329	0.16415	-0.248145	0.804022	1
lcl|NC_001318.1_cds_NP_212924.2_744	BB_0790	4832.84	-0.0666739	0.323456	-0.20613	0.83669	1
lcl|NC_001318.1_cds_NP_212925.1_745	BB_0791	2326.6	0.0425783	0.23855	0.178488	0.85834	1
lcl|NC_001318.1_cds_NP_212926.1_746	BB_0792	1766.4	0.105962	0.230614	0.459478	0.645891	1
lcl|NC_001318.1_cds_NP_212927.2_747	tmk	400.816	-0.0807738	0.289733	-0.278787	0.780408	1
lcl|NC_001318.1_cds_YP_008686594.1_748	BB_0794	8844.21	-0.209207	0.174596	-1.19823	0.230827	1
lcl|NC_001318.1_cds_NP_212929.1_749	BB_0795	13870.1	-0.265987	0.287434	-0.925386	0.354765	1
lcl|NC_001318.1_cds_NP_212930.2_750	BB_0796	1983.86	-0.176861	0.267187	-0.661936	0.508012	1
lcl|NC_001318.1_cds_NP_212931.1_751	mutS	2667.28	-0.107459	0.110262	-0.974582	0.329768	1
lcl|NC_001318.1_cds_NP_212932.1_752	BB_0798	412.743	-0.417289	0.236568	-1.76393	0.0777439	0.929331
lcl|NC_001318.1_cds_NP_212933.1_753	BB_0799	1183.72	0.281959	0.244969	1.151	0.249732	1
lcl|NC_001318.1_cds_NP_212934.1_754	BB_0800	5535.74	0.165628	0.165618	1.00006	0.317281	1
lcl|NC_001318.1_cds_NP_212935.1_755	BB_0801	16357.8	-0.136485	0.204525	-0.667328	0.504563	1
lcl|NC_001318.1_cds_NP_212936.2_756	rbfA	1115.47	-0.109971	0.165459	-0.66464	0.506281	1
lcl|NC_001318.1_cds_NP_212937.1_757	truB	2762.77	-0.0397915	0.226331	-0.175811	0.860443	1
lcl|NC_001318.1_cds_NP_212938.1_758	rpsO	2446.1	0.525812	0.238219	2.20726	0.0272957	0.708251
lcl|NC_001318.1_cds_NP_212939.2_759	BB_0805	17372.7	-0.061776	0.158721	-0.389212	0.69712	1
lcl|NC_001318.1_cds_NP_212940.1_760	BB_0806	5249.28	0.0666173	0.262212	0.254059	0.79945	1
lcl|NC_001318.1_cds_NP_212941.1_761	BB_0807	2749.96	-0.315468	0.263433	-1.19752	0.231102	1
lcl|NC_001318.1_cds_NP_212942.1_762	BB_0808	1685.63	-0.35623	0.209475	-1.70059	0.0890208	0.929331
lcl|NC_001318.1_cds_NP_212943.1_763	tgt	982.746	-0.11192	0.125812	-0.889581	0.373691	1
lcl|NC_001318.1_cds_NP_212944.2_764	mviN	2723.05	-0.284689	0.19817	-1.43659	0.150834	1
lcl|NC_001318.1_cds_NP_212945.1_765	BB_0811	1043.2	-0.329303	0.178109	-1.84888	0.0644752	0.915696
lcl|NC_001318.1_cds_NP_212946.1_766	coaBC	1158.6	0.0534198	0.176328	0.302958	0.761922	1
lcl|NC_001318.1_cds_NP_212948.1_767	panF	3027.79	-0.27112	0.233128	-1.16297	0.244843	1
lcl|NC_001318.1_cds_NP_212950.2_768	BB_0816	3884.99	0.289805	0.191242	1.51538	0.129676	0.98274
lcl|NC_001318.1_cds_NP_212951.1_769	murC	2871.15	-0.0858792	0.204111	-0.420747	0.67394	1
lcl|NC_001318.1_cds_NP_212952.1_770	BB_0818	1321.05	0.115473	0.267648	0.431438	0.66615	1
lcl|NC_001318.1_cds_NP_212953.1_771	BB_0819	582.41	0.366663	0.204516	1.79284	0.0729989	0.929331
lcl|NC_001318.1_cds_NP_212954.1_772	rpoZ	234.242	0.467076	0.21082	2.21552	0.0267241	0.708251
lcl|NC_001318.1_cds_NP_212955.1_773	miaA	2289.48	0.186156	0.240467	0.774142	0.438847	1
lcl|NC_001318.1_cds_NP_212957.1_774	BB_0823	7176.68	-0.154471	0.270015	-0.572082	0.567266	1
lcl|NC_001318.1_cds_NP_212958.2_775	BB_0824	5042.16	-0.314117	0.18143	-1.73134	0.0833905	0.929331
lcl|NC_001318.1_cds_NP_212959.2_776	BB_0825	2029.42	-0.0467247	0.275033	-0.169887	0.865099	1
lcl|NC_001318.1_cds_NP_212960.1_777	BB_0826	275.006	0.110032	0.26759	0.411197	0.680928	1
lcl|NC_001318.1_cds_NP_212961.1_778	BB_0827	5334.72	-0.0117509	0.15781	-0.0744624	0.940642	1
lcl|NC_001318.1_cds_NP_212962.1_779	topA	3356.54	-0.211748	0.146047	-1.44986	0.147096	1
lcl|NC_001318.1_cds_NP_212963.1_780	BB_0829	2732.78	0.153539	0.164168	0.935256	0.349656	1
lcl|NC_001318.1_cds_NP_212964.2_781	BB_0830	1812.66	-0.119762	0.183985	-0.650936	0.515088	1
lcl|NC_001318.1_cds_NP_212965.2_782	BB_0831	3329.25	-0.186313	0.0783334	-2.37846	0.0173852	0.558711
lcl|NC_001318.1_cds_NP_212966.1_783	BB_0832	4133.8	-0.233699	0.219458	-1.06489	0.286924	1
lcl|NC_001318.1_cds_NP_212967.1_784	ileS	8382.89	0.000983718	0.147079	0.00668837	0.994663	1
lcl|NC_001318.1_cds_NP_212968.1_785	BB_0834	7165.61	-0.0192707	0.11756	-0.163922	0.869793	1
lcl|NC_001318.1_cds_NP_212969.2_786	BB_0835	698.108	0.00763107	0.291453	0.0261829	0.979111	1
lcl|NC_001318.1_cds_YP_008686595.1_787	uvrB	3544.08	-0.166001	0.196037	-0.846783	0.397116	1
lcl|NC_001318.1_cds_NP_212971.1_788	uvrA	3526.28	-0.150405	0.222832	-0.67497	0.499695	1
lcl|NC_001318.1_cds_NP_212972.1_789	BB_0838	2208.44	-0.165884	0.161378	-1.02792	0.303987	1
lcl|NC_001318.1_cds_YP_004956715.1_790	BB_0838a	539.415	0.0454155	0.247918	0.183187	0.854651	1
lcl|NC_001318.1_cds_NP_212973.2_791	BB_0839	912.23	0.0235968	0.26915	0.0876716	0.930138	1
lcl|NC_001318.1_cds_NP_212974.1_792	BB_0840	3497.26	-0.182463	0.192002	-0.950317	0.341951	1
lcl|NC_001318.1_cds_NP_212975.1_793	arcA	2690.76	0.225342	0.156722	1.43785	0.150477	1
lcl|NC_001318.1_cds_NP_212976.2_794	arcB	2452.38	-0.141352	0.248009	-0.569948	0.568713	1
lcl|NC_001318.1_cds_NP_212977.2_795	BB_0843	9954.8	-0.307904	0.225149	-1.36756	0.171451	1
lcl|NC_001318.1_cds_NP_212978.1_796	BB_0844	138.609	0.187227	0.465753	0.401988	0.687693	1
lcl|NC_001318.1_cds_NP_212985.1_797	BB_0852	258.472	0.150205	0.366858	0.409436	0.68222	1
lcl|NC_001903.1_cds_NP_046987.2_798	BB_B01	877.538	0.111756	0.229529	0.486894	0.626333	1
lcl|NC_001903.1_cds_NP_046988.1_799	BB_B02	2128.1	-0.14063	0.202104	-0.695828	0.486537	1
lcl|NC_001903.1_cds_NP_046989.1_800	BB_B03	2036.06	0.263309	0.153113	1.7197	0.0854879	0.929331
lcl|NC_001903.1_cds_NP_046990.2_801	chbC	11469.2	0.0713716	0.226598	0.31497	0.752784	1
lcl|NC_001903.1_cds_NP_046991.1_802	chbA	2551.07	0.260981	0.282229	0.924713	0.355115	1
lcl|NC_001903.1_cds_NP_046992.2_803	chbB	1687.2	0.246562	0.27898	0.8838	0.376804	1
lcl|NC_001903.1_cds_NP_046993.1_804	BB_B07	8409.81	0.0855331	0.16614	0.514826	0.606675	1
lcl|NC_001903.1_cds_NP_046995.1_805	BB_B09	1213.19	0.333279	0.41874	0.795908	0.426086	1
lcl|NC_001903.1_cds_NP_046996.1_806	BB_B10	3773.69	0.123579	0.382445	0.32313	0.746597	1
lcl|NC_001903.1_cds_NP_046998.1_807	BB_B12	1408.54	-0.232155	0.12737	-1.82267	0.0683527	0.920053
lcl|NC_001903.1_cds_NP_046999.1_808	BB_B13	488.362	0.0263073	0.136308	0.192999	0.84696	1
lcl|NC_001903.1_cds_NP_047000.1_809	BB_B14	1481.61	-0.14779	0.317364	-0.46568	0.641445	1
lcl|NC_001903.1_cds_NP_047002.1_810	BB_B16	4172.05	-0.0597755	0.117878	-0.507096	0.612088	1
lcl|NC_001903.1_cds_NP_047003.1_811	BB_B17	9277.93	-0.0714557	0.147458	-0.484584	0.627971	1
lcl|NC_001903.1_cds_NP_047004.2_812	guaA	11235	-0.240743	0.137686	-1.7485	0.0803778	0.929331
lcl|NC_001903.1_cds_NP_047005.1_813	ospC	292.243	-0.3515	0.503927	-0.697521	0.485477	1
lcl|NC_001903.1_cds_NP_047008.1_814	BB_B22	5414.85	-0.198671	0.233622	-0.850395	0.395106	1
lcl|NC_001903.1_cds_NP_047009.2_815	BB_B23	2583.01	-0.294677	0.155461	-1.89551	0.058025	0.915696
lcl|NC_001903.1_cds_NP_047010.1_816	BB_B24	827.985	0.0839494	0.152632	0.55001	0.582312	1
lcl|NC_001903.1_cds_NP_047011.2_817	BB_B25	884.278	0.153522	0.210699	0.728632	0.466227	1
lcl|NC_001903.1_cds_NP_047012.1_818	BB_B26	4625.81	0.00890868	0.207102	0.0430159	0.965689	1
lcl|NC_001903.1_cds_NP_047013.1_819	BB_B27	1716.86	-0.0805988	0.18439	-0.43711	0.662031	1
lcl|NC_001903.1_cds_NP_047014.1_820	BB_B28	4249.14	-0.0701771	0.144822	-0.484575	0.627978	1
lcl|NC_001903.1_cds_NP_047015.1_821	BB_B29	24118.6	0.0885103	0.213169	0.415212	0.677987	1
lcl|NC_000948.1_cds_NP_051162.1_822	BB_P01	70.3902	0.449924	0.506305	0.888642	0.374195	1
lcl|NC_000948.1_cds_NP_051163.1_823	BB_P02	10.5144	-0.169609	0.845376	-0.200631	0.840987	1
lcl|NC_000948.1_cds_NP_051164.1_824	BB_P03	15.3806	0.126381	0.753131	0.167807	0.866735	1
lcl|NC_000948.1_cds_NP_051165.1_825	BB_P04	29.1476	-0.130009	0.517204	-0.25137	0.801528	1
lcl|NC_000948.1_cds_NP_051167.2_826	BB_P06	32.9191	-0.322602	0.465991	-0.692294	0.488753	1
lcl|NC_000948.1_cds_NP_051168.2_827	BB_P07	18.4496	0.316267	0.830265	0.380923	0.703261	1
lcl|NC_000948.1_cds_NP_051169.2_828	BB_P08	33.4987	-0.309818	0.438379	-0.706736	0.47973	1
lcl|NC_000948.1_cds_NP_051170.1_829	BB_P09	12.5365	-0.0539929	0.837746	-0.0644503	0.948612	1
lcl|NC_000948.1_cds_NP_051171.1_830	BB_P10	89.2931	0.241439	0.612092	0.394449	0.693249	1
lcl|NC_000948.1_cds_NP_051172.1_831	BB_P11	19.3227	0.0219286	0.566902	0.0386814	0.969144	1
lcl|NC_000948.1_cds_NP_051173.1_832	BB_P12	10.0416	-0.0995099	0.62321	-0.159673	0.873138	NA
lcl|NC_000948.1_cds_NP_051174.1_833	BB_P13	7.97757	-0.14155	0.733904	-0.192873	0.847059	NA
lcl|NC_000948.1_cds_NP_051176.1_835	BB_P15	57.7519	-0.134573	0.540854	-0.248816	0.803503	1
lcl|NC_000948.1_cds_NP_051177.1_836	BB_P16	41.2065	-0.315677	0.51928	-0.607912	0.543246	1
lcl|NC_000948.1_cds_NP_051178.1_837	BB_P17	10.2852	0.839305	0.840969	0.998022	0.318269	1
lcl|NC_000948.1_cds_NP_051179.1_838	BB_P18	18.9974	-0.513004	0.521156	-0.984358	0.324939	1
lcl|NC_000948.1_cds_NP_051180.1_839	BB_P19	9.22783	-0.772501	0.824839	-0.936547	0.348991	NA
lcl|NC_000948.1_cds_NP_051181.1_840	BB_P20	22.5264	0.55399	0.537338	1.03099	0.302546	1
lcl|NC_000948.1_cds_NP_051182.1_841	BB_P21	27.1646	0.105081	0.858965	0.122334	0.902634	1
lcl|NC_000948.1_cds_NP_051183.1_842	BB_P22	424.992	0.0116303	0.36503	0.0318612	0.974583	1
lcl|NC_000948.1_cds_NP_051184.1_843	blyA	25.6205	0.824633	0.518598	1.59012	0.111808	0.957644
lcl|NC_000948.1_cds_NP_051185.1_844	blyB	57.5586	0.415253	0.388399	1.06914	0.285006	1
lcl|NC_000948.1_cds_NP_051186.1_845	BB_P25	89.2934	0.599547	0.521375	1.14993	0.250172	1
lcl|NC_000948.1_cds_NP_051187.2_846	BB_P26	172.837	-0.119255	0.271117	-0.439864	0.660036	1
lcl|NC_000948.1_cds_NP_051188.1_847	revA	44.6413	-0.172092	0.78828	-0.218313	0.827185	1
lcl|NC_000948.1_cds_NP_051189.1_848	mlpA	59.707	-0.480429	0.538882	-0.891528	0.372646	1
lcl|NC_000948.1_cds_NP_051190.1_849	BB_P29	117.59	0.921882	0.659681	1.39747	0.162274	1
lcl|NC_000948.1_cds_NP_051191.1_850	BB_P30	1297.57	0.112616	0.460416	0.244596	0.806769	1
lcl|NC_000948.1_cds_NP_051192.1_851	BB_P31	319.428	0.598658	0.333901	1.79292	0.0729855	0.929331
lcl|NC_000948.1_cds_NP_051193.1_852	BB_P32	812.843	0.50646	0.233121	2.17252	0.0298165	0.708251
lcl|NC_000948.1_cds_NP_051194.2_853	BB_P33	507.553	0.604513	0.243636	2.48122	0.0130934	0.456964
lcl|NC_000948.1_cds_NP_051195.1_854	bdrA	840.208	0.617236	0.302763	2.03868	0.0414821	0.853161
lcl|NC_000948.1_cds_NP_051196.1_855	bppA	59.0359	0.258129	0.584121	0.441911	0.658554	1
lcl|NC_000948.1_cds_NP_051197.1_856	bppB	16.4122	0.988991	0.637914	1.55035	0.121057	0.958515
lcl|NC_000948.1_cds_NP_051198.1_857	bppC	60.9037	0.288514	0.77145	0.373989	0.708413	1
lcl|NC_000948.1_cds_NP_051199.2_858	erpA	745.818	0.184072	0.836629	0.220016	0.825859	1
lcl|NC_000948.1_cds_NP_051200.1_859	erpB	7072.92	-0.453813	0.344098	-1.31885	0.18722	1
lcl|NC_000948.1_cds_NP_051202.1_861	BB_P41	34.7628	0.567897	0.465492	1.21999	0.222467	1
lcl|NC_000948.1_cds_NP_051203.1_862	BB_P42	62.8331	-0.300762	0.832642	-0.361214	0.717939	1
lcl|NC_000949.1_cds_NP_051204.1_863	BB_S01	63.2761	0.642145	0.624994	1.02744	0.304212	1
lcl|NC_000949.1_cds_NP_051205.1_864	BB_S02	17.7882	-0.149361	0.857873	-0.174106	0.861782	1
lcl|NC_000949.1_cds_NP_051206.1_865	BB_S03	18.9791	-0.547164	0.685769	-0.797885	0.424937	1
lcl|NC_000949.1_cds_NP_051207.1_866	BB_S04	15.5864	0.0429162	0.834685	0.0514161	0.958994	1
lcl|NC_000949.1_cds_NP_051209.1_867	BB_S06	32.9191	-0.322602	0.465991	-0.692294	0.488753	1
lcl|NC_000949.1_cds_NP_051210.2_868	BB_S07	15.7908	-1.09841	0.83945	-1.30848	NA	NA
lcl|NC_000949.1_cds_NP_051211.2_869	BB_S08	33.4987	-0.309818	0.438379	-0.706736	0.47973	1
lcl|NC_000949.1_cds_NP_051212.1_870	BB_S09	23.2477	-0.170254	0.852757	-0.199651	0.841753	1
lcl|NC_000949.1_cds_NP_051213.1_871	BB_S10	24.003	-0.0134847	0.79622	-0.0169358	0.986488	1
lcl|NC_000949.1_cds_NP_051214.1_872	BB_S11	19.3227	0.0219286	0.566902	0.0386814	0.969144	1
lcl|NC_000949.1_cds_NP_051215.1_873	BB_S12	10.0416	-0.0995099	0.62321	-0.159673	0.873138	NA
lcl|NC_000949.1_cds_NP_051216.1_874	BB_S13	7.97757	-0.14155	0.733904	-0.192873	0.847059	NA
lcl|NC_000949.1_cds_NP_051218.1_876	BB_S15	10.0708	-0.937203	0.820644	-1.14203	0.25344	1
lcl|NC_000949.1_cds_NP_051219.1_877	BB_S16	41.764	-0.269325	0.524192	-0.513792	0.607398	1
lcl|NC_000949.1_cds_NP_051220.1_878	BB_S17	27.6271	0.131834	0.788781	0.167137	0.867262	1
lcl|NC_000949.1_cds_NP_051221.1_879	BB_S18	18.9974	-0.513004	0.521156	-0.984358	0.324939	1
lcl|NC_000949.1_cds_NP_051222.1_880	BB_S19	9.22783	-0.772501	0.824839	-0.936547	0.348991	NA
lcl|NC_000949.1_cds_NP_051223.1_881	BB_S20	22.5264	0.55399	0.537338	1.03099	0.302546	1
lcl|NC_000949.1_cds_NP_051224.2_882	BB_S21	62.7377	-0.247022	0.733204	-0.336908	0.736186	1
lcl|NC_000949.1_cds_NP_051226.1_883	blyA	25.6205	0.824633	0.518598	1.59012	0.111808	0.957644
lcl|NC_000949.1_cds_NP_051227.1_884	blyB	57.5586	0.415253	0.388399	1.06914	0.285006	1
lcl|NC_000949.1_cds_NP_051228.1_885	BB_S25	95.2208	-0.173357	0.433443	-0.399953	0.689191	1
lcl|NC_000949.1_cds_NP_051229.2_886	BB_S26	135.858	-0.190275	0.355014	-0.535966	0.591982	1
lcl|NC_000949.1_cds_NP_051230.1_887	BB_S27	36.4058	-0.206662	0.474651	-0.435399	0.663273	1
lcl|NC_000949.1_cds_NP_051232.2_888	bdrF	367.401	-0.0376371	0.22033	-0.170821	0.864364	1
lcl|NC_000949.1_cds_NP_051233.1_889	mlpC	248.057	0.239379	0.326366	0.733468	0.463273	1
lcl|NC_000949.1_cds_NP_051234.2_890	BB_S31	105.767	-0.143622	0.525148	-0.273489	0.784477	1
lcl|NC_000949.1_cds_NP_051236.1_891	BB_S33	291.232	0.530462	0.47596	1.11451	0.265061	1
lcl|NC_000949.1_cds_NP_051237.1_892	BB_S34	208.778	0.0652996	0.386865	0.168792	0.86596	1
lcl|NC_000949.1_cds_NP_051238.1_893	BB_S35	265.731	0.383311	0.242207	1.58258	0.113517	0.957644
lcl|NC_000949.1_cds_NP_051240.1_894	bdrE	326.737	0.249083	0.239637	1.03942	0.298611	1
lcl|NC_000949.1_cds_NP_051241.2_895	bppA	41.4187	0.364237	0.646391	0.563493	0.573099	1
lcl|NC_000949.1_cds_NP_051242.1_896	bppB	4.32064	0.20994	0.845496	0.248303	0.8039	NA
lcl|NC_000949.1_cds_NP_051243.1_897	bppC	20.0763	0.554998	0.647118	0.857646	0.391088	1
lcl|NC_000949.1_cds_NP_051244.1_898	erpG	379.99	-0.470465	0.432335	-1.0882	0.276509	1
lcl|NC_000949.1_cds_NP_051245.1_899	bapA	75.3802	-0.408888	0.357272	-1.14447	0.252428	1
lcl|NC_000949.1_cds_NP_051247.1_900	BB_S44	47.9566	0.0416614	0.482446	0.0863546	0.931185	1
lcl|NC_000949.1_cds_NP_051248.1_901	BB_S45	61.2793	0.25034	0.421585	0.593808	0.552641	1
lcl|NC_000950.1_cds_NP_051249.1_902	BB_R01	41.9942	0.121178	0.651635	0.18596	0.852476	1
lcl|NC_000950.1_cds_NP_051250.1_903	BB_R03	9.43796	-0.58784	0.818261	-0.718401	0.47251	NA
lcl|NC_000950.1_cds_NP_051251.1_904	BB_R04	26.0197	-0.473966	0.630395	-0.751855	0.452138	1
lcl|NC_000950.1_cds_NP_051252.2_905	BB_R05	17.4643	0.379194	0.623933	0.607748	0.543354	1
lcl|NC_000950.1_cds_NP_051253.2_906	BB_R06	40.4129	0.583303	0.555667	1.04974	0.29384	1
lcl|NC_000950.1_cds_NP_051254.1_907	BB_R07	15.6792	-0.486996	0.641617	-0.759014	0.447844	1
lcl|NC_000950.1_cds_NP_051255.2_908	BB_R08	19.3516	0.151907	0.858717	0.1769	0.859587	1
lcl|NC_000950.1_cds_NP_051256.1_909	BB_R09	12.5365	-0.0539929	0.837746	-0.0644503	0.948612	1
lcl|NC_000950.1_cds_NP_051257.1_910	BB_R10	25.3569	-0.3517	0.713169	-0.493151	0.621906	1
lcl|NC_000950.1_cds_NP_051258.1_911	BB_R11	80.7458	-0.119541	0.412869	-0.289536	0.772171	1
lcl|NC_000950.1_cds_NP_051259.1_912	BB_R12	8.14773	0.11449	0.856247	0.133712	0.893631	NA
lcl|NC_000950.1_cds_NP_051260.1_913	BB_R13	8.41485	-0.605768	0.854171	-0.709188	0.478208	NA
lcl|NC_000950.1_cds_NP_051262.1_915	BB_R15	57.1931	0.347577	0.432979	0.802757	0.422115	1
lcl|NC_000950.1_cds_NP_051263.1_916	BB_R16	33.4108	0.257408	0.605298	0.425259	0.670648	1
lcl|NC_000950.1_cds_NP_051264.1_917	BB_R17	49.1051	0.527538	0.551244	0.956997	0.338569	1
lcl|NC_000950.1_cds_NP_051265.1_918	BB_R18	45.1576	0.5433	0.510105	1.06507	0.286842	1
lcl|NC_000950.1_cds_NP_051266.1_919	BB_R19	108.883	-0.361681	0.700103	-0.516612	0.605427	1
lcl|NC_000950.1_cds_NP_051267.1_920	BB_R20	83.1599	0.504883	0.620457	0.813727	0.415802	1
lcl|NC_000950.1_cds_NP_051268.1_921	BB_R21	43.2505	0.816003	0.812865	1.00386	0.315446	1
lcl|NC_000950.1_cds_NP_051269.1_922	BB_R22	102.392	0.0916691	0.383858	0.23881	0.811253	1
lcl|NC_000950.1_cds_NP_051270.1_923	blyA	30.9655	0.905223	0.531257	1.70393	0.0883947	0.929331
lcl|NC_000950.1_cds_NP_051271.1_924	blyB	57.5586	0.415253	0.388399	1.06914	0.285006	1
lcl|NC_000950.1_cds_NP_051272.1_925	BB_R25	73.6903	-0.337983	0.50156	-0.673863	0.500398	1
lcl|NC_000950.1_cds_NP_051273.2_926	BB_R26	108.988	0.934912	0.616105	1.51746	0.129152	0.98274
lcl|NC_000950.1_cds_NP_051274.2_927	bdrH	752.06	0.191402	0.255595	0.748847	0.453949	1
lcl|NC_000950.1_cds_NP_051275.1_928	mlpD	199.628	0.353419	0.378303	0.934222	0.35019	1
lcl|NC_000950.1_cds_NP_051276.2_929	BB_R29	242.214	0.336895	0.501643	0.671583	0.501849	1
lcl|NC_000950.1_cds_NP_051278.1_930	BB_R31	1579.33	0.112932	0.444601	0.254008	0.799489	1
lcl|NC_000950.1_cds_NP_051279.1_931	BB_R32	265.113	0.844155	0.316577	2.66651	0.0076643	0.339508
lcl|NC_000950.1_cds_NP_051280.1_932	BB_R33	295.789	0.4504	0.263482	1.70942	0.0873739	0.929331
lcl|NC_000950.1_cds_NP_051281.1_933	BB_R34	206.016	0.765943	0.229639	3.33542	0.000851698	0.066473
lcl|NC_000950.1_cds_NP_051282.1_934	bppA	20.658	0.427236	0.688356	0.620662	0.534822	1
lcl|NC_000950.1_cds_NP_051283.1_935	bppB	14.9155	0.671754	0.81222	0.827059	0.408204	1
lcl|NC_000950.1_cds_NP_051284.1_936	bppC	39.0137	0.160759	0.508248	0.3163	0.751775	1
lcl|NC_000950.1_cds_NP_051287.2_937	BB_R41	115.658	0.228271	0.408954	0.558182	0.57672	1
lcl|NC_000950.1_cds_NP_051288.1_938	erpY	186.441	-0.126021	0.261884	-0.48121	0.630367	1
lcl|NC_000950.1_cds_NP_051289.2_939	BB_R43	67.5724	-0.0643218	0.337912	-0.190351	0.849034	1
lcl|NC_000950.1_cds_NP_051290.1_940	BB_R44	41.2694	0.304132	0.399885	0.760547	0.446928	1
lcl|NC_000950.1_cds_NP_051291.1_941	BB_R45	61.5702	-0.230458	0.490586	-0.46976	0.638526	1
lcl|NC_000951.1_cds_NP_051292.1_942	BB_M01	66.4099	-0.173693	0.642477	-0.270349	0.786892	1
lcl|NC_000951.1_cds_NP_051293.1_943	BB_M02	19.1035	0.390783	0.649535	0.601635	0.547417	1
lcl|NC_000951.1_cds_NP_051294.1_944	BB_M03	13.3648	-0.213895	0.854729	-0.250248	0.802395	1
lcl|NC_000951.1_cds_NP_051295.1_945	BB_M04	21.3975	-0.418808	0.70464	-0.594357	0.552273	1
lcl|NC_000951.1_cds_NP_051296.2_946	BB_M05	15.7621	-0.318724	0.854966	-0.372791	0.709304	1
lcl|NC_000951.1_cds_NP_051297.2_947	BB_M06	40.4877	-0.0850486	0.689575	-0.123335	0.901842	1
lcl|NC_000951.1_cds_NP_051298.1_948	BB_M07	15.18	-0.370251	0.845473	-0.437922	0.661443	1
lcl|NC_000951.1_cds_NP_051299.2_949	BB_M08	11.874	-1.02432	0.847504	-1.20864	0.226803	1
lcl|NC_000951.1_cds_NP_051300.1_950	BB_M09	16.3356	-0.532754	0.758472	-0.702404	0.482427	1
lcl|NC_000951.1_cds_NP_051301.1_951	BB_M10	26.5792	0.253991	0.606186	0.418999	0.675217	1
lcl|NC_000951.1_cds_NP_051302.1_952	BB_M11	42.2203	0.704233	0.728522	0.96666	0.333714	1
lcl|NC_000951.1_cds_NP_051303.1_953	BB_M12	10.0416	-0.0995099	0.62321	-0.159673	0.873138	NA
lcl|NC_000951.1_cds_NP_051304.1_954	BB_M13	7.97757	-0.14155	0.733904	-0.192873	0.847059	NA
lcl|NC_000951.1_cds_NP_051305.1_955	BB_M14	4.84629	-0.434328	0.858849	-0.505709	0.613061	NA
lcl|NC_000951.1_cds_NP_051306.1_956	BB_M15	37.2855	0.125906	0.762488	0.165125	0.868845	1
lcl|NC_000951.1_cds_NP_051307.1_957	BB_M16	40.3422	0.134012	0.81881	0.163667	0.869994	1
lcl|NC_000951.1_cds_NP_051308.1_958	BB_M17	138.11	0.678319	0.609584	1.11276	0.265813	1
lcl|NC_000951.1_cds_NP_051309.1_959	BB_M18	58.4462	0.272528	0.508525	0.535918	0.592015	1
lcl|NC_000951.1_cds_NP_051310.1_960	BB_M19	77.4084	0.420725	0.818286	0.514154	0.607144	1
lcl|NC_000951.1_cds_NP_051311.1_961	BB_M20	70.3519	0.0352705	0.674628	0.0522814	0.958304	1
lcl|NC_000951.1_cds_NP_051312.1_962	BB_M21	56.5224	-0.155126	0.518716	-0.299057	0.764897	1
lcl|NC_000951.1_cds_NP_051314.1_963	blyA	25.6205	0.824633	0.518598	1.59012	0.111808	0.957644
lcl|NC_000951.1_cds_NP_051315.1_964	blyB	68.6266	0.707942	0.538649	1.31429	0.188748	1
lcl|NC_000951.1_cds_NP_051316.1_965	BB_M25	73.6691	-0.33241	0.501801	-0.662434	0.507693	1
lcl|NC_000951.1_cds_NP_051317.2_966	BB_M26	276.948	0.225481	0.358611	0.628763	0.529504	1
lcl|NC_000951.1_cds_NP_051318.1_967	revA	58.1605	-0.0259661	0.68566	-0.0378702	0.969791	1
lcl|NC_000951.1_cds_NP_051319.1_968	mlpF	43.2264	0.599835	0.568973	1.05424	0.291772	1
lcl|NC_000951.1_cds_NP_051320.1_969	BB_M29	32.8602	0.607367	0.698109	0.870018	0.384291	1
lcl|NC_000951.1_cds_NP_051321.1_970	BB_M30	414.75	0.581159	0.527801	1.1011	0.270855	1
lcl|NC_000951.1_cds_NP_051322.1_971	BB_M31	201.935	0.785499	0.431111	1.82203	0.0684498	0.920053
lcl|NC_000951.1_cds_NP_051323.1_972	BB_M32	359.138	0.202803	0.206965	0.979889	0.327141	1
lcl|NC_000951.1_cds_NP_051324.1_973	BB_M33	200.267	0.445409	0.226745	1.96436	0.0494882	0.904973
lcl|NC_000951.1_cds_NP_051325.1_974	bdrK	320.247	0.40425	0.233598	1.73053	0.0835352	0.929331
lcl|NC_000951.1_cds_NP_051326.1_975	bppA	25.7151	0.716295	0.738432	0.970022	0.332036	1
lcl|NC_000951.1_cds_NP_051327.1_976	bppB	8.37632	1.26246	0.804257	1.56972	0.11648	NA
lcl|NC_000951.1_cds_NP_051328.1_977	bppC	52.974	-0.848652	0.784284	-1.08207	0.279221	1
lcl|NC_000951.1_cds_NP_051329.2_978	erpK	89.2294	0.27225	0.477313	0.57038	0.56842	1
lcl|NC_000951.1_cds_NP_051330.1_979	BB_M39	174.834	0.128569	0.526343	0.244267	0.807024	1
lcl|NC_000951.1_cds_NP_051332.1_980	BB_M41	28.5634	0.363213	0.727861	0.499014	0.61777	1
lcl|NC_000951.1_cds_NP_051333.1_981	BB_M42	69.4439	-0.481707	0.48939	-0.984301	0.324967	1
lcl|NC_000952.1_cds_NP_051334.1_982	BB_O01	111.941	-0.126104	0.412818	-0.305471	0.760007	1
lcl|NC_000952.1_cds_NP_051335.1_983	BB_O02	35.5736	-0.362635	0.783696	-0.462724	0.643562	1
lcl|NC_000952.1_cds_NP_051336.1_984	BB_O03	18.9791	-0.547164	0.685769	-0.797885	0.424937	1
lcl|NC_000952.1_cds_NP_051337.1_985	BB_O04	35.6541	-0.121353	0.49809	-0.243637	0.807512	1
lcl|NC_000952.1_cds_NP_051338.1_986	BB_O05	56.5639	0.371947	0.490076	0.758959	0.447877	1
lcl|NC_000952.1_cds_NP_051339.1_987	BB_O06	37.6326	-0.351414	0.586113	-0.599567	0.548795	1
lcl|NC_000952.1_cds_NP_051340.1_988	BB_O07	15.5173	0.502773	0.84459	0.595286	0.551652	1
lcl|NC_000952.1_cds_NP_051341.1_989	BB_O08	9.16494	-0.230447	0.854028	-0.269835	0.787287	NA
lcl|NC_000952.1_cds_NP_051342.1_990	BB_O09	19.9006	0.233541	0.768314	0.303965	0.761155	1
lcl|NC_000952.1_cds_NP_051343.1_991	BB_O10	41.6418	-0.205532	0.721175	-0.284995	0.775648	1
lcl|NC_000952.1_cds_NP_051344.1_992	BB_O11	84.7869	-0.786334	0.493889	-1.59213	0.111356	0.957644
lcl|NC_000952.1_cds_NP_051345.1_993	BB_O12	8.3516	0.0958903	0.824952	0.116237	0.907464	NA
lcl|NC_000952.1_cds_NP_051346.1_994	BB_O13	10.3116	-0.502321	0.691397	-0.726531	0.467514	1
lcl|NC_000952.1_cds_NP_051347.1_995	BB_O14	3.9475	-0.294793	0.850139	-0.346759	0.728773	NA
lcl|NC_000952.1_cds_NP_051348.1_996	BB_O15	45.612	-0.00790288	0.565884	-0.0139655	0.988857	1
lcl|NC_000952.1_cds_NP_051349.1_997	BB_O16	26.4798	0.122532	0.492186	0.248954	0.803396	1
lcl|NC_000952.1_cds_NP_051350.1_998	BB_O17	33.9493	0.24125	0.512659	0.470585	0.637937	1
lcl|NC_000952.1_cds_NP_051351.1_999	BB_O18	26.1442	0.496089	0.574973	0.862803	0.388246	1
lcl|NC_000952.1_cds_NP_051352.1_1000	BB_O19	85.554	-0.00658481	0.444785	-0.0148045	0.988188	1
lcl|NC_000952.1_cds_NP_051353.1_1001	BB_O20	98.2659	-0.199945	0.369321	-0.541385	0.588243	1
lcl|NC_000952.1_cds_NP_051354.1_1002	BB_O21	41.8532	0.543319	0.533926	1.01759	0.308872	1
lcl|NC_000952.1_cds_NP_051355.1_1003	BB_O22	425.014	0.0109334	0.365056	0.0299498	0.976107	1
lcl|NC_000952.1_cds_NP_051356.1_1004	blyA	25.6205	0.824633	0.518598	1.59012	0.111808	0.957644
lcl|NC_000952.1_cds_NP_051357.1_1005	blyB	66.8297	0.640663	0.423255	1.51366	0.130113	0.98274
lcl|NC_000952.1_cds_NP_051358.1_1006	BB_O25	55.8616	-0.118828	0.453481	-0.262035	0.793294	1
lcl|NC_000952.1_cds_NP_051359.1_1007	BB_O26	84.2384	0.584371	0.535829	1.09059	0.275452	1
lcl|NC_000952.1_cds_NP_051360.1_1008	bdrN	781.951	0.414104	0.347811	1.1906	0.233809	1
lcl|NC_000952.1_cds_NP_051361.1_1009	mlpG	334.312	0.0158105	0.2891	0.0546887	0.956386	1
lcl|NC_000952.1_cds_NP_051362.1_1010	BB_O29	207.633	0.425772	0.451732	0.942531	0.345921	1
lcl|NC_000952.1_cds_NP_051363.1_1011	BB_O30	3081.57	-0.0164168	0.444468	-0.0369357	0.970536	1
lcl|NC_000952.1_cds_NP_051364.1_1012	BB_O31	268.609	0.156831	0.57644	0.272068	0.78557	1
lcl|NC_000952.1_cds_NP_051365.1_1013	BB_O32	381.814	0.400909	0.257242	1.55849	0.119118	0.958515
lcl|NC_000952.1_cds_NP_051366.1_1014	BB_O33	262.117	-0.0261548	0.221182	-0.11825	0.90587	1
lcl|NC_000952.1_cds_NP_051367.1_1015	bdrM	321.159	0.135929	0.225417	0.603012	0.546501	1
lcl|NC_000952.1_cds_NP_051368.1_1016	BB_O35	19.6163	0.012041	0.645741	0.0186468	0.985123	1
lcl|NC_000952.1_cds_NP_051369.1_1017	bppA	28.3582	-0.331299	0.855488	-0.387263	0.698561	1
lcl|NC_000952.1_cds_NP_051370.1_1018	bppB	14.1537	-0.0341665	0.633847	-0.0539034	0.957012	1
lcl|NC_000952.1_cds_NP_051371.1_1019	bppC	28.07	0.801217	0.854429	0.937723	0.348387	1
lcl|NC_000952.1_cds_NP_051372.1_1020	erpL	12.958	-0.202945	0.714241	-0.28414	0.776303	1
lcl|NC_000952.1_cds_NP_051373.1_1021	erpM	506.312	-0.0862026	0.239414	-0.360057	0.718805	1
lcl|NC_000952.1_cds_NP_051374.1_1022	BB_O41	5.84125	0.0382539	0.822146	0.0465294	0.962888	NA
lcl|NC_000952.1_cds_NP_051375.1_1023	BB_O42	63.1085	0.296347	0.551638	0.537214	0.59112	1
lcl|NC_000952.1_cds_NP_051376.1_1024	BB_O43	42.4218	0.375091	0.551195	0.680506	0.496184	1
lcl|NC_000952.1_cds_NP_051377.1_1025	BB_O44	53.8732	0.593619	0.531827	1.11619	0.264342	1
lcl|NC_000953.1_cds_NP_051378.1_1026	BB_L01	70.3902	0.449924	0.506305	0.888642	0.374195	1
lcl|NC_000953.1_cds_NP_051379.1_1027	BB_L02	10.5144	-0.169609	0.845376	-0.200631	0.840987	1
lcl|NC_000953.1_cds_NP_051380.1_1028	BB_L03	15.3806	0.126381	0.753131	0.167807	0.866735	1
lcl|NC_000953.1_cds_NP_051381.1_1029	BB_L04	29.1476	-0.130009	0.517204	-0.25137	0.801528	1
lcl|NC_000953.1_cds_NP_051383.2_1030	BB_L06	32.9191	-0.322602	0.465991	-0.692294	0.488753	1
lcl|NC_000953.1_cds_NP_051384.2_1031	BB_L07	18.4496	0.316267	0.830265	0.380923	0.703261	1
lcl|NC_000953.1_cds_NP_051385.2_1032	BB_L08	33.4987	-0.309818	0.438379	-0.706736	0.47973	1
lcl|NC_000953.1_cds_NP_051386.1_1033	BB_L09	12.5365	-0.0539929	0.837746	-0.0644503	0.948612	1
lcl|NC_000953.1_cds_NP_051387.1_1034	BB_L10	89.2931	0.241439	0.612092	0.394449	0.693249	1
lcl|NC_000953.1_cds_NP_051388.1_1035	BB_L11	19.3227	0.0219286	0.566902	0.0386814	0.969144	1
lcl|NC_000953.1_cds_NP_051389.1_1036	BB_L12	10.0416	-0.0995099	0.62321	-0.159673	0.873138	NA
lcl|NC_000953.1_cds_NP_051390.1_1037	BB_L13	7.97757	-0.14155	0.733904	-0.192873	0.847059	NA
lcl|NC_000953.1_cds_NP_051392.1_1039	BB_L15	57.7519	-0.134573	0.540854	-0.248816	0.803503	1
lcl|NC_000953.1_cds_NP_051393.1_1040	BB_L16	41.2065	-0.315677	0.51928	-0.607912	0.543246	1
lcl|NC_000953.1_cds_NP_051394.1_1041	BB_L17	10.3128	0.845827	0.841083	1.00564	0.314588	1
lcl|NC_000953.1_cds_NP_051395.1_1042	BB_L18	18.9974	-0.513004	0.521156	-0.984358	0.324939	1
lcl|NC_000953.1_cds_NP_051396.1_1043	BB_L19	193.72	0.401549	0.432154	0.92918	0.352796	1
lcl|NC_000953.1_cds_NP_051397.1_1044	BB_L20	262.791	-0.211415	0.267411	-0.790596	0.42918	1
lcl|NC_000953.1_cds_NP_051398.1_1045	BB_L21	27.1646	0.105081	0.858965	0.122334	0.902634	1
lcl|NC_000953.1_cds_NP_051399.1_1046	BB_L22	424.992	0.0116303	0.36503	0.0318612	0.974583	1
lcl|NC_000953.1_cds_NP_051400.1_1047	blyA	25.6205	0.824633	0.518598	1.59012	0.111808	0.957644
lcl|NC_000953.1_cds_NP_051401.1_1048	blyB	36.8231	0.474888	0.610123	0.778348	0.436364	1
lcl|NC_000953.1_cds_NP_051402.1_1049	BB_L25	136.113	0.982524	0.51793	1.89702	0.0578252	0.915696
lcl|NC_000953.1_cds_NP_051403.2_1050	BB_L26	201.786	0.49501	0.354499	1.39637	0.162604	1
lcl|NC_000953.1_cds_NP_051404.2_1051	bdrP	1194.07	0.0507819	0.213523	0.237828	0.812014	1
lcl|NC_000953.1_cds_NP_051405.1_1052	mlpH	332.116	0.248694	0.323015	0.769914	0.441351	1
lcl|NC_000953.1_cds_NP_051406.2_1053	BB_L29	173.139	0.379414	0.536294	0.707474	0.479272	1
lcl|NC_000953.1_cds_NP_051407.1_1054	BB_L30	3871.21	-0.0228559	0.465869	-0.0490608	0.960871	1
lcl|NC_000953.1_cds_NP_051408.1_1055	BB_L31	311.482	0.703065	0.346895	2.02674	0.0426893	0.853168
lcl|NC_000953.1_cds_NP_051409.1_1056	BB_L32	424.902	0.329577	0.260528	1.26503	0.20586	1
lcl|NC_000953.1_cds_NP_051412.1_1057	bdrO	482.422	0.206827	0.232544	0.88941	0.373783	1
lcl|NC_000953.1_cds_NP_051413.2_1058	bppA	39.5046	0.505485	0.79537	0.635535	0.52508	1
lcl|NC_000953.1_cds_NP_051414.1_1059	bppB	14.1537	-0.0341665	0.633847	-0.0539034	0.957012	1
lcl|NC_000953.1_cds_NP_051415.1_1060	bppC	55.205	-0.0414589	0.801184	-0.051747	0.95873	1
lcl|NC_000953.1_cds_NP_051416.2_1061	erpN	240.026	0.0403521	0.827584	0.048759	NA	NA
lcl|NC_000953.1_cds_NP_051417.1_1062	erpO	7072.83	-0.45384	0.344093	-1.31894	0.187188	1
lcl|NC_000953.1_cds_NP_051418.2_1063	BB_L41	195.179	-0.289757	0.392783	-0.737702	0.460696	1
lcl|NC_000953.1_cds_NP_051419.1_1064	BB_L42	34.7628	0.567897	0.465492	1.21999	0.222467	1
lcl|NC_000953.1_cds_NP_051420.1_1065	BB_L43	65.4057	0.284342	0.773151	0.36777	0.713044	1
lcl|NC_000954.1_cds_NP_051421.1_1066	BB_N01	33.7194	-0.229546	0.615179	-0.373137	0.709046	1
lcl|NC_000954.1_cds_NP_051422.1_1067	BB_N02	30.1963	-0.667876	0.669677	-0.997311	0.318614	1
lcl|NC_000954.1_cds_NP_051423.1_1068	BB_N03	19.3263	0.753967	0.663175	1.1369	0.255578	1
lcl|NC_000954.1_cds_NP_051424.1_1069	BB_N04	22.6393	0.348596	0.757093	0.46044	0.6452	1
lcl|NC_000954.1_cds_NP_051425.1_1070	BB_N07	7.60922	-0.46646	0.849096	-0.549361	0.582758	NA
lcl|NC_000954.1_cds_NP_051426.2_1071	BB_N08	6.46485	0.602771	0.747226	0.806678	0.419852	NA
lcl|NC_000954.1_cds_NP_051427.1_1072	BB_N09	7.75617	-0.27366	0.841164	-0.325335	0.744928	NA
lcl|NC_000954.1_cds_NP_051428.1_1073	BB_N10	15.607	1.01244	0.826971	1.22427	0.22085	1
lcl|NC_000954.1_cds_NP_051430.1_1074	BB_N12	5.34169	0.365496	0.737146	0.495826	0.620017	NA
lcl|NC_000954.1_cds_NP_051432.1_1076	BB_N15	38.8012	0.253409	0.654757	0.387028	0.698735	1
lcl|NC_000954.1_cds_NP_051433.1_1077	BB_N17	22.5818	-0.402432	0.840564	-0.478764	0.632107	1
lcl|NC_000954.1_cds_NP_051434.1_1078	BB_N19	45.5796	-0.40156	0.496673	-0.808499	0.418804	1
lcl|NC_000954.1_cds_NP_051435.1_1079	BB_N20	151.592	0.350556	0.305543	1.14732	0.251248	1
lcl|NC_000954.1_cds_NP_051436.1_1080	blyA	4.47822	0.195818	0.849491	0.230512	0.817694	NA
lcl|NC_000954.1_cds_NP_051437.1_1081	blyB	36.8231	0.474888	0.610123	0.778348	0.436364	1
lcl|NC_000954.1_cds_NP_051438.1_1082	BB_N25	12.6433	0.26129	0.828014	0.315562	0.752335	1
lcl|NC_000954.1_cds_NP_051439.2_1083	BB_N26	30.1097	0.097998	0.645748	0.151759	0.879377	1
lcl|NC_000954.1_cds_NP_051440.2_1084	bdrR	388.374	0.178922	0.211166	0.847302	0.396827	1
lcl|NC_000954.1_cds_NP_051441.1_1085	mlpI	218.99	0.292771	0.304182	0.962488	0.335805	1
lcl|NC_000954.1_cds_NP_051442.1_1086	BB_N30	1898.45	0.269866	0.364341	0.740698	0.458877	1
lcl|NC_000954.1_cds_NP_051443.1_1087	BB_N31	161.086	0.69166	0.353286	1.95779	0.0502547	0.904973
lcl|NC_000954.1_cds_NP_051444.1_1088	BB_N32	241.997	0.52329	0.318163	1.64472	0.100027	0.949697
lcl|NC_000954.1_cds_NP_051445.1_1089	BB_N33	157.322	0.111545	0.279515	0.399065	0.689845	1
lcl|NC_000954.1_cds_NP_051446.1_1090	bdrQ	227.796	0.304859	0.257454	1.18413	0.236363	1
lcl|NC_000954.1_cds_NP_051447.1_1091	bppA	24.9649	-0.263537	0.786699	-0.334991	0.737632	1
lcl|NC_000954.1_cds_NP_051448.1_1092	bppB	9.06231	-0.665487	0.774949	-0.85875	0.390479	NA
lcl|NC_000954.1_cds_NP_051449.1_1093	erpP	206.262	0.391647	0.335168	1.16851	0.242601	1
lcl|NC_000954.1_cds_NP_051450.1_1094	erpQ	1968.31	-0.487373	0.356674	-1.36644	0.171801	1
lcl|NC_000954.1_cds_NP_051452.2_1095	BB_N41	147.83	-0.227884	0.291953	-0.780551	0.435067	1
lcl|NC_000954.1_cds_NP_051453.2_1096	BB_N42	9.557	0.833858	0.806101	1.03443	0.300933	NA
lcl|NC_000954.1_cds_NP_051454.1_1097	BB_N43	33.2903	-0.112421	0.718441	-0.156479	0.875655	1
lcl|NC_001849.2_cds_YP_004940415.1_1109	BB_D001	9.68815	0.57577	0.73087	0.787786	0.430822	NA
lcl|NC_001849.2_cds_NP_045385.1_1110	BB_D01	59.9941	0.283296	0.699681	0.404893	0.685556	1
lcl|NC_001849.2_cds_NP_045388.1_1111	BB_D04	31.0824	0.397043	0.473327	0.838835	0.401562	1
lcl|NC_001849.2_cds_NP_045393.1_1113	BB_D09	1041.14	-0.258697	0.119401	-2.16662	0.0302639	0.708607
lcl|NC_001849.2_cds_NP_045394.1_1114	BB_D10	380.773	0.179271	0.261	0.686861	0.492171	1
lcl|NC_001849.2_cds_NP_045397.1_1115	BB_D13	908.21	-0.045926	0.308902	-0.148675	0.88181	1
lcl|NC_001849.2_cds_NP_045398.1_1116	BB_D14	3487.08	0.179956	0.328522	0.547775	0.583847	1
lcl|NC_001849.2_cds_NP_045399.2_1117	BB_D15	1008.77	-0.281761	0.197494	-1.42668	0.153672	1
lcl|NC_001849.2_cds_NP_045402.1_1118	BB_D18	3517.74	-0.315458	0.325562	-0.968967	0.332562	1
lcl|NC_001849.2_cds_NP_045404.1_1119	BB_D21	967.686	0.662694	0.441338	1.50156	0.133212	0.987938
lcl|NC_001849.2_cds_NP_045405.1_1120	BB_D22	128.563	0.618639	0.339699	1.82114	0.0685862	0.920053
lcl|NC_001849.2_cds_YP_004940417.1_1121	BB_D0031	25.1331	0.254677	0.737628	0.345266	0.729895	1
lcl|NC_001849.2_cds_NP_045406.1_1122	BB_D24	4.50107	-0.459686	0.817146	-0.562551	0.573741	NA
lcl|NC_000955.2_cds_NP_051455.2_1123	BB_U01	177.043	-6.19794	0.700792	-8.84419	9.21918e-19	3.02205e-16
lcl|NC_000955.2_cds_NP_051456.1_1124	BB_U02	645.101	-3.55727	0.547318	-6.49946	8.06087e-11	1.46797e-08
lcl|NC_000955.2_cds_NP_051458.1_1125	BB_U04	2298.09	-5.21341	0.552847	-9.43013	4.09586e-21	1.67828e-18
lcl|NC_000955.2_cds_NP_051459.1_1126	BB_U05	279.849	-4.96902	0.614483	-8.0865	6.14022e-16	1.25798e-13
lcl|NC_000955.2_cds_NP_051460.2_1127	BB_U06	111.084	-3.9204	0.669538	-5.85537	4.75943e-09	7.09155e-07
lcl|NC_000955.2_cds_NP_051461.1_1128	BB_U07	177.313	-5.90635	0.573855	-10.2924	7.62567e-25	4.16616e-22
lcl|NC_000955.2_cds_NP_051462.1_1129	BB_U08	74.7221	-5.54274	0.66012	-8.39657	4.59709e-17	1.07638e-14
lcl|NC_000955.2_cds_NP_051463.1_1130	BB_U09	114.525	-3.05132	0.639411	-4.77208	1.82337e-06	0.000199234
lcl|NC_000955.2_cds_NP_051465.1_1132	BB_U11	6.14804	-0.825019	0.850836	-0.969657	NA	NA
lcl|NC_001850.1_cds_NP_045416.1_1133	BB_E09	524.596	0.607777	0.400046	1.51927	0.128695	0.98274
lcl|NC_001850.1_cds_NP_045423.1_1134	BB_E16	1602.63	0.0693239	0.170779	0.405929	0.684795	1
lcl|NC_001850.1_cds_NP_045424.2_1135	BB_E17	2305.18	0.40621	0.168045	2.41728	0.0156372	0.512587
lcl|NC_001850.1_cds_NP_045425.1_1136	BB_E18	1001.6	0.157955	0.272289	0.580101	0.561847	1
lcl|NC_001850.1_cds_NP_045426.1_1137	BB_E19	609.026	-0.255215	0.26915	-0.948228	0.343013	1
lcl|NC_001850.1_cds_NP_045427.1_1138	BB_E20	825.374	-0.034082	0.281944	-0.120882	0.903784	1
lcl|NC_001850.1_cds_NP_045428.1_1139	BB_E21	8358.69	0.00102146	0.253867	0.00402359	0.99679	1
lcl|NC_001850.1_cds_NP_045429.2_1140	BB_E22	739.153	0.154502	0.24924	0.619893	0.535329	1
lcl|NC_001850.1_cds_NP_045436.1_1141	BB_E31	93.1093	0.131948	0.394355	0.334592	0.737933	1
lcl|NC_001851.2_cds_YP_004940409.1_1142	arp	9.14003	-0.0703285	0.799121	-0.0880073	0.929871	NA
lcl|NC_001851.2_cds_NP_045438.1_1143	BB_F02	4.14635	-0.984819	0.857964	-1.14786	0.251028	NA
lcl|NC_001851.2_cds_NP_045439.1_1144	repU	189.084	-1.38167	0.377685	-3.65827	0.000253925	0.0226871
lcl|NC_001851.2_cds_NP_045442.1_1145	BB_F06	11.1813	-0.648682	0.821214	-0.789907	0.429582	1
lcl|NC_001851.2_cds_NP_045444.1_1146	BB_F08	152.545	0.165499	0.439254	0.376772	0.706343	1
lcl|NC_001851.2_cds_YP_004940410.1_1147	BB_F0034	131.68	0.206048	0.492908	0.418024	0.67593	1
lcl|NC_001851.2_cds_NP_045449.2_1148	BB_F14	47.6507	-0.232102	0.708908	-0.327407	0.74336	1
lcl|NC_001851.2_cds_YP_004940411.1_1149	BB_F17	21.2808	-0.60284	0.742411	-0.812003	0.41679	1
lcl|NC_001851.2_cds_NP_045453.2_1150	BB_F20	136.228	-1.21603	0.244677	-4.96992	6.69789e-07	8.44449e-05
lcl|NC_001851.2_cds_NP_045456.1_1151	BB_F23	367.923	-1.21157	0.247841	-4.88849	1.01614e-06	0.000118961
lcl|NC_001851.2_cds_NP_045457.1_1152	BB_F24	283.275	-1.16996	0.367355	-3.18481	0.00144849	0.0989201
lcl|NC_001851.2_cds_NP_045458.1_1153	BB_F25	156.068	-1.31426	0.444605	-2.95603	0.00311631	0.182416
lcl|NC_001851.2_cds_NP_045459.1_1154	BB_F26	1080.04	-1.35991	0.446987	-3.04239	0.00234711	0.147958
lcl|NC_001851.2_cds_YP_004940412.1_1155	BB_F0039	22.4424	-1.03944	0.827812	-1.25565	NA	NA
lcl|NC_001851.2_cds_YP_004940413.1_1156	BB_F0040	8.35271	-0.364675	0.834876	-0.436801	0.662256	NA
lcl|NC_001851.2_cds_YP_004940414.1_1157	BB_F0041	431.594	-1.19428	0.509096	-2.34588	0.0189821	0.582698
lcl|NC_001852.1_cds_NP_045463.1_1158	BB_G01	358.338	-0.258216	0.396335	-0.65151	0.514717	1
lcl|NC_001852.1_cds_NP_045464.1_1159	BB_G02	182.652	-0.3327	0.408108	-0.815227	0.414943	1
lcl|NC_001852.1_cds_NP_045467.1_1160	BB_G07	437.544	0.0656327	0.327418	0.200455	0.841125	1
lcl|NC_001852.1_cds_NP_045468.1_1161	BB_G08	458.375	-0.0827269	0.220612	-0.374988	0.707669	1
lcl|NC_001852.1_cds_NP_045469.1_1162	BB_G09	407.003	-0.00945649	0.360244	-0.0262502	0.979058	1
lcl|NC_001852.1_cds_NP_045472.1_1163	BB_G12	81.9539	0.126282	0.681022	0.18543	0.852892	1
lcl|NC_001852.1_cds_NP_045473.2_1164	BB_G13	30.7994	0.0616243	0.616255	0.0999981	0.920346	1
lcl|NC_001852.1_cds_NP_045474.1_1165	BB_G14	7.39794	-0.189138	0.725221	-0.260801	0.794246	NA
lcl|NC_001852.1_cds_NP_045475.2_1166	BB_G15	10.1936	0.0790162	0.754725	0.104695	0.916617	1
lcl|NC_001852.1_cds_NP_045476.1_1167	BB_G16	11.9784	-0.348455	0.59664	-0.584028	0.559202	1
lcl|NC_001852.1_cds_NP_045477.1_1168	BB_G17	32.6366	0.305753	0.461584	0.6624	0.507715	1
lcl|NC_001852.1_cds_NP_045478.1_1169	BB_G18	11.1304	-0.133147	0.718177	-0.185396	0.852918	1
lcl|NC_001852.1_cds_NP_045479.1_1170	BB_G19	10.2311	0.0299311	0.599406	0.0499346	0.960175	1
lcl|NC_001852.1_cds_NP_045480.1_1171	BB_G20	29.6074	0.344659	0.602213	0.572322	0.567104	1
lcl|NC_001852.1_cds_NP_045481.1_1172	BB_G21	257.536	0.267309	0.711498	0.3757	0.70714	1
lcl|NC_001852.1_cds_YP_004940633.1_1173	BB_G0036	64.2254	0.345096	0.754324	0.45749	NA	NA
lcl|NC_001852.1_cds_NP_045482.1_1174	BB_G22	64.4223	0.616309	0.661147	0.93218	0.351243	1
lcl|NC_001852.1_cds_NP_045483.1_1175	BB_G23	54.1672	0.0948704	0.681856	0.139135	0.889343	1
lcl|NC_001852.1_cds_NP_045484.2_1176	BB_G24	50.6729	0.868367	0.571473	1.51952	0.128631	0.98274
lcl|NC_001852.1_cds_NP_045485.1_1177	BB_G25	3.96162	-0.654747	0.856225	-0.764691	0.444456	NA
lcl|NC_001852.1_cds_NP_045486.1_1178	BB_G26	3.15608	0.453618	0.8591	0.528015	0.597489	NA
lcl|NC_001852.1_cds_NP_045488.1_1180	BB_G28	18.3408	1.01662	0.770146	1.32004	0.186822	1
lcl|NC_001852.1_cds_NP_045489.1_1181	BB_G29	357.369	0.417293	0.383201	1.08897	0.276168	1
lcl|NC_001852.1_cds_NP_045490.2_1182	BB_G30	38.8844	0.703969	0.55881	1.25976	0.207754	1
lcl|NC_001852.1_cds_NP_045491.2_1183	BB_G31	41.0095	0.712519	0.468108	1.52212	0.127978	0.98274
lcl|NC_001852.1_cds_NP_045492.1_1184	BB_G32	54.5138	0.22067	0.399875	0.551849	0.581052	1
lcl|NC_001852.1_cds_NP_045493.1_1185	BB_G33	1652.89	0.0369275	0.115942	0.318499	0.750106	1
lcl|NC_001852.1_cds_NP_045494.1_1186	BB_G34	1100.41	-0.154627	0.14601	-1.05902	0.289593	1
lcl|NC_001853.1_cds_NP_045496.1_1187	BB_H02	12.9306	0.463746	0.847998	0.546872	0.584467	1
lcl|NC_001853.1_cds_NP_045498.1_1188	BB_H04	146.024	-0.0184911	0.515609	-0.0358627	0.971392	1
lcl|NC_001853.1_cds_NP_045499.1_1189	BB_H05	6.56218	0.872052	0.818525	1.06539	0.286698	NA
lcl|NC_001853.1_cds_NP_045500.1_1190	BB_H06	684.732	0.168331	0.337229	0.499159	0.617667	1
lcl|NC_001853.1_cds_NP_045502.1_1191	BB_H09	247.848	0.255135	0.358012	0.712642	0.476067	1
lcl|NC_001853.1_cds_YP_004940634.1_1192	BB_H09a	59.4674	0.0933212	0.588156	0.158667	0.873931	1
lcl|NC_001853.1_cds_YP_004940635.1_1193	BB_H0042	8.08914	-0.129685	0.751451	-0.17258	0.862982	NA
lcl|NC_001853.1_cds_NP_045506.1_1194	BB_H13	1513.44	0.131893	0.193383	0.682032	0.495219	1
lcl|NC_001853.1_cds_NP_045510.1_1195	BB_H17	10.2956	0.641052	0.80925	0.792156	0.42827	1
lcl|NC_001853.1_cds_NP_045516.1_1196	BB_H25	30.4768	1.04184	0.567718	1.83514	0.0664843	0.915696
lcl|NC_001853.1_cds_NP_045517.1_1197	BB_H26	1195.45	0.204678	0.465079	0.440092	0.659871	1
lcl|NC_001853.1_cds_NP_045518.1_1198	BB_H27	124.47	0.339574	0.399854	0.849246	0.395744	1
lcl|NC_001853.1_cds_NP_045519.1_1199	BB_H28	211.614	0.326743	0.27623	1.18287	0.236862	1
lcl|NC_001853.1_cds_NP_045520.1_1200	BB_H29	300.902	0.482517	0.345761	1.39552	0.162858	1
lcl|NC_001853.1_cds_NP_045522.1_1201	BB_H32	174.652	0.539	0.385601	1.39782	0.162168	1
lcl|NC_001853.1_cds_NP_045523.1_1202	BB_H33	93.0094	0.439623	0.55525	0.791758	0.428502	1
lcl|NC_001853.1_cds_NP_045527.1_1203	BB_H37	1004.59	-0.0607838	0.347376	-0.17498	0.861095	1
lcl|NC_001853.1_cds_NP_045530.1_1204	BB_H40	26.0609	-0.234538	0.511228	-0.458774	0.646397	1
lcl|NC_001854.1_cds_NP_045532.1_1206	BB_I01	264.561	-0.3532	0.45152	-0.782246	0.43407	1
lcl|NC_001854.1_cds_NP_045533.1_1207	BB_I02	56.6555	0.591196	0.665432	0.888439	0.374305	1
lcl|NC_001854.1_cds_NP_045537.1_1208	BB_I06	167.906	0.33476	0.705104	0.474766	NA	NA
lcl|NC_001854.1_cds_NP_045543.1_1209	BB_I12	252.957	0.216899	0.333073	0.651206	0.514913	1
lcl|NC_001854.1_cds_NP_045546.1_1210	BB_I15	41.8603	-0.0331402	0.665442	-0.0498018	NA	NA
lcl|NC_001854.1_cds_NP_045547.1_1211	vraA	498.767	0.231412	0.634462	0.364737	0.715308	1
lcl|NC_001854.1_cds_NP_045549.1_1212	BB_I18	2076.08	0.254184	0.6731	0.377631	0.705704	1
lcl|NC_001854.1_cds_NP_045550.2_1213	BB_I19	2387.25	-0.101807	0.713571	-0.142673	NA	NA
lcl|NC_001854.1_cds_NP_045551.1_1214	BB_I20	172.676	-0.125642	0.62501	-0.201025	NA	NA
lcl|NC_001854.1_cds_NP_045552.1_1215	BB_I21	491.425	-0.0544215	0.426889	-0.127484	0.898557	1
lcl|NC_001854.1_cds_NP_045553.1_1216	BB_I22	187.369	-0.390076	0.403868	-0.96585	0.334119	1
lcl|NC_001854.1_cds_NP_045557.1_1217	BB_I26	89.8809	-0.216879	0.506224	-0.428424	0.668342	1
lcl|NC_001854.1_cds_NP_045560.1_1218	BB_I29	601.385	-0.3581	0.27145	-1.31921	0.187097	1
lcl|NC_001854.1_cds_NP_045565.1_1219	BB_I34	32.36	0.404134	0.7573	0.533651	0.593583	1
lcl|NC_001854.1_cds_NP_045567.1_1220	BB_I36	525.716	0.141958	0.658565	0.215557	0.829333	1
lcl|NC_001854.1_cds_NP_045569.1_1221	BB_I38	1353.55	-0.387692	0.547916	-0.707576	0.479209	1
lcl|NC_001854.1_cds_NP_045570.1_1222	BB_I39	6428.55	-0.465789	0.395299	-1.17832	0.238668	1
lcl|NC_001854.1_cds_NP_045572.1_1223	BB_I41	202.457	-0.258308	0.504054	-0.51246	0.608329	1
lcl|NC_001854.1_cds_NP_045573.1_1224	BB_I42	520.959	0.636714	0.627683	1.01439	0.310398	1
lcl|NC_001855.1_cds_NP_045575.1_1225	BB_K01	1354.45	0.274459	0.334656	0.820122	0.412146	1
lcl|NC_001855.1_cds_NP_045581.1_1226	BB_K07	316.195	0.0285507	0.327695	0.0871259	0.930571	1
lcl|NC_001855.1_cds_NP_045583.1_1227	BB_K09	6.51272	0.536617	0.790732	0.678632	0.497371	NA
lcl|NC_001855.1_cds_NP_045587.2_1228	BB_K13	3239.61	-0.121384	0.173752	-0.698602	0.484801	1
lcl|NC_001855.1_cds_NP_045589.1_1229	BB_K15	1038.38	0.33847	0.260146	1.30108	0.193233	1
lcl|NC_001855.1_cds_NP_045591.1_1230	BB_K17	1199.88	-0.0324873	0.245308	-0.132435	0.89464	1
lcl|NC_001855.1_cds_NP_045593.1_1231	BB_K19	476.715	0.094407	0.4165	0.226667	0.820682	1
lcl|NC_001855.1_cds_NP_045595.1_1232	BB_K21	610.482	-0.0848658	0.143666	-0.590715	0.554711	1
lcl|NC_001855.1_cds_NP_045596.1_1233	BB_K22	260.182	0.231793	0.365647	0.633926	0.526129	1
lcl|NC_001855.1_cds_NP_045597.1_1234	BB_K23	2453.84	0.35073	0.390595	0.897936	0.36922	1
lcl|NC_001855.1_cds_NP_045598.1_1235	BB_K24	377.577	0.344522	0.439996	0.783011	0.433621	1
lcl|NC_001855.1_cds_YP_004940636.1_1236	BB_K54	131.601	0.720742	0.651083	1.10699	0.268299	1
lcl|NC_001855.1_cds_NP_045605.1_1237	BB_K32	213.651	0.372995	0.494599	0.754136	0.450767	1
lcl|NC_001855.1_cds_NP_045606.1_1238	BB_K33	37.6254	0.56207	0.607997	0.924461	0.355246	1
lcl|NC_001855.1_cds_NP_045607.1_1239	BB_K34	221.997	-0.390382	0.231642	-1.68528	0.0919349	0.933709
lcl|NC_001855.1_cds_NP_045608.1_1240	BB_K35	446.622	-0.0480088	0.211814	-0.226656	0.820691	1
lcl|NC_001855.1_cds_YP_004940637.1_1241	BB_K0058	51.9723	0.831427	0.551973	1.50628	0.131994	0.985794
lcl|NC_001855.1_cds_NP_045612.1_1242	BB_K40	3811.74	0.098899	0.232844	0.424744	0.671023	1
lcl|NC_001855.1_cds_NP_045613.2_1243	BB_K41	983.121	-0.240558	0.193989	-1.24006	0.214952	1
lcl|NC_001855.1_cds_NP_045614.1_1244	BB_K42	133.175	-0.0856605	0.30189	-0.283747	0.776604	1
lcl|NC_001855.1_cds_NP_045617.2_1245	BB_K45	5810.24	0.180094	0.165037	1.09124	0.275169	1
lcl|NC_001855.1_cds_NP_045618.1_1246	BB_K47	2505.67	-0.292852	0.317792	-0.92152	0.356779	1
lcl|NC_001855.1_cds_NP_045619.1_1247	BB_K48	132.055	0.184449	0.455983	0.404509	0.685839	1
lcl|NC_001855.1_cds_NP_045620.1_1248	BB_K49	1392.94	0.107049	0.355696	0.300957	0.763448	1
lcl|NC_001855.1_cds_NP_045621.1_1249	BB_K50	927.531	-0.0615041	0.417374	-0.14736	0.882848	1
lcl|NC_001855.1_cds_YP_004940638.1_1250	BB_K0059	5.30871	-0.280919	0.789727	-0.355716	0.722053	NA
lcl|NC_001855.1_cds_NP_045623.1_1251	BB_K52	62.1242	0.021954	0.599596	0.0366146	0.970792	1
lcl|NC_001855.1_cds_NP_045624.1_1252	BB_K53	359.84	0.299501	0.486124	0.616099	0.537829	1
lcl|NC_001856.1_cds_NP_045632.1_1253	BB_J08	6528.98	-0.18288	0.142127	-1.28674	0.198184	1
lcl|NC_001856.1_cds_NP_045633.1_1254	BB_J09	24952	-0.0537401	0.377222	-0.142463	0.886715	1
lcl|NC_001856.1_cds_NP_045635.1_1255	BB_J11	79.7067	-0.0216985	0.507441	-0.0427608	0.965892	1
lcl|NC_001856.1_cds_NP_045637.1_1256	BB_J13	35.372	0.205542	0.53134	0.386838	0.698876	1
lcl|NC_001856.1_cds_NP_045640.1_1257	BB_J16	365.97	-0.00316007	0.358193	-0.00882227	0.992961	1
lcl|NC_001856.1_cds_NP_045641.1_1258	BB_J17	565.346	-0.14171	0.35237	-0.402162	0.687565	1
lcl|NC_001856.1_cds_NP_045642.1_1259	BB_J18	652.401	0.329067	0.498483	0.660137	0.509166	1
lcl|NC_001856.1_cds_NP_045643.1_1260	BB_J19	8721.99	-0.368729	0.358224	-1.02932	0.303328	1
lcl|NC_001856.1_cds_YP_004940639.1_1261	BB_J0056	17.0668	-0.184608	0.775546	-0.238037	0.811853	1
lcl|NC_001856.1_cds_YP_004940640.1_1262	BB_J0058	9.58284	0.016515	0.766419	0.0215483	0.982808	NA
lcl|NC_001856.1_cds_NP_045647.2_1263	BB_J23	37.8378	0.105467	0.541547	0.194751	0.845588	1
lcl|NC_001856.1_cds_NP_045648.1_1264	BB_J24	96.3346	-0.247551	0.379367	-0.652537	0.514055	1
lcl|NC_001856.1_cds_NP_045649.2_1265	BB_J25	144.626	-0.327115	0.286957	-1.13995	0.254309	1
lcl|NC_001856.1_cds_NP_045650.1_1266	BB_J26	38.5597	-0.170431	0.396436	-0.429908	0.667263	1
lcl|NC_001856.1_cds_NP_045651.2_1267	BB_J27	396.065	-0.149703	0.217875	-0.687106	0.492016	1
lcl|NC_001856.1_cds_NP_045652.2_1268	BB_J28	136.053	-0.328864	0.292112	-1.12581	0.260245	1
lcl|NC_001856.1_cds_NP_045653.2_1269	BB_J29	225.032	-0.346955	0.282276	-1.22914	0.219021	1
lcl|NC_001856.1_cds_NP_045655.1_1270	BB_J31	376.938	0.154059	0.305229	0.504731	0.613748	1
lcl|NC_001856.1_cds_NP_045658.1_1271	BB_J34	2539.04	0.0163228	0.278183	0.0586766	0.95321	1
lcl|NC_001856.1_cds_NP_045660.1_1272	BB_J36	1399.44	0.174983	0.238364	0.734099	0.462888	1
lcl|NC_001856.1_cds_NP_045661.2_1273	BB_J37	15.9458	0.228845	0.722148	0.316895	0.751323	1
lcl|NC_001856.1_cds_NP_045665.1_1274	BB_J41	4401.54	-0.57872	0.556811	-1.03935	0.298644	1
lcl|NC_001856.1_cds_NP_045666.1_1275	BB_J42	18.3055	-0.342055	0.77305	-0.442474	0.658146	1
lcl|NC_001856.1_cds_NP_045667.1_1276	BB_J43	43.3969	0.0244117	0.672181	0.0363172	0.971029	1
lcl|NC_001856.1_cds_NP_045669.1_1277	BB_J45	396.443	0.123203	0.389679	0.316165	0.751877	1
lcl|NC_001856.1_cds_NP_045670.1_1278	BB_J46	198.849	-0.233003	0.369469	-0.630642	0.528275	1
lcl|NC_001856.1_cds_NP_045671.1_1279	BB_J47	430.272	-0.174194	0.382622	-0.455263	0.64892	1
lcl|NC_001856.1_cds_NP_045672.2_1280	BB_J48	142.383	0.156812	0.535239	0.292975	0.769541	1
lcl|NC_000957.1_cds_NP_051541.1_1284	BB_T04	352.699	0.901197	0.520859	1.73021	0.0835922	0.929331
lcl|NC_000957.1_cds_NP_051542.1_1285	BB_T06	6.14804	-0.825019	0.850836	-0.969657	NA	NA
lcl|NC_001857.2_cds_NP_045676.1_1287	BB_A03	12443.3	-0.157471	0.336164	-0.468435	0.639474	1
lcl|NC_001857.2_cds_NP_045677.1_1288	BB_A04	322.058	0.19021	0.446956	0.425568	0.670423	1
lcl|NC_001857.2_cds_NP_045678.1_1289	BB_A05	23.6836	0.324992	0.550421	0.590442	0.554894	1
lcl|NC_001857.2_cds_NP_045680.2_1290	BB_A07	55.252	-0.557993	0.389329	-1.43322	0.151796	1
lcl|NC_001857.2_cds_NP_045681.1_1291	BB_A08	5152.74	-0.0184855	0.15548	-0.118893	0.90536	1
lcl|NC_001857.2_cds_NP_045682.1_1292	BB_A09	538.418	-0.00633361	0.416131	-0.0152202	0.987856	1
lcl|NC_001857.2_cds_NP_045683.1_1293	BB_A10	214.432	-0.385384	0.318313	-1.21071	0.226007	1
lcl|NC_001857.2_cds_NP_045684.1_1294	BB_A11	311.116	-0.0589484	0.380977	-0.154729	0.877035	1
lcl|NC_001857.2_cds_NP_045685.1_1295	BB_A12	12.6778	0.361938	0.724038	0.499888	0.617154	1
lcl|NC_001857.2_cds_NP_045686.1_1296	BB_A13	507.34	-0.194351	0.211662	-0.918212	0.358508	1
lcl|NC_001857.2_cds_NP_045688.1_1297	ospA	73970.5	-0.0767415	0.344617	-0.222686	0.82378	1
lcl|NC_001857.2_cds_NP_045689.2_1298	ospB	91113.7	-0.0255628	0.389874	-0.0655669	0.947723	1
lcl|NC_001857.2_cds_NP_045692.1_1299	BB_A19	1345.93	0.128567	0.140866	0.912691	0.361405	1
lcl|NC_001857.2_cds_NP_045693.1_1300	BB_A20	1500.75	-0.21756	0.149856	-1.45179	0.146559	1
lcl|NC_001857.2_cds_NP_045694.1_1301	BB_A21	1068.66	-0.245773	0.184726	-1.33047	0.183363	1
lcl|NC_001857.2_cds_NP_045696.2_1302	BB_A23	697.326	1.14557	0.587885	1.94864	0.0513388	0.904973
lcl|NC_001857.2_cds_NP_045697.1_1303	dbpA	424.406	0.521546	0.535577	0.973802	0.330155	1
lcl|NC_001857.2_cds_NP_045698.1_1304	dbpB	89.4681	0.370611	0.562851	0.658453	0.510247	1
lcl|NC_001857.2_cds_NP_045703.1_1305	BB_A30	869.615	0.414956	0.216497	1.91668	0.0552784	0.915696
lcl|NC_001857.2_cds_NP_045704.1_1306	BB_A31	693.656	-0.0654246	0.270276	-0.242066	0.808729	1
lcl|NC_001857.2_cds_NP_045705.1_1307	BB_A32	110.742	-0.0281494	0.304402	-0.0924743	0.926321	1
lcl|NC_001857.2_cds_NP_045706.1_1308	BB_A33	19.449	-0.0892434	0.530449	-0.168241	0.866394	1
lcl|NC_001857.2_cds_NP_045707.1_1309	BB_A34	190.084	0.339259	0.582016	0.582903	0.559959	1
lcl|NC_001857.2_cds_NP_045709.2_1310	BB_A36	46.5293	0.350626	0.606713	0.577911	0.563324	1
lcl|NC_001857.2_cds_NP_045710.1_1311	BB_A37	93.9441	0.127542	0.671482	0.189941	0.849356	1
lcl|NC_001857.2_cds_NP_045711.2_1312	BB_A38	1718.84	0.398948	0.405494	0.983855	0.325187	1
lcl|NC_001857.2_cds_NP_045713.1_1313	BB_A40	279.822	0.0848953	0.385068	0.220468	0.825506	1
lcl|NC_001857.2_cds_NP_045714.1_1314	BB_A41	520.842	-0.0769729	0.293292	-0.262444	0.792979	1
lcl|NC_001857.2_cds_NP_045715.1_1315	BB_A42	169.135	-0.308576	0.41889	-0.736651	0.461334	1
lcl|NC_001857.2_cds_NP_045716.1_1316	BB_A43	427.866	-0.0848342	0.154703	-0.548367	0.58344	1
lcl|NC_001857.2_cds_NP_045718.1_1317	BB_A45	265.463	-0.342029	0.193756	-1.76526	0.0775199	0.929331
lcl|NC_001857.2_cds_NP_045719.1_1318	BB_A46	473.305	-0.282999	0.16196	-1.74734	0.0805776	0.929331
lcl|NC_001857.2_cds_NP_045720.1_1319	BB_A47	77.7879	-0.22887	0.374901	-0.610482	0.541543	1
lcl|NC_001857.2_cds_NP_045721.1_1320	BB_A48	106.585	0.245224	0.375517	0.653029	0.513738	1
lcl|NC_001857.2_cds_NP_045722.1_1321	BB_A49	29.0412	-0.0682538	0.499574	-0.136624	0.891328	1
lcl|NC_001857.2_cds_NP_045724.1_1322	BB_A51	144.894	0.0469718	0.306948	0.153028	0.878376	1
lcl|NC_001857.2_cds_NP_045725.1_1323	BB_A52	1613.06	-0.0681544	0.311202	-0.219004	0.826647	1
lcl|NC_001857.2_cds_NP_045726.1_1324	BB_A53	375.691	-0.0552091	0.36602	-0.150836	0.880105	1
lcl|NC_001857.2_cds_NP_045727.1_1325	BB_A54	599.962	-0.100532	0.363125	-0.276852	0.781894	1
lcl|NC_001857.2_cds_NP_045730.1_1326	BB_A57	1336.17	-0.058247	0.445629	-0.130707	0.896007	1
lcl|NC_001857.2_cds_NP_045731.1_1327	BB_A58	8350.06	-0.468522	0.298339	-1.57044	0.116314	0.957983
lcl|NC_001857.2_cds_NP_045732.1_1328	BB_A59	16576	-0.618527	0.252577	-2.44886	0.0143308	0.489337
lcl|NC_001857.2_cds_NP_045733.1_1329	BB_A60	1031.73	-0.158113	0.222644	-0.710163	0.477603	1
lcl|NC_001857.2_cds_NP_045734.1_1330	BB_A61	4482.38	0.226041	0.275147	0.821531	0.411344	1
lcl|NC_001857.2_cds_NP_045735.1_1331	lp6.6	8911.58	-0.0165578	0.265162	-0.0624442	0.950209	1
lcl|NC_001857.2_cds_NP_045737.2_1332	BB_A64	5302.14	0.346906	0.15122	2.29404	0.021788	0.615698
lcl|NC_001857.2_cds_NP_045738.1_1333	BB_A65	185.751	0.493198	0.500604	0.985206	0.324523	1
lcl|NC_001857.2_cds_NP_045739.1_1334	BB_A66	625.486	-0.137078	0.343495	-0.399068	0.689843	1
lcl|NC_001857.2_cds_NP_045741.1_1335	cspA	10327.3	-0.104934	0.350414	-0.299457	0.764591	1
lcl|NC_001857.2_cds_NP_045742.1_1336	BB_A69	4379.92	-0.142287	0.469184	-0.303266	0.761687	1
lcl|NC_001857.2_cds_YP_004940408.1_1337	BB_A0078	99.0563	0.313079	0.586559	0.533756	0.593511	1
lcl|NC_001857.2_cds_NP_045746.1_1338	BB_A73	233.223	0.229109	0.43335	0.528694	0.597018	1
lcl|NC_001857.2_cds_NP_045747.1_1339	osm28	12273.6	0.174084	0.394058	0.441772	0.658654	1
lcl|NC_001857.2_cds_NP_045749.1_1340	thyX	1779.72	0.392719	0.488095	0.804596	0.421053	1
lcl|NC_000956.1_cds_NP_051468.1_1341	BB_Q03	115.767	0.252565	0.566685	0.445689	0.655822	1
lcl|NC_000956.1_cds_NP_051469.1_1342	BB_Q05	100.937	0.528837	0.60026	0.881014	0.37831	1
lcl|NC_000956.1_cds_NP_051470.1_1343	BB_Q06	1032.16	-0.22759	0.313991	-0.724828	0.468558	1
lcl|NC_000956.1_cds_NP_051471.1_1344	BB_Q07	90.9342	0.349517	0.502641	0.69536	0.486829	1
lcl|NC_000956.1_cds_NP_051472.1_1345	BB_Q08	35.3262	-0.148445	0.622844	-0.238333	0.811622	1
lcl|NC_000956.1_cds_NP_051473.1_1346	BB_Q09	59.5419	0.387315	0.651164	0.594804	0.551975	1
lcl|NC_000956.1_cds_NP_051475.2_1347	BB_Q12	10.5795	-0.0492184	0.832119	-0.0591483	0.952834	1
lcl|NC_000956.1_cds_NP_051476.2_1348	BB_Q13	9.55883	-0.0477881	0.814164	-0.0586959	0.953194	NA
lcl|NC_000956.1_cds_NP_051477.2_1349	BB_Q14	3.11158	0.201595	0.542406	0.371669	NA	NA
lcl|NC_000956.1_cds_NP_051478.2_1350	BB_Q15	13.7967	0.192353	0.838383	0.229434	0.818532	1
lcl|NC_000956.1_cds_NP_051479.1_1351	BB_Q17	8.90311	0.164827	0.857569	0.192202	0.847584	NA
lcl|NC_000956.1_cds_NP_051480.1_1352	BB_Q18	97.0506	0.621545	0.606625	1.0246	0.305554	1
lcl|NC_000956.1_cds_NP_051484.1_1356	BB_Q22	29.2794	0.99067	0.681608	1.45343	0.146104	1
lcl|NC_000956.1_cds_NP_051485.1_1357	BB_Q23	23.989	-0.234247	0.773339	-0.302904	0.761963	1
lcl|NC_000956.1_cds_NP_051486.1_1358	BB_Q24	110.809	-0.217002	0.638533	-0.339845	0.733973	1
lcl|NC_000956.1_cds_NP_051487.1_1359	BB_Q25	30.9692	0.42405	0.715021	0.59306	0.553141	1
lcl|NC_000956.1_cds_NP_051488.1_1360	BB_Q26	128.704	0.0551557	0.545047	0.101194	0.919396	1
lcl|NC_000956.1_cds_NP_051489.1_1361	BB_Q27	184.692	0.32096	0.449815	0.713537	0.475514	1
lcl|NC_000956.1_cds_NP_051490.1_1362	BB_Q28	84.2862	0.186774	0.84101	0.222083	NA	NA
lcl|NC_000956.1_cds_NP_051491.1_1363	BB_Q29	93.2045	-0.18153	0.378859	-0.479149	0.631832	1
lcl|NC_000956.1_cds_NP_051492.1_1364	blyA	30.9655	0.905223	0.531257	1.70393	0.0883947	0.929331
lcl|NC_000956.1_cds_NP_051493.1_1365	blyB	84.2906	-0.347564	0.559455	-0.621254	0.534433	1
lcl|NC_000956.1_cds_NP_051494.1_1366	BB_Q32	73.6826	-0.33181	0.501034	-0.66225	0.507811	1
lcl|NC_000956.1_cds_NP_051495.2_1367	BB_Q33	195.113	0.330797	0.45396	0.728692	0.46619	1
lcl|NC_000956.1_cds_NP_051496.2_1368	bdrW	374.077	0.227741	0.360182	0.632293	0.527196	1
lcl|NC_000956.1_cds_NP_051497.1_1369	mlpJ	216.512	0.0489008	0.414398	0.118004	0.906064	1
lcl|NC_000956.1_cds_NP_051499.1_1370	BB_Q37	70.9844	0.507854	0.671165	0.756675	NA	NA
lcl|NC_000956.1_cds_NP_051500.1_1371	BB_Q38	5301.57	0.0965829	0.653604	0.14777	NA	NA
lcl|NC_000956.1_cds_NP_051501.1_1372	BB_Q39	215.144	0.45524	0.479477	0.94945	0.342392	1
lcl|NC_000956.1_cds_NP_051502.1_1373	BB_Q40	481.17	0.35246	0.367701	0.958551	0.337785	1
lcl|NC_000956.1_cds_NP_051504.1_1374	bdrV	634.196	0.181538	0.309648	0.586274	0.557691	1
lcl|NC_000956.1_cds_NP_051505.2_1375	bppA	16.5658	0.137344	0.855217	0.160596	0.872412	1
lcl|NC_000956.1_cds_NP_051506.1_1376	bppB	7.20688	0.441432	0.848054	0.520524	0.602698	NA
lcl|NC_000956.1_cds_NP_051507.1_1377	bppC	29.7484	0.433424	0.657461	0.659238	0.509743	1
lcl|NC_000956.1_cds_NP_051509.1_1378	erpX	196.791	0.199875	0.538061	0.371473	0.710286	1
lcl|NC_000956.1_cds_NP_051510.2_1379	BB_Q48	172.051	-0.0963299	0.56933	-0.169199	0.86564	1
lcl|NC_000956.1_cds_NP_051511.1_1380	BB_Q49	73.1538	0.00144759	0.538749	0.00268694	0.997856	1
lcl|NC_000956.1_cds_NP_051512.1_1381	BB_Q50	40.0147	-0.217107	0.601898	-0.360704	0.71832	1
lcl|NC_000956.1_cds_NP_051513.1_1382	BB_Q52	6.20783	1.27752	0.858649	1.48783	0.136796	NA
lcl|NC_000956.1_cds_NP_051514.1_1383	BB_Q53	6.69022	-0.44015	0.858893	-0.512462	0.608328	NA
lcl|NC_000956.1_cds_NP_051515.1_1384	BB_Q54	134.225	-0.660201	0.366077	-1.80345	0.0713173	0.929331
lcl|NC_000956.1_cds_NP_051521.1_1385	BB_Q62	20.4871	0.301912	0.488361	0.618215	0.536433	1
lcl|NC_000956.1_cds_NP_051524.2_1386	BB_Q67	551.16	-0.00118853	0.3878	-0.00306482	0.997555	1
lcl|NC_000956.1_cds_YP_004940632.1_1387	BB_Q0091	137.702	-0.0226385	0.329682	-0.0686676	0.945254	1
lcl|NC_000956.1_cds_NP_051533.1_1388	BB_Q85	31.0824	0.397043	0.473327	0.838835	0.401562	1
lcl|NC_000956.1_cds_NP_051536.1_1389	BB_Q88	7.78079	-0.347222	0.855974	-0.405645	0.685003	NA
lcl|NC_000956.1_cds_NP_051537.1_1390	BB_Q89	9.68815	0.57577	0.73087	0.787786	0.430822	NA
